# Supplementary material for: Evolutionary profiling reveals the heterogeneous origins of classes of human disease genes: implications for modeling disease genetics in animals
Source: BMC Evol Biol. 2014 Oct 4;14:212. doi: 10.1186/s12862-014-0212-1 (PMC4219131; doi:10.1186/s12862-014-0212-1)
Supplement: Additional file 1: — Species included in the phylostratigraphic analysis and the accompanying predicted proteome sources. [file 12862_2014_212_MOESM1_ESM.xlsx]

## Sheet: Sheet1
Species	Genome/Proteome Source
Homo sapiens	ftp://ftp.ncbi.nlm.nih.gov/refseq/H_sapiens/mRNA_Prot/human.protein.faa.gz
Gallus gallus	ftp://ftp.ensembl.org/pub/release-70/fasta/gallus_gallus/pep/Gallus_gallus.WASHUC2.70.pep.all.fa.gz
Xenopus tropicalis	ftp://ftp.ensembl.org/pub/release-70/fasta/xenopus_tropicalis/pep/Xenopus_tropicalis.JGI_4.2.70.pep.all.fa.gz
Danio rerio	ftp://ftp.ensembl.org/pub/release-70/fasta/danio_rerio/pep/Danio_rerio.Zv9.70.pep.all.fa.gz
Ciona intestinalis	ftp://ftp.ensembl.org/pub/release-70/fasta/ciona_intestinalis/pep/Ciona_intestinalis.KH.70.pep.all.fa.gz
Branchiostoma floridae	ftp://ftp.jgi-psf.org/pub/JGI_data/Branchiostoma_floridae/v1.0/proteins.Brafl1.fasta.gz
Strongylocentrotus purpuratus	ftp://ftp.ensemblgenomes.org/pub/metazoa/release-16/fasta/strongylocentrotus_purpuratus/pep/Strongylocentrotus_purpuratus.Spur2.5.16.pep.all.fa.gz
Lottia gigantea	ftp://ftp.jgi-psf.org/pub/JGI_data/Lottia_gigantea/v1.0/Lotgi1_GeneModels_FilteredModels1_aa.fasta.gz
Capitella teleta	http://genome.jgi-psf.org/Capca1/Capca1.download.ftp.html/
Helobdella robusta	ftp://ftp.jgi-psf.org/pub/JGI_data/Helobdella_robusta/v1.0/proteins.Helro1_FilteredModels3.fasta.gz
Schistosoma mansoni	http://schistodb.net/common/downloads/release-3.0/SmanPuertoRico/fasta/SmanPuertoRicoAnnotatedProteins_SchistoDB-3.0.fasta
Pristionchus pacificus	ftp://ftp.ensemblgenomes.org/pub/metazoa/release-16/fasta/pristionchus_pacificus/pep/Pristionchus_pacificus.P_pacificus-5.0.16.pep.all.fa.gz
Caenorhabditis elegans	ftp://ftp.wormbase.org/pub/wormbase/species/c_elegans/sequence/genomic/c_elegans.current.genomic.fa.gz
Drosophila melanogaster	ftp://ftp.flybase.net/releases/current/dmel_r5.40/fasta/dmel-all-translation-r5.40.fasta.gz
Daphnia pulex	http://genome.jgi-psf.org/Dappu1/download/FilteredModelsv1.1.aa.fasta.gz
Ixodes scapularis	https://www.vectorbase.org/sites/default/files/ftp/downloads/organisms/iscapularis/Geneset/iscapularis.PEPTIDES-IscaW1.2.fa.gz
Hydra magnipapillata	ftp://ftp.jgi-psf.org/pub/JGI_data/Hydra_magnipapillata/annotation/hydra_Hma2.pep.fa.gz
Nematostella vectensis	http://genome.jgi-psf.org/Nemve1/Nemve1.download.ftp.html
Trichoplax adhaerens	http://genome.jgi-psf.org/Triad1/Triad1.download.ftp.html/
Amphimedon queenslandica	ftp://ftp.jgi-psf.org/pub/JGI_data/Amphimedon_queenslandica/annotation/
Mnemiopsis leidyi	http://research.nhgri.nih.gov/mnemiopsis/download/proteome/ML2.2.aa.gz
Monosiga brevicollis	http://genome.jgi-psf.org/Monbr1/Monbr1.download.ftp.html/
Capsaspora owczarzaki	http://www.broadinstitute.org/annotation/genome/multicellularity_project/MultiDownloads.html
Saccharomyces cerevisiae	ftp://ftp.ensembl.org/pub/release-63/fasta/saccharomyces_cerevisiae/pep/
