# Supplementary material for: Evolutionary profiling reveals the heterogeneous origins of classes of human disease genes: implications for modeling disease genetics in animals
Source: BMC Evol Biol. 2014 Oct 4;14:212. doi: 10.1186/s12862-014-0212-1 (PMC4219131; doi:10.1186/s12862-014-0212-1)
Supplement: Additional file 2: — Number of genes binned in each phylostratum for gene sets including all human genes, human disease genes (OMIM), or human disease genes that did or did not receive at least one annotation from IPA. [file 12862_2014_212_MOESM2_ESM.xlsx]

## Sheet: Sheet1
Gene Set	Filozoa	Metazoa	Parahoxozoa	Bilateria	Deuterostomia	Vertebrata	Total
All Human Genes (22331)	9551	3102	1556	1044	1304	5774	22331
Human Disease Genes (OMIM)	1419	441	200	145	120	402	2727
IPA-annotated Human Disease Genes	991	321	146	103	88	290	1939
Unannotated Human Disease Genes	428	120	54	42	32	112	788
Gene Set (%)	Filozoa	Metazoa	Parahoxozoa	Bilateria	Deuterostomia	Vertebrata	Total
All Human Genes (22331)	0.427701	0.13891	0.0696789	0.0467512	0.0583942	0.258564	1
Human Disease Genes (OMIM)	0.520352	0.161716	0.0733407	0.053172	0.0440044	0.147415	1
IPA-annotated Human Disease Genes	0.511088	0.165549	0.0752965	0.0531202	0.0453842	0.149562	1
Unannotated Human Disease Genes	0.543147	0.152284	0.0685279	0.0532995	0.0406091	0.142132	1
