# Supplementary material for: Evolutionary profiling reveals the heterogeneous origins of classes of human disease genes: implications for modeling disease genetics in animals
Source: BMC Evol Biol. 2014 Oct 4;14:212. doi: 10.1186/s12862-014-0212-1 (PMC4219131; doi:10.1186/s12862-014-0212-1)
Supplement: Additional file 4: — Number of OMIM genes identified in each species by each phylostratigraphic method. [An asterisk (*) denotes taxa deemed unreliable due to mismapped sequence identifiers]. [file 12862_2014_212_MOESM4_ESM.xlsx]

## Sheet: Sheet1
Phylostratification Method	Sc	Co	Mb	Ml	Aq	Ta	Nv	Hm	Is	Dp	Dm	Ce	Pp	Sm	Hr	Ct	Lg	Sp	Bf	Ci	Dr	Xt	Gg	Hs
Orthologous Clusters	NA	1139	1075	1408	1535	1595	1850	1644	1730	1810	1752	1566	1455	1445	1784	2016	2008	2008	2154	1808	2592	2496	2524	2727
RBHs	676	1099	1040	1247	1403	1417	1667	1478	1495	1603	1541	1343	1210	1217	1542	1782	1804	1774	1903	1662	2532	2542	2432	2874
Overlap	NA	804	738	931	1090	1159	1373	1119	1231	NA*	939	761	887	900	1246	1535	1523	1499	1661	NA*	1968	NA*	2010	2727
