# Supplementary material for: Evolutionary profiling reveals the heterogeneous origins of classes of human disease genes: implications for modeling disease genetics in animals
Source: BMC Evol Biol. 2014 Oct 4;14:212. doi: 10.1186/s12862-014-0212-1 (PMC4219131; doi:10.1186/s12862-014-0212-1)
Supplement: Additional file 6: — Results of phylostratigraphic analyses and disease gene annotations. [file 12862_2014_212_MOESM6_ESM.xls]

## Sheet: Orthologous gene clusters
OMIM Gene Symbol	Co	Mb	Ml	Aq	Ta	Nv	Hm	Is	Dp	Dm	Ce	Pp	Sm	Hr	Ct	Lg	Sp	Bf	Ci	Dr	Xt	Gg	Hs
APOC3	0	0	0	0	0	0	0	0	0	0	0	0	0	0	0	0	0	0	0	0	0	0	1
GYPA	0	0	0	0	0	0	0	0	0	0	0	0	0	0	0	0	0	0	0	0	0	0	3
RHD	0	0	0	0	0	0	0	0	0	0	0	0	0	0	0	0	0	0	0	0	0	0	2
RHCE	0	0	0	0	0	0	0	0	0	0	0	0	0	0	0	0	0	0	0	0	0	0	2
GYPB	0	0	0	0	0	0	0	0	0	0	0	0	0	0	0	0	0	0	0	0	0	0	3
CD79A	0	0	0	0	0	0	0	0	0	0	0	0	0	0	0	0	0	0	0	0	0	0	1
C1QA	0	0	0	0	0	0	0	0	0	0	0	0	0	0	0	0	0	0	0	0	0	0	1
CR2	0	0	0	0	0	0	0	0	0	0	0	0	0	0	0	0	0	0	0	0	0	0	1
CD46	0	0	0	0	0	0	0	0	0	0	0	0	0	0	0	0	0	0	0	0	0	0	1
CD55	0	0	0	0	0	0	0	0	0	0	0	0	0	0	0	0	0	0	0	0	0	0	1
DSPP	0	0	0	0	0	0	0	0	0	0	0	0	0	0	0	0	0	0	0	0	0	0	1
HP	0	0	0	0	0	0	0	0	0	0	0	0	0	0	0	0	0	0	0	0	0	0	2
INSL3	0	0	0	0	0	0	0	0	0	0	0	0	0	0	0	0	0	0	0	0	0	0	1
IL13	0	0	0	0	0	0	0	0	0	0	0	0	0	0	0	0	0	0	0	0	0	0	1
LOR	0	0	0	0	0	0	0	0	0	0	0	0	0	0	0	0	0	0	0	0	0	0	1
MUC7	0	0	0	0	0	0	0	0	0	0	0	0	0	0	0	0	0	0	0	0	0	0	1
MOG	0	0	0	0	0	0	0	0	0	0	0	0	0	0	0	0	0	0	0	0	0	0	8
SFTPC	0	0	0	0	0	0	0	0	0	0	0	0	0	0	0	0	0	0	0	0	0	0	1
SFTPB	0	0	0	0	0	0	0	0	0	0	0	0	0	0	0	0	0	0	0	0	0	0	1
SSX2	0	0	0	0	0	0	0	0	0	0	0	0	0	0	0	0	0	0	0	0	0	0	10
ZNF674	0	0	0	0	0	0	0	0	0	0	0	0	0	0	0	0	0	0	0	0	0	0	1
CDKN2A	0	0	0	0	0	0	0	0	0	0	0	0	0	0	0	0	0	0	0	0	0	0	1
PYY	0	0	0	0	0	0	0	0	0	0	0	0	0	0	0	0	0	0	0	0	0	0	1
PROP1	0	0	0	0	0	0	0	0	0	0	0	0	0	0	0	0	0	0	0	0	0	0	1
IL12RB1	0	0	0	0	0	0	0	0	0	0	0	0	0	0	0	0	0	0	0	0	0	0	1
CDSN	0	0	0	0	0	0	0	0	0	0	0	0	0	0	0	0	0	0	0	0	0	0	6
OLR1	0	0	0	0	0	0	0	0	0	0	0	0	0	0	0	0	0	0	0	0	0	0	5
TUBB3	0	0	0	0	0	0	0	0	0	0	0	0	0	0	0	0	0	0	0	0	0	0	1
DLL3	0	0	0	0	0	0	0	0	0	0	0	0	0	0	0	0	0	0	0	0	0	0	1
KIF5A	0	0	0	0	0	0	0	0	0	0	0	0	0	0	0	0	0	0	0	0	0	0	1
EPB41L1	0	0	0	0	0	0	0	0	0	0	0	0	0	0	0	0	0	0	0	0	0	0	1
GDF1	0	0	0	0	0	0	0	0	0	0	0	0	0	0	0	0	0	0	0	0	0	0	1
40147	0	0	0	0	0	0	0	0	0	0	0	0	0	0	0	0	0	0	0	0	0	0	1
CD207	0	0	0	0	0	0	0	0	0	0	0	0	0	0	0	0	0	0	0	0	0	0	3
SPINK5	0	0	0	0	0	0	0	0	0	0	0	0	0	0	0	0	0	0	0	0	0	0	2
RETN	0	0	0	0	0	0	0	0	0	0	0	0	0	0	0	0	0	0	0	0	0	0	2
CD96	0	0	0	0	0	0	0	0	0	0	0	0	0	0	0	0	0	0	0	0	0	0	1
CLEC7A	0	0	0	0	0	0	0	0	0	0	0	0	0	0	0	0	0	0	0	0	0	0	5
CD320	0	0	0	0	0	0	0	0	0	0	0	0	0	0	0	0	0	0	0	0	0	0	1
SCGB3A2	0	0	0	0	0	0	0	0	0	0	0	0	0	0	0	0	0	0	0	0	0	0	2
EIF2B1	0	0	0	0	0	0	0	0	0	0	0	0	0	0	0	0	0	0	0	0	0	0	1
IL23R	0	0	0	0	0	0	0	0	0	0	0	0	0	0	0	0	0	0	0	0	0	0	1
IRGM	0	0	0	0	0	0	0	0	0	0	0	0	0	0	0	0	0	0	0	0	0	0	1
RNASEH2C	0	0	0	0	0	0	0	0	0	0	0	0	0	0	0	0	0	0	0	0	0	0	1
SLC17A3	0	0	0	0	0	0	0	0	0	0	0	0	0	0	0	0	0	0	0	0	0	0	4
ARMS2	0	0	0	0	0	0	0	0	0	0	0	0	0	0	0	0	0	0	0	0	0	0	1
RNF135	0	0	0	0	0	0	0	0	0	0	0	0	0	0	0	0	0	0	0	0	0	0	1
CALR3	0	0	0	0	0	0	0	0	0	0	0	0	0	0	0	0	0	0	0	0	0	0	1
40067	0	0	0	0	0	0	0	0	0	0	0	0	0	0	0	0	0	0	0	0	0	0	1
KHDC3L	0	0	0	0	0	0	0	0	0	0	0	0	0	0	0	0	0	0	0	0	0	0	4
ZFP57	0	0	0	0	0	0	0	0	0	0	0	0	0	0	0	0	0	0	0	0	0	0	8
NDUFA11	0	0	0	0	0	0	0	0	0	0	0	0	0	0	0	0	0	0	0	0	0	0	1
TUBB1	0	0	0	0	0	0	0	0	0	0	0	0	0	0	0	0	0	0	0	0	0	0	1
DARC	0	0	0	0	0	0	0	0	0	0	0	0	0	0	0	0	0	0	0	0	0	0	1
ICAM4	0	0	0	0	0	0	0	0	0	0	0	0	0	0	0	0	0	0	0	0	0	0	1
CCDC8	0	0	0	0	0	0	0	0	0	0	0	0	0	0	0	0	0	0	0	0	0	0	1
C4orf26	0	0	0	0	0	0	0	0	0	0	0	0	0	0	0	0	0	0	0	0	0	0	1
PML	0	0	0	0	0	0	0	0	0	0	0	0	0	0	0	0	0	0	0	0	0	2	1
F13B	0	0	0	0	0	0	0	0	0	0	0	0	0	0	0	0	0	0	0	0	0	1	1
IL2RA	0	0	0	0	0	0	0	0	0	0	0	0	0	0	0	0	0	0	0	0	0	1	1
PLN	0	0	0	0	0	0	0	0	0	0	0	0	0	0	0	0	0	0	0	0	0	1	1
RNASEL	0	0	0	0	0	0	0	0	0	0	0	0	0	0	0	0	0	0	0	0	0	1	1
SCGB1A1	0	0	0	0	0	0	0	0	0	0	0	0	0	0	0	0	0	0	0	0	0	1	5
PDCD1	0	0	0	0	0	0	0	0	0	0	0	0	0	0	0	0	0	0	0	0	0	1	1
DMP1	0	0	0	0	0	0	0	0	0	0	0	0	0	0	0	0	0	0	0	0	0	1	1
B3GALNT1	0	0	0	0	0	0	0	0	0	0	0	0	0	0	0	0	0	0	0	0	0	1	1
TNFSF4	0	0	0	0	0	0	0	0	0	0	0	0	0	0	0	0	0	0	0	0	0	1	1
EVC	0	0	0	0	0	0	0	0	0	0	0	0	0	0	0	0	0	0	0	0	0	1	1
TNFRSF13B	0	0	0	0	0	0	0	0	0	0	0	0	0	0	0	0	0	0	0	0	0	1	1
KIR3DL1	0	0	0	0	0	0	0	0	0	0	0	0	0	0	0	0	0	0	0	0	0	107	30
TREM2	0	0	0	0	0	0	0	0	0	0	0	0	0	0	0	0	0	0	0	0	0	1	1
GP6	0	0	0	0	0	0	0	0	0	0	0	0	0	0	0	0	0	0	0	0	0	107	30
CD244	0	0	0	0	0	0	0	0	0	0	0	0	0	0	0	0	0	0	0	0	0	1	2
TUBA8	0	0	0	0	0	0	0	0	0	0	0	0	0	0	0	0	0	0	0	0	0	1	1
SLURP1	0	0	0	0	0	0	0	0	0	0	0	0	0	0	0	0	0	0	0	0	0	5	5
TNFRSF13C	0	0	0	0	0	0	0	0	0	0	0	0	0	0	0	0	0	0	0	0	0	1	1
IFNL3	0	0	0	0	0	0	0	0	0	0	0	0	0	0	0	0	0	0	0	0	0	1	3
ZNF469	0	0	0	0	0	0	0	0	0	0	0	0	0	0	0	0	0	0	0	0	0	1	1
KEL	0	0	0	0	0	0	0	0	0	0	0	0	0	0	0	0	0	0	0	0	0	1	1
ELANE	0	0	0	0	0	0	0	0	0	0	0	0	0	0	0	0	0	0	0	0	1	0	3
ICAM1	0	0	0	0	0	0	0	0	0	0	0	0	0	0	0	0	0	0	0	0	2	0	3
AMELX	0	0	0	0	0	0	0	0	0	0	0	0	0	0	0	0	0	0	0	0	1	0	3
ENAM	0	0	0	0	0	0	0	0	0	0	0	0	0	0	0	0	0	0	0	0	1	0	1
NCR3	0	0	0	0	0	0	0	0	0	0	0	0	0	0	0	0	0	0	0	0	1	0	8
ADH1B	0	0	0	0	0	0	0	0	0	0	0	0	0	0	0	0	0	0	0	0	2	4	4
ADH1C	0	0	0	0	0	0	0	0	0	0	0	0	0	0	0	0	0	0	0	0	2	4	4
FCGR3A	0	0	0	0	0	0	0	0	0	0	0	0	0	0	0	0	0	0	0	0	27	1	19
FCGR1A	0	0	0	0	0	0	0	0	0	0	0	0	0	0	0	0	0	0	0	0	27	1	19
FCGR2A	0	0	0	0	0	0	0	0	0	0	0	0	0	0	0	0	0	0	0	0	27	1	19
IL6	0	0	0	0	0	0	0	0	0	0	0	0	0	0	0	0	0	0	0	0	2	2	2
LAMB3	0	0	0	0	0	0	0	0	0	0	0	0	0	0	0	0	0	0	0	0	1	1	1
SFTPA1	0	0	0	0	0	0	0	0	0	0	0	0	0	0	0	0	0	0	0	0	1	2	2
SFTPA2	0	0	0	0	0	0	0	0	0	0	0	0	0	0	0	0	0	0	0	0	1	2	2
KLKB1	0	0	0	0	0	0	0	0	0	0	0	0	0	0	0	0	0	0	0	0	1	1	2
F11	0	0	0	0	0	0	0	0	0	0	0	0	0	0	0	0	0	0	0	0	1	1	2
FCGR2B	0	0	0	0	0	0	0	0	0	0	0	0	0	0	0	0	0	0	0	0	27	1	19
GP1BA	0	0	0	0	0	0	0	0	0	0	0	0	0	0	0	0	0	0	0	0	1	1	1
NHLRC1	0	0	0	0	0	0	0	0	0	0	0	0	0	0	0	0	0	0	0	0	1	1	1
FCGR3B	0	0	0	0	0	0	0	0	0	0	0	0	0	0	0	0	0	0	0	0	27	1	19
UPK3A	0	0	0	0	0	0	0	0	0	0	0	0	0	0	0	0	0	0	0	0	1	1	1
ELN	0	0	0	0	0	0	0	0	0	0	0	0	0	0	0	0	0	0	0	1	0	0	1
EPO	0	0	0	0	0	0	0	0	0	0	0	0	0	0	0	0	0	0	0	1	0	0	2
LEP	0	0	0	0	0	0	0	0	0	0	0	0	0	0	0	0	0	0	0	2	0	0	1
THPO	0	0	0	0	0	0	0	0	0	0	0	0	0	0	0	0	0	0	0	1	0	0	2
HMGA1	0	0	0	0	0	0	0	0	0	0	0	0	0	0	0	0	0	0	0	2	0	0	1
KISS1	0	0	0	0	0	0	0	0	0	0	0	0	0	0	0	0	0	0	0	1	0	0	1
SP110	0	0	0	0	0	0	0	0	0	0	0	0	0	0	0	0	0	0	0	3	0	0	4
CD209	0	0	0	0	0	0	0	0	0	0	0	0	0	0	0	0	0	0	0	1	0	0	5
BTNL2	0	0	0	0	0	0	0	0	0	0	0	0	0	0	0	0	0	0	0	2	0	0	8
STRC	0	0	0	0	0	0	0	0	0	0	0	0	0	0	0	0	0	0	0	2	0	0	2
HAMP	0	0	0	0	0	0	0	0	0	0	0	0	0	0	0	0	0	0	0	1	0	0	1
APOC2	0	0	0	0	0	0	0	0	0	0	0	0	0	0	0	0	0	0	0	1	0	0	1
ATP13A2	0	0	0	0	0	0	0	0	0	0	0	0	0	0	0	0	0	0	0	1	0	0	1
CYP21A2	0	0	0	0	0	0	0	0	0	0	0	0	0	0	0	0	0	0	0	1	0	0	6
CD59	0	0	0	0	0	0	0	0	0	0	0	0	0	0	0	0	0	0	0	2	0	2	2
IFNGR1	0	0	0	0	0	0	0	0	0	0	0	0	0	0	0	0	0	0	0	2	0	1	1
COL17A1	0	0	0	0	0	0	0	0	0	0	0	0	0	0	0	0	0	0	0	2	0	1	1
CETP	0	0	0	0	0	0	0	0	0	0	0	0	0	0	0	0	0	0	0	1	0	1	1
CTLA4	0	0	0	0	0	0	0	0	0	0	0	0	0	0	0	0	0	0	0	3	0	3	3
DSG1	0	0	0	0	0	0	0	0	0	0	0	0	0	0	0	0	0	0	0	3	0	2	4
DSG2	0	0	0	0	0	0	0	0	0	0	0	0	0	0	0	0	0	0	0	3	0	2	4
IL7R	0	0	0	0	0	0	0	0	0	0	0	0	0	0	0	0	0	0	0	2	0	1	1
CD79B	0	0	0	0	0	0	0	0	0	0	0	0	0	0	0	0	0	0	0	1	0	1	1
IFNG	0	0	0	0	0	0	0	0	0	0	0	0	0	0	0	0	0	0	0	1	0	1	1
IL4R	0	0	0	0	0	0	0	0	0	0	0	0	0	0	0	0	0	0	0	2	0	1	1
PTPRC	0	0	0	0	0	0	0	0	0	0	0	0	0	0	0	0	0	0	0	1	0	1	1
MBL2	0	0	0	0	0	0	0	0	0	0	0	0	0	0	0	0	0	0	0	5	0	1	3
IL12B	0	0	0	0	0	0	0	0	0	0	0	0	0	0	0	0	0	0	0	3	0	1	1
GP9	0	0	0	0	0	0	0	0	0	0	0	0	0	0	0	0	0	0	0	1	0	1	1
ZBTB16	0	0	0	0	0	0	0	0	0	0	0	0	0	0	0	0	0	0	0	2	0	1	1
CD247	0	0	0	0	0	0	0	0	0	0	0	0	0	0	0	0	0	0	0	1	0	1	1
CD4	0	0	0	0	0	0	0	0	0	0	0	0	0	0	0	0	0	0	0	1	0	1	1
TG	0	0	0	0	0	0	0	0	0	0	0	0	0	0	0	0	0	0	0	1	0	1	1
SMPX	0	0	0	0	0	0	0	0	0	0	0	0	0	0	0	0	0	0	0	1	0	1	1
ASIP	0	0	0	0	0	0	0	0	0	0	0	0	0	0	0	0	0	0	0	2	0	2	2
AMH	0	0	0	0	0	0	0	0	0	0	0	0	0	0	0	0	0	0	0	1	0	1	1
AGRP	0	0	0	0	0	0	0	0	0	0	0	0	0	0	0	0	0	0	0	2	0	2	2
TLR4	0	0	0	0	0	0	0	0	0	0	0	0	0	0	0	0	0	0	0	3	0	1	1
BFSP2	0	0	0	0	0	0	0	0	0	0	0	0	0	0	0	0	0	0	0	1	0	1	1
ICOS	0	0	0	0	0	0	0	0	0	0	0	0	0	0	0	0	0	0	0	3	0	3	3
TMPRSS3	0	0	0	0	0	0	0	0	0	0	0	0	0	0	0	0	0	0	0	3	0	1	1
EDARADD	0	0	0	0	0	0	0	0	0	0	0	0	0	0	0	0	0	0	0	1	0	1	1
AIRE	0	0	0	0	0	0	0	0	0	0	0	0	0	0	0	0	0	0	0	1	0	1	1
MC2R	0	0	0	0	0	0	0	0	0	0	0	0	0	0	0	0	0	0	0	1	0	1	1
CLN8	0	0	0	0	0	0	0	0	0	0	0	0	0	0	0	0	0	0	0	1	0	1	1
DSG4	0	0	0	0	0	0	0	0	0	0	0	0	0	0	0	0	0	0	0	3	0	2	4
SEMA7A	0	0	0	0	0	0	0	0	0	0	0	0	0	0	0	0	0	0	0	2	0	1	1
C2orf71	0	0	0	0	0	0	0	0	0	0	0	0	0	0	0	0	0	0	0	1	0	1	1
ZNF513	0	0	0	0	0	0	0	0	0	0	0	0	0	0	0	0	0	0	0	1	0	1	1
CFB	0	0	0	0	0	0	0	0	0	0	0	0	0	0	0	0	0	0	0	4	2	0	15
PSMB8	0	0	0	0	0	0	0	0	0	0	0	0	0	0	0	0	0	0	0	1	1	0	9
XPNPEP2	0	0	0	0	0	0	0	0	0	0	0	0	0	0	0	0	0	0	0	1	1	0	1
CFP	0	0	0	0	0	0	0	0	0	0	0	0	0	0	0	0	0	0	0	2	1	0	1
FRMD7	0	0	0	0	0	0	0	0	0	0	0	0	0	0	0	0	0	0	0	2	1	0	1
PTGIS	0	0	0	0	0	0	0	0	0	0	0	0	0	0	0	0	0	0	0	2	2	0	2
ECM1	0	0	0	0	0	0	0	0	0	0	0	0	0	0	0	0	0	0	0	2	1	0	1
CARTPT	0	0	0	0	0	0	0	0	0	0	0	0	0	0	0	0	0	0	0	4	1	0	1
ADAMTS13	0	0	0	0	0	0	0	0	0	0	0	0	0	0	0	0	0	0	0	1	1	0	1
TCAP	0	0	0	0	0	0	0	0	0	0	0	0	0	0	0	0	0	0	0	2	1	0	1
MLLT11	0	0	0	0	0	0	0	0	0	0	0	0	0	0	0	0	0	0	0	1	1	0	1
SPINT2	0	0	0	0	0	0	0	0	0	0	0	0	0	0	0	0	0	0	0	1	1	0	1
HSD17B3	0	0	0	0	0	0	0	0	0	0	0	0	0	0	0	0	0	0	0	1	1	0	1
BSND	0	0	0	0	0	0	0	0	0	0	0	0	0	0	0	0	0	0	0	1	1	0	1
C2	0	0	0	0	0	0	0	0	0	0	0	0	0	0	0	0	0	0	0	4	2	0	15
ALB	0	0	0	0	0	0	0	0	0	0	0	0	0	0	0	0	0	0	0	1	2	4	4
AFP	0	0	0	0	0	0	0	0	0	0	0	0	0	0	0	0	0	0	0	1	2	4	4
ANG	0	0	0	0	0	0	0	0	0	0	0	0	0	0	0	0	0	0	0	3	1	3	14
AGT	0	0	0	0	0	0	0	0	0	0	0	0	0	0	0	0	0	0	0	1	1	1	1
CD44	0	0	0	0	0	0	0	0	0	0	0	0	0	0	0	0	0	0	0	4	2	3	2
APOA1	0	0	0	0	0	0	0	0	0	0	0	0	0	0	0	0	0	0	0	9	3	4	4
APOE	0	0	0	0	0	0	0	0	0	0	0	0	0	0	0	0	0	0	0	9	3	4	4
AQP2	0	0	0	0	0	0	0	0	0	0	0	0	0	0	0	0	0	0	0	2	5	1	4
NPPA	0	0	0	0	0	0	0	0	0	0	0	0	0	0	0	0	0	0	0	7	3	2	2
CD40	0	0	0	0	0	0	0	0	0	0	0	0	0	0	0	0	0	0	0	13	1	2	4
GYPC	0	0	0	0	0	0	0	0	0	0	0	0	0	0	0	0	0	0	0	1	1	1	1
CDH15	0	0	0	0	0	0	0	0	0	0	0	0	0	0	0	0	0	0	0	10	5	4	6
CDH3	0	0	0	0	0	0	0	0	0	0	0	0	0	0	0	0	0	0	0	10	5	4	6
CEL	0	0	0	0	0	0	0	0	0	0	0	0	0	0	0	0	0	0	0	2	2	1	1
CYP11A1	0	0	0	0	0	0	0	0	0	0	0	0	0	0	0	0	0	0	0	3	1	1	3
VCAN	0	0	0	0	0	0	0	0	0	0	0	0	0	0	0	0	0	0	0	12	9	6	9
COL6A1	0	0	0	0	0	0	0	0	0	0	0	0	0	0	0	0	0	0	0	2	3	2	2
COL6A2	0	0	0	0	0	0	0	0	0	0	0	0	0	0	0	0	0	0	0	2	3	2	2
COL9A3	0	0	0	0	0	0	0	0	0	0	0	0	0	0	0	0	0	0	0	1	1	1	1
C1QB	0	0	0	0	0	0	0	0	0	0	0	0	0	0	0	0	0	0	0	1	1	3	2
C1QC	0	0	0	0	0	0	0	0	0	0	0	0	0	0	0	0	0	0	0	1	1	3	2
CYP11B2	0	0	0	0	0	0	0	0	0	0	0	0	0	0	0	0	0	0	0	3	1	1	3
DCN	0	0	0	0	0	0	0	0	0	0	0	0	0	0	0	0	0	0	0	11	6	7	8
DSC2	0	0	0	0	0	0	0	0	0	0	0	0	0	0	0	0	0	0	0	1	1	1	3
ANXA5	0	0	0	0	0	0	0	0	0	0	0	0	0	0	0	0	0	0	0	2	1	2	1
EDN1	0	0	0	0	0	0	0	0	0	0	0	0	0	0	0	0	0	0	0	4	1	3	3
EDN3	0	0	0	0	0	0	0	0	0	0	0	0	0	0	0	0	0	0	0	4	1	3	3
EGF	0	0	0	0	0	0	0	0	0	0	0	0	0	0	0	0	0	0	0	1	1	1	1
EPOR	0	0	0	0	0	0	0	0	0	0	0	0	0	0	0	0	0	0	0	5	3	2	3
CFD	0	0	0	0	0	0	0	0	0	0	0	0	0	0	0	0	0	0	0	26	2	1	2
CFH	0	0	0	0	0	0	0	0	0	0	0	0	0	0	0	0	0	0	0	7	2	1	8
CFHR1	0	0	0	0	0	0	0	0	0	0	0	0	0	0	0	0	0	0	0	7	2	1	8
FN1	0	0	0	0	0	0	0	0	0	0	0	0	0	0	0	0	0	0	0	2	1	1	1
TACSTD2	0	0	0	0	0	0	0	0	0	0	0	0	0	0	0	0	0	0	0	1	1	2	2
NR3C1	0	0	0	0	0	0	0	0	0	0	0	0	0	0	0	0	0	0	0	4	4	4	4
GP1BB	0	0	0	0	0	0	0	0	0	0	0	0	0	0	0	0	0	0	0	1	1	1	1
CSF3R	0	0	0	0	0	0	0	0	0	0	0	0	0	0	0	0	0	0	0	10	6	6	7
CSF2RB	0	0	0	0	0	0	0	0	0	0	0	0	0	0	0	0	0	0	0	1	1	1	1
GC	0	0	0	0	0	0	0	0	0	0	0	0	0	0	0	0	0	0	0	1	2	4	4
GH1	0	0	0	0	0	0	0	0	0	0	0	0	0	0	0	0	0	0	0	5	6	3	6
HBA1	0	0	0	0	0	0	0	0	0	0	0	0	0	0	0	0	0	0	0	19	12	6	10
HBA2	0	0	0	0	0	0	0	0	0	0	0	0	0	0	0	0	0	0	0	19	12	6	10
HBB	0	0	0	0	0	0	0	0	0	0	0	0	0	0	0	0	0	0	0	19	12	6	10
HBD	0	0	0	0	0	0	0	0	0	0	0	0	0	0	0	0	0	0	0	19	12	6	10
HBG1	0	0	0	0	0	0	0	0	0	0	0	0	0	0	0	0	0	0	0	19	12	6	10
HBG2	0	0	0	0	0	0	0	0	0	0	0	0	0	0	0	0	0	0	0	19	12	6	10
HLA-B	0	0	0	0	0	0	0	0	0	0	0	0	0	0	0	0	0	0	0	23	15	16	70
HLA-C	0	0	0	0	0	0	0	0	0	0	0	0	0	0	0	0	0	0	0	23	15	16	70
HLA-DRB1	0	0	0	0	0	0	0	0	0	0	0	0	0	0	0	0	0	0	0	10	1	2	36
HLA-DPB1	0	0	0	0	0	0	0	0	0	0	0	0	0	0	0	0	0	0	0	10	1	2	36
HOXA11	0	0	0	0	0	0	0	0	0	0	0	0	0	0	0	0	0	0	0	5	2	3	3
HOXA13	0	0	0	0	0	0	0	0	0	0	0	0	0	0	0	0	0	0	0	6	3	4	4
HOXD13	0	0	0	0	0	0	0	0	0	0	0	0	0	0	0	0	0	0	0	6	3	4	4
IGLL1	0	0	0	0	0	0	0	0	0	0	0	0	0	0	0	0	0	0	0	34	47	13	106
IL1RN	0	0	0	0	0	0	0	0	0	0	0	0	0	0	0	0	0	0	0	2	1	1	10
IL1B	0	0	0	0	0	0	0	0	0	0	0	0	0	0	0	0	0	0	0	2	1	1	10
IL6R	0	0	0	0	0	0	0	0	0	0	0	0	0	0	0	0	0	0	0	4	3	1	4
KRT13	0	0	0	0	0	0	0	0	0	0	0	0	0	0	0	0	0	0	0	25	14	7	31
KRT14	0	0	0	0	0	0	0	0	0	0	0	0	0	0	0	0	0	0	0	25	14	7	31
KRT16	0	0	0	0	0	0	0	0	0	0	0	0	0	0	0	0	0	0	0	25	14	7	31
KRT17	0	0	0	0	0	0	0	0	0	0	0	0	0	0	0	0	0	0	0	25	14	7	31
KRT18	0	0	0	0	0	0	0	0	0	0	0	0	0	0	0	0	0	0	0	25	14	7	31
KRT10	0	0	0	0	0	0	0	0	0	0	0	0	0	0	0	0	0	0	0	25	14	7	31
LGALS2	0	0	0	0	0	0	0	0	0	0	0	0	0	0	0	0	0	0	0	4	4	3	2
LIFR	0	0	0	0	0	0	0	0	0	0	0	0	0	0	0	0	0	0	0	10	6	6	7
LIPC	0	0	0	0	0	0	0	0	0	0	0	0	0	0	0	0	0	0	0	6	2	3	4
MSR1	0	0	0	0	0	0	0	0	0	0	0	0	0	0	0	0	0	0	0	1	1	1	2
MIP	0	0	0	0	0	0	0	0	0	0	0	0	0	0	0	0	0	0	0	2	5	1	4
MC3R	0	0	0	0	0	0	0	0	0	0	0	0	0	0	0	0	0	0	0	4	3	2	3
MC4R	0	0	0	0	0	0	0	0	0	0	0	0	0	0	0	0	0	0	0	4	3	2	3
ACAN	0	0	0	0	0	0	0	0	0	0	0	0	0	0	0	0	0	0	0	12	9	6	9
CCL2	0	0	0	0	0	0	0	0	0	0	0	0	0	0	0	0	0	0	0	30	2	20	46
MPZ	0	0	0	0	0	0	0	0	0	0	0	0	0	0	0	0	0	0	0	14	5	6	8
MPL	0	0	0	0	0	0	0	0	0	0	0	0	0	0	0	0	0	0	0	5	3	2	3
TAC3	0	0	0	0	0	0	0	0	0	0	0	0	0	0	0	0	0	0	0	2	1	1	2
SNCA	0	0	0	0	0	0	0	0	0	0	0	0	0	0	0	0	0	0	0	3	3	3	3
NUMA1	0	0	0	0	0	0	0	0	0	0	0	0	0	0	0	0	0	0	0	2	2	1	1
PTH	0	0	0	0	0	0	0	0	0	0	0	0	0	0	0	0	0	0	0	5	1	2	2
PTHLH	0	0	0	0	0	0	0	0	0	0	0	0	0	0	0	0	0	0	0	5	1	2	2
PRF1	0	0	0	0	0	0	0	0	0	0	0	0	0	0	0	0	0	0	0	5	8	1	1
PLIN1	0	0	0	0	0	0	0	0	0	0	0	0	0	0	0	0	0	0	0	1	1	1	1
PLTP	0	0	0	0	0	0	0	0	0	0	0	0	0	0	0	0	0	0	0	1	1	1	1
SERPINF1	0	0	0	0	0	0	0	0	0	0	0	0	0	0	0	0	0	0	0	4	2	2	3
PLAT	0	0	0	0	0	0	0	0	0	0	0	0	0	0	0	0	0	0	0	4	4	4	5
KCNE1	0	0	0	0	0	0	0	0	0	0	0	0	0	0	0	0	0	0	0	2	3	5	5
TTR	0	0	0	0	0	0	0	0	0	0	0	0	0	0	0	0	0	0	0	1	1	2	1
PFN1	0	0	0	0	0	0	0	0	0	0	0	0	0	0	0	0	0	0	0	5	2	2	3
POMC	0	0	0	0	0	0	0	0	0	0	0	0	0	0	0	0	0	0	0	2	1	1	1
PROS1	0	0	0	0	0	0	0	0	0	0	0	0	0	0	0	0	0	0	0	2	2	2	2
F2	0	0	0	0	0	0	0	0	0	0	0	0	0	0	0	0	0	0	0	11	6	6	6
PRPH2	0	0	0	0	0	0	0	0	0	0	0	0	0	0	0	0	0	0	0	6	3	2	2
RAG2	0	0	0	0	0	0	0	0	0	0	0	0	0	0	0	0	0	0	0	1	1	1	1
REN	0	0	0	0	0	0	0	0	0	0	0	0	0	0	0	0	0	0	0	1	1	1	1
PDE6G	0	0	0	0	0	0	0	0	0	0	0	0	0	0	0	0	0	0	0	3	4	2	2
ROM1	0	0	0	0	0	0	0	0	0	0	0	0	0	0	0	0	0	0	0	6	3	2	2
CCL3	0	0	0	0	0	0	0	0	0	0	0	0	0	0	0	0	0	0	0	30	2	20	46
SOD3	0	0	0	0	0	0	0	0	0	0	0	0	0	0	0	0	0	0	0	3	1	1	1
EPCAM	0	0	0	0	0	0	0	0	0	0	0	0	0	0	0	0	0	0	0	1	1	2	2
SDC3	0	0	0	0	0	0	0	0	0	0	0	0	0	0	0	0	0	0	0	3	3	4	4
CD3G	0	0	0	0	0	0	0	0	0	0	0	0	0	0	0	0	0	0	0	1	2	2	4
CD3D	0	0	0	0	0	0	0	0	0	0	0	0	0	0	0	0	0	0	0	1	2	2	4
CD3E	0	0	0	0	0	0	0	0	0	0	0	0	0	0	0	0	0	0	0	1	2	2	4
CD8A	0	0	0	0	0	0	0	0	0	0	0	0	0	0	0	0	0	0	0	1	1	5	1
CCL5	0	0	0	0	0	0	0	0	0	0	0	0	0	0	0	0	0	0	0	30	2	20	46
THBD	0	0	0	0	0	0	0	0	0	0	0	0	0	0	0	0	0	0	0	4	1	2	3
PDGFB	0	0	0	0	0	0	0	0	0	0	0	0	0	0	0	0	0	0	0	5	2	2	2
MAP3K8	0	0	0	0	0	0	0	0	0	0	0	0	0	0	0	0	0	0	0	1	1	1	1
UCHL1	0	0	0	0	0	0	0	0	0	0	0	0	0	0	0	0	0	0	0	1	1	1	1
PLAU	0	0	0	0	0	0	0	0	0	0	0	0	0	0	0	0	0	0	0	4	4	4	5
CDH1	0	0	0	0	0	0	0	0	0	0	0	0	0	0	0	0	0	0	0	10	5	4	6
CFI	0	0	0	0	0	0	0	0	0	0	0	0	0	0	0	0	0	0	0	1	1	1	1
BMP15	0	0	0	0	0	0	0	0	0	0	0	0	0	0	0	0	0	0	0	2	2	2	2
SH2D1A	0	0	0	0	0	0	0	0	0	0	0	0	0	0	0	0	0	0	0	3	1	1	1
POF1B	0	0	0	0	0	0	0	0	0	0	0	0	0	0	0	0	0	0	0	1	1	1	1
C1GALT1C1	0	0	0	0	0	0	0	0	0	0	0	0	0	0	0	0	0	0	0	1	1	1	1
SRPX2	0	0	0	0	0	0	0	0	0	0	0	0	0	0	0	0	0	0	0	2	2	2	2
GLA	0	0	0	0	0	0	0	0	0	0	0	0	0	0	0	0	0	0	0	1	1	1	1
AMER1	0	0	0	0	0	0	0	0	0	0	0	0	0	0	0	0	0	0	0	2	1	2	3
F9	0	0	0	0	0	0	0	0	0	0	0	0	0	0	0	0	0	0	0	11	6	6	6
AR	0	0	0	0	0	0	0	0	0	0	0	0	0	0	0	0	0	0	0	4	4	4	4
XK	0	0	0	0	0	0	0	0	0	0	0	0	0	0	0	0	0	0	0	2	2	2	3
ZNF711	0	0	0	0	0	0	0	0	0	0	0	0	0	0	0	0	0	0	0	3	2	2	3
CIITA	0	0	0	0	0	0	0	0	0	0	0	0	0	0	0	0	0	0	0	1	1	1	1
SCN1B	0	0	0	0	0	0	0	0	0	0	0	0	0	0	0	0	0	0	0	14	5	6	8
DSC3	0	0	0	0	0	0	0	0	0	0	0	0	0	0	0	0	0	0	0	1	1	1	3
RGR	0	0	0	0	0	0	0	0	0	0	0	0	0	0	0	0	0	0	0	2	1	1	1
GUCA1A	0	0	0	0	0	0	0	0	0	0	0	0	0	0	0	0	0	0	0	7	5	3	3
P2RY12	0	0	0	0	0	0	0	0	0	0	0	0	0	0	0	0	0	0	0	6	6	7	6
CXCL12	0	0	0	0	0	0	0	0	0	0	0	0	0	0	0	0	0	0	0	30	2	20	46
GDNF	0	0	0	0	0	0	0	0	0	0	0	0	0	0	0	0	0	0	0	2	2	2	4
IL11RA	0	0	0	0	0	0	0	0	0	0	0	0	0	0	0	0	0	0	0	4	3	1	4
NR3C2	0	0	0	0	0	0	0	0	0	0	0	0	0	0	0	0	0	0	0	4	4	4	4
LEPR	0	0	0	0	0	0	0	0	0	0	0	0	0	0	0	0	0	0	0	1	1	1	1
CTSK	0	0	0	0	0	0	0	0	0	0	0	0	0	0	0	0	0	0	0	3	2	1	2
CCL11	0	0	0	0	0	0	0	0	0	0	0	0	0	0	0	0	0	0	0	30	2	20	46
PDE6H	0	0	0	0	0	0	0	0	0	0	0	0	0	0	0	0	0	0	0	3	4	2	2
CCL3L1	0	0	0	0	0	0	0	0	0	0	0	0	0	0	0	0	0	0	0	30	2	20	46
CTRC	0	0	0	0	0	0	0	0	0	0	0	0	0	0	0	0	0	0	0	10	13	3	7
SLCO2A1	0	0	0	0	0	0	0	0	0	0	0	0	0	0	0	0	0	0	0	3	1	2	2
DAZL	0	0	0	0	0	0	0	0	0	0	0	0	0	0	0	0	0	0	0	1	1	1	5
ALX1	0	0	0	0	0	0	0	0	0	0	0	0	0	0	0	0	0	0	0	3	2	2	3
KRT12	0	0	0	0	0	0	0	0	0	0	0	0	0	0	0	0	0	0	0	25	14	7	31
OSMR	0	0	0	0	0	0	0	0	0	0	0	0	0	0	0	0	0	0	0	10	6	6	7
HESX1	0	0	0	0	0	0	0	0	0	0	0	0	0	0	0	0	0	0	0	1	1	1	1
FXYD2	0	0	0	0	0	0	0	0	0	0	0	0	0	0	0	0	0	0	0	6	1	1	6
TAPBP	0	0	0	0	0	0	0	0	0	0	0	0	0	0	0	0	0	0	0	3	2	2	6
GUCA1B	0	0	0	0	0	0	0	0	0	0	0	0	0	0	0	0	0	0	0	7	5	3	3
TRIM32	0	0	0	0	0	0	0	0	0	0	0	0	0	0	0	0	0	0	0	1	1	1	1
CFTR	0	0	0	0	0	0	0	0	0	0	0	0	0	0	0	0	0	0	0	1	1	1	1
SNCB	0	0	0	0	0	0	0	0	0	0	0	0	0	0	0	0	0	0	0	3	3	3	3
OCLN	0	0	0	0	0	0	0	0	0	0	0	0	0	0	0	0	0	0	0	7	4	1	3
SMAD7	0	0	0	0	0	0	0	0	0	0	0	0	0	0	0	0	0	0	0	1	1	1	1
TLR5	0	0	0	0	0	0	0	0	0	0	0	0	0	0	0	0	0	0	0	2	1	1	1
COCH	0	0	0	0	0	0	0	0	0	0	0	0	0	0	0	0	0	0	0	2	2	2	2
PTRF	0	0	0	0	0	0	0	0	0	0	0	0	0	0	0	0	0	0	0	6	2	3	4
KERA	0	0	0	0	0	0	0	0	0	0	0	0	0	0	0	0	0	0	0	11	6	7	8
BFSP1	0	0	0	0	0	0	0	0	0	0	0	0	0	0	0	0	0	0	0	1	1	1	1
CYP7B1	0	0	0	0	0	0	0	0	0	0	0	0	0	0	0	0	0	0	0	1	1	1	1
KCNE2	0	0	0	0	0	0	0	0	0	0	0	0	0	0	0	0	0	0	0	2	3	5	5
HABP2	0	0	0	0	0	0	0	0	0	0	0	0	0	0	0	0	0	0	0	4	4	4	5
RP1	0	0	0	0	0	0	0	0	0	0	0	0	0	0	0	0	0	0	0	4	1	2	2
MYOT	0	0	0	0	0	0	0	0	0	0	0	0	0	0	0	0	0	0	0	1	1	1	1
TYROBP	0	0	0	0	0	0	0	0	0	0	0	0	0	0	0	0	0	0	0	1	2	2	4
CRLF1	0	0	0	0	0	0	0	0	0	0	0	0	0	0	0	0	0	0	0	10	6	6	7
VAX1	0	0	0	0	0	0	0	0	0	0	0	0	0	0	0	0	0	0	0	2	2	1	2
HLA-DQB1	0	0	0	0	0	0	0	0	0	0	0	0	0	0	0	0	0	0	0	10	1	2	36
KCNE3	0	0	0	0	0	0	0	0	0	0	0	0	0	0	0	0	0	0	0	2	3	5	5
HSPB3	0	0	0	0	0	0	0	0	0	0	0	0	0	0	0	0	0	0	0	1	1	1	1
TFR2	0	0	0	0	0	0	0	0	0	0	0	0	0	0	0	0	0	0	0	3	2	1	3
ANGPTL3	0	0	0	0	0	0	0	0	0	0	0	0	0	0	0	0	0	0	0	2	2	2	2
LRAT	0	0	0	0	0	0	0	0	0	0	0	0	0	0	0	0	0	0	0	2	1	1	1
TAS2R16	0	0	0	0	0	0	0	0	0	0	0	0	0	0	0	0	0	0	0	2	17	3	22
STX11	0	0	0	0	0	0	0	0	0	0	0	0	0	0	0	0	0	0	0	4	2	2	2
MESP2	0	0	0	0	0	0	0	0	0	0	0	0	0	0	0	0	0	0	0	5	3	2	3
AICDA	0	0	0	0	0	0	0	0	0	0	0	0	0	0	0	0	0	0	0	3	3	3	13
CFHR3	0	0	0	0	0	0	0	0	0	0	0	0	0	0	0	0	0	0	0	7	2	1	8
FGF23	0	0	0	0	0	0	0	0	0	0	0	0	0	0	0	0	0	0	0	3	3	2	3
ALX4	0	0	0	0	0	0	0	0	0	0	0	0	0	0	0	0	0	0	0	3	2	2	3
ADIPOQ	0	0	0	0	0	0	0	0	0	0	0	0	0	0	0	0	0	0	0	2	1	1	1
IL36RN	0	0	0	0	0	0	0	0	0	0	0	0	0	0	0	0	0	0	0	2	1	1	10
RTN4R	0	0	0	0	0	0	0	0	0	0	0	0	0	0	0	0	0	0	0	6	2	3	3
MYOZ2	0	0	0	0	0	0	0	0	0	0	0	0	0	0	0	0	0	0	0	8	3	3	3
RIPK4	0	0	0	0	0	0	0	0	0	0	0	0	0	0	0	0	0	0	0	2	2	2	2
MLC1	0	0	0	0	0	0	0	0	0	0	0	0	0	0	0	0	0	0	0	1	1	1	1
ANGPTL4	0	0	0	0	0	0	0	0	0	0	0	0	0	0	0	0	0	0	0	2	2	2	2
NOD2	0	0	0	0	0	0	0	0	0	0	0	0	0	0	0	0	0	0	0	2	1	1	2
ALX3	0	0	0	0	0	0	0	0	0	0	0	0	0	0	0	0	0	0	0	3	2	2	3
TIRAP	0	0	0	0	0	0	0	0	0	0	0	0	0	0	0	0	0	0	0	1	1	1	1
APOA5	0	0	0	0	0	0	0	0	0	0	0	0	0	0	0	0	0	0	0	9	3	4	4
HAVCR1	0	0	0	0	0	0	0	0	0	0	0	0	0	0	0	0	0	0	0	4	2	2	3
SLC26A2	0	0	0	0	0	0	0	0	0	0	0	0	0	0	0	0	0	0	0	2	2	3	2
TCOF1	0	0	0	0	0	0	0	0	0	0	0	0	0	0	0	0	0	0	0	1	1	1	1
SERPING1	0	0	0	0	0	0	0	0	0	0	0	0	0	0	0	0	0	0	0	4	2	2	3
CABP2	0	0	0	0	0	0	0	0	0	0	0	0	0	0	0	0	0	0	0	7	4	1	4
LIPH	0	0	0	0	0	0	0	0	0	0	0	0	0	0	0	0	0	0	0	2	2	3	3
TICAM1	0	0	0	0	0	0	0	0	0	0	0	0	0	0	0	0	0	0	0	2	1	1	1
KRT9	0	0	0	0	0	0	0	0	0	0	0	0	0	0	0	0	0	0	0	25	14	7	31
MEFV	0	0	0	0	0	0	0	0	0	0	0	0	0	0	0	0	0	0	0	4	7	6	75
ASPN	0	0	0	0	0	0	0	0	0	0	0	0	0	0	0	0	0	0	0	11	6	7	8
NIPA1	0	0	0	0	0	0	0	0	0	0	0	0	0	0	0	0	0	0	0	1	1	1	1
UNC93B1	0	0	0	0	0	0	0	0	0	0	0	0	0	0	0	0	0	0	0	1	1	1	2
SCN3B	0	0	0	0	0	0	0	0	0	0	0	0	0	0	0	0	0	0	0	14	5	6	8
SCN4B	0	0	0	0	0	0	0	0	0	0	0	0	0	0	0	0	0	0	0	14	5	6	8
RP1L1	0	0	0	0	0	0	0	0	0	0	0	0	0	0	0	0	0	0	0	4	1	2	2
CFHR5	0	0	0	0	0	0	0	0	0	0	0	0	0	0	0	0	0	0	0	7	2	1	8
CASP12	0	0	0	0	0	0	0	0	0	0	0	0	0	0	0	0	0	0	0	6	1	1	6
C1QTNF5	0	0	0	0	0	0	0	0	0	0	0	0	0	0	0	0	0	0	0	1	1	1	2
ANKK1	0	0	0	0	0	0	0	0	0	0	0	0	0	0	0	0	0	0	0	2	2	2	2
CABP4	0	0	0	0	0	0	0	0	0	0	0	0	0	0	0	0	0	0	0	7	4	1	4
ERMAP	0	0	0	0	0	0	0	0	0	0	0	0	0	0	0	0	0	0	0	4	1	1	10
MRAP	0	0	0	0	0	0	0	0	0	0	0	0	0	0	0	0	0	0	0	1	1	1	2
LPAR6	0	0	0	0	0	0	0	0	0	0	0	0	0	0	0	0	0	0	0	5	6	5	5
LIPI	0	0	0	0	0	0	0	0	0	0	0	0	0	0	0	0	0	0	0	2	2	3	3
CDHR1	0	0	0	0	0	0	0	0	0	0	0	0	0	0	0	0	0	0	0	2	1	1	1
IL31RA	0	0	0	0	0	0	0	0	0	0	0	0	0	0	0	0	0	0	0	10	6	6	7
THAP1	0	0	0	0	0	0	0	0	0	0	0	0	0	0	0	0	0	0	0	1	1	1	1
SLITRK1	0	0	0	0	0	0	0	0	0	0	0	0	0	0	0	0	0	0	0	8	6	4	6
LPL	0	0	0	0	0	0	0	0	0	0	0	0	0	0	0	0	0	0	0	6	2	3	4
ILDR1	0	0	0	0	0	0	0	0	0	0	0	0	0	0	0	0	0	0	0	4	3	2	3
TCTN1	0	0	0	0	0	0	0	0	0	0	0	0	0	0	0	0	0	0	0	1	1	1	1
ZNF750	0	0	0	0	0	0	0	0	0	0	0	0	0	0	0	0	0	0	0	2	1	2	2
MARVELD2	0	0	0	0	0	0	0	0	0	0	0	0	0	0	0	0	0	0	0	7	4	1	3
CYP11B1	0	0	0	0	0	0	0	0	0	0	0	0	0	0	0	0	0	0	0	3	1	1	3
F12	0	0	0	0	0	0	0	0	0	0	0	0	0	0	0	0	0	0	0	4	4	4	5
NOBOX	0	0	0	0	0	0	0	0	0	0	0	0	0	0	0	0	0	0	0	1	1	1	1
SLC30A10	0	0	0	0	0	0	0	0	0	0	0	0	0	0	0	0	0	0	0	1	1	1	1
HEPACAM	0	0	0	0	0	0	0	0	0	0	0	0	0	0	0	0	0	0	0	3	2	2	2
FAM83H	0	0	0	0	0	0	0	0	0	0	0	0	0	0	0	0	0	0	0	11	8	8	8
PROC	0	0	0	0	0	0	0	0	0	0	0	0	0	0	0	0	0	0	0	11	6	6	6
SERPINF2	0	0	0	0	0	0	0	0	0	0	0	0	0	0	0	0	0	0	0	4	2	2	3
HFE	0	0	0	0	0	0	0	0	0	0	0	0	0	0	0	0	0	0	0	23	15	16	70
SCARF2	0	0	0	0	0	0	0	0	0	0	0	0	0	0	0	0	0	0	0	2	1	2	2
F10	0	0	0	0	0	0	0	0	0	0	0	0	0	0	0	0	0	0	0	11	6	6	6
F7	0	0	0	0	0	0	0	0	0	0	0	0	0	0	0	0	0	0	0	11	6	6	6
BPGM	0	0	0	0	0	0	0	0	0	0	0	0	0	0	0	0	0	0	0	1	1	1	1
ZBTB24	0	0	0	0	0	0	0	0	0	0	0	0	0	0	0	0	0	0	0	2	1	1	1
ZNF644	0	0	0	0	0	0	0	0	0	0	0	0	0	0	0	0	0	0	0	3	2	2	2
PRDM5	0	0	0	0	0	0	0	0	0	0	0	0	0	0	0	0	0	0	0	1	1	1	1
SPATA16	0	0	0	0	0	0	0	0	0	0	0	0	0	0	0	0	0	0	1	0	0	1	1
SLC39A4	0	0	0	0	0	0	0	0	0	0	0	0	0	0	0	0	0	0	1	0	1	0	1
GHRL	0	0	0	0	0	0	0	0	0	0	0	0	0	0	0	0	0	0	1	3	0	2	2
FASTKD2	0	0	0	0	0	0	0	0	0	0	0	0	0	0	0	0	0	0	1	1	0	1	1
NEXN	0	0	0	0	0	0	0	0	0	0	0	0	0	0	0	0	0	0	1	1	0	1	1
TSPAN12	0	0	0	0	0	0	0	0	0	0	0	0	0	0	0	0	0	0	1	1	0	1	1
GJB2	0	0	0	0	0	0	0	0	0	0	0	0	0	0	0	0	0	0	12	41	24	15	20
GJA5	0	0	0	0	0	0	0	0	0	0	0	0	0	0	0	0	0	0	12	41	24	15	20
GJA1	0	0	0	0	0	0	0	0	0	0	0	0	0	0	0	0	0	0	12	41	24	15	20
GJA3	0	0	0	0	0	0	0	0	0	0	0	0	0	0	0	0	0	0	12	41	24	15	20
CRYBA1	0	0	0	0	0	0	0	0	0	0	0	0	0	0	0	0	0	0	1	63	62	13	15
CRYBB2	0	0	0	0	0	0	0	0	0	0	0	0	0	0	0	0	0	0	1	63	62	13	15
CRYBB3	0	0	0	0	0	0	0	0	0	0	0	0	0	0	0	0	0	0	1	63	62	13	15
CRYBA4	0	0	0	0	0	0	0	0	0	0	0	0	0	0	0	0	0	0	1	63	62	13	15
CRYGC	0	0	0	0	0	0	0	0	0	0	0	0	0	0	0	0	0	0	1	63	62	13	15
CRYGD	0	0	0	0	0	0	0	0	0	0	0	0	0	0	0	0	0	0	1	63	62	13	15
CRYGS	0	0	0	0	0	0	0	0	0	0	0	0	0	0	0	0	0	0	1	63	62	13	15
FGA	0	0	0	0	0	0	0	0	0	0	0	0	0	0	0	0	0	0	1	5	5	5	4
FGB	0	0	0	0	0	0	0	0	0	0	0	0	0	0	0	0	0	0	1	5	5	5	4
FGG	0	0	0	0	0	0	0	0	0	0	0	0	0	0	0	0	0	0	1	5	5	5	4
CXCR1	0	0	0	0	0	0	0	0	0	0	0	0	0	0	0	0	0	0	1	68	39	26	44
MYL2	0	0	0	0	0	0	0	0	0	0	0	0	0	0	0	0	0	0	3	6	4	2	5
MYBPC1	0	0	0	0	0	0	0	0	0	0	0	0	0	0	0	0	0	0	1	5	2	3	5
CXCR4	0	0	0	0	0	0	0	0	0	0	0	0	0	0	0	0	0	0	1	68	39	26	44
TNNC1	0	0	0	0	0	0	0	0	0	0	0	0	0	0	0	0	0	0	2	4	2	2	2
AGTR2	0	0	0	0	0	0	0	0	0	0	0	0	0	0	0	0	0	0	1	68	39	26	44
GJB1	0	0	0	0	0	0	0	0	0	0	0	0	0	0	0	0	0	0	12	41	24	15	20
PVRL1	0	0	0	0	0	0	0	0	0	0	0	0	0	0	0	0	0	0	1	14	7	2	5
GJA8	0	0	0	0	0	0	0	0	0	0	0	0	0	0	0	0	0	0	12	41	24	15	20
CRYBB1	0	0	0	0	0	0	0	0	0	0	0	0	0	0	0	0	0	0	1	63	62	13	15
TLR1	0	0	0	0	0	0	0	0	0	0	0	0	0	0	0	0	0	0	1	3	6	4	4
CCR2	0	0	0	0	0	0	0	0	0	0	0	0	0	0	0	0	0	0	1	68	39	26	44
CCR5	0	0	0	0	0	0	0	0	0	0	0	0	0	0	0	0	0	0	1	68	39	26	44
CX3CR1	0	0	0	0	0	0	0	0	0	0	0	0	0	0	0	0	0	0	1	68	39	26	44
EFEMP1	0	0	0	0	0	0	0	0	0	0	0	0	0	0	0	0	0	0	1	7	3	2	3
MATN3	0	0	0	0	0	0	0	0	0	0	0	0	0	0	0	0	0	0	1	2	1	3	5
CA12	0	0	0	0	0	0	0	0	0	0	0	0	0	0	0	0	0	0	3	5	3	3	4
GJB3	0	0	0	0	0	0	0	0	0	0	0	0	0	0	0	0	0	0	12	41	24	15	20
CLDN1	0	0	0	0	0	0	0	0	0	0	0	0	0	0	0	0	0	0	9	51	25	20	24
CLDN16	0	0	0	0	0	0	0	0	0	0	0	0	0	0	0	0	0	0	9	51	25	20	24
TRPS1	0	0	0	0	0	0	0	0	0	0	0	0	0	0	0	0	0	0	1	1	1	1	1
GJB6	0	0	0	0	0	0	0	0	0	0	0	0	0	0	0	0	0	0	12	41	24	15	20
FBLN5	0	0	0	0	0	0	0	0	0	0	0	0	0	0	0	0	0	0	1	7	3	2	3
EFEMP2	0	0	0	0	0	0	0	0	0	0	0	0	0	0	0	0	0	0	1	7	3	2	3
GJB4	0	0	0	0	0	0	0	0	0	0	0	0	0	0	0	0	0	0	12	41	24	15	20
CLDN14	0	0	0	0	0	0	0	0	0	0	0	0	0	0	0	0	0	0	9	51	25	20	24
CLRN1	0	0	0	0	0	0	0	0	0	0	0	0	0	0	0	0	0	0	1	3	1	2	3
PRSS12	0	0	0	0	0	0	0	0	0	0	0	0	0	0	0	0	0	0	1	3	3	2	1
JAM3	0	0	0	0	0	0	0	0	0	0	0	0	0	0	0	0	0	0	1	6	2	2	3
OTOA	0	0	0	0	0	0	0	0	0	0	0	0	0	0	0	0	0	0	1	1	1	1	1
CARD14	0	0	0	0	0	0	0	0	0	0	0	0	0	0	0	0	0	0	1	5	3	3	4
CARD9	0	0	0	0	0	0	0	0	0	0	0	0	0	0	0	0	0	0	1	5	3	3	4
GJC2	0	0	0	0	0	0	0	0	0	0	0	0	0	0	0	0	0	0	12	41	24	15	20
PVRL4	0	0	0	0	0	0	0	0	0	0	0	0	0	0	0	0	0	0	1	14	7	2	5
CLDN19	0	0	0	0	0	0	0	0	0	0	0	0	0	0	0	0	0	0	9	51	25	20	24
COLEC11	0	0	0	0	0	0	0	0	0	0	0	0	0	0	0	0	0	0	13	1	2	2	2
BCAM	0	0	0	0	0	0	0	0	0	0	0	0	0	0	0	0	0	0	1	7	3	2	3
PRNP	0	0	0	0	0	0	0	0	0	0	0	0	0	0	0	0	0	11	0	0	1	1	1
SCNN1A	0	0	0	0	0	0	0	0	0	0	0	0	0	0	0	0	0	6	0	0	5	4	4
SCNN1B	0	0	0	0	0	0	0	0	0	0	0	0	0	0	0	0	0	6	0	0	5	4	4
SCNN1G	0	0	0	0	0	0	0	0	0	0	0	0	0	0	0	0	0	6	0	0	5	4	4
TNFRSF11B	0	0	0	0	0	0	0	0	0	0	0	0	0	0	0	0	0	4	0	0	3	2	2
PPP1R17	0	0	0	0	0	0	0	0	0	0	0	0	0	0	0	0	0	1	0	0	1	1	1
APOA2	0	0	0	0	0	0	0	0	0	0	0	0	0	0	0	0	0	1	0	1	0	0	1
HCRT	0	0	0	0	0	0	0	0	0	0	0	0	0	0	0	0	0	1	0	1	0	1	1
PROK2	0	0	0	0	0	0	0	0	0	0	0	0	0	0	0	0	0	23	0	2	0	2	2
SH3TC2	0	0	0	0	0	0	0	0	0	0	0	0	0	0	0	0	0	2	0	4	0	3	2
CYP19A1	0	0	0	0	0	0	0	0	0	0	0	0	0	0	0	0	0	4	0	2	1	1	1
EDNRA	0	0	0	0	0	0	0	0	0	0	0	0	0	0	0	0	0	2	0	5	3	3	2
EDNRB	0	0	0	0	0	0	0	0	0	0	0	0	0	0	0	0	0	2	0	5	3	3	2
MGP	0	0	0	0	0	0	0	0	0	0	0	0	0	0	0	0	0	1	0	2	2	2	2
PLA2G2A	0	0	0	0	0	0	0	0	0	0	0	0	0	0	0	0	0	1	0	1	2	5	7
NYX	0	0	0	0	0	0	0	0	0	0	0	0	0	0	0	0	0	1	0	1	1	1	1
NR0B1	0	0	0	0	0	0	0	0	0	0	0	0	0	0	0	0	0	4	0	3	2	2	2
RS1	0	0	0	0	0	0	0	0	0	0	0	0	0	0	0	0	0	1	0	1	1	1	1
PLA2G5	0	0	0	0	0	0	0	0	0	0	0	0	0	0	0	0	0	1	0	1	2	5	7
LTBP3	0	0	0	0	0	0	0	0	0	0	0	0	0	0	0	0	0	1	0	2	3	2	4
LTBP2	0	0	0	0	0	0	0	0	0	0	0	0	0	0	0	0	0	1	0	2	3	2	4
CRADD	0	0	0	0	0	0	0	0	0	0	0	0	0	0	0	0	0	1	0	1	2	1	1
EDAR	0	0	0	0	0	0	0	0	0	0	0	0	0	0	0	0	0	4	0	1	1	1	1
RNF6	0	0	0	0	0	0	0	0	0	0	0	0	0	0	0	0	0	5	0	2	1	2	2
NR0B2	0	0	0	0	0	0	0	0	0	0	0	0	0	0	0	0	0	4	0	3	2	2	2
LTBP4	0	0	0	0	0	0	0	0	0	0	0	0	0	0	0	0	0	1	0	2	3	2	4
PADI4	0	0	0	0	0	0	0	0	0	0	0	0	0	0	0	0	0	6	0	1	1	3	4
ST14	0	0	0	0	0	0	0	0	0	0	0	0	0	0	0	0	0	5	0	5	2	4	3
CLCF1	0	0	0	0	0	0	0	0	0	0	0	0	0	0	0	0	0	4	0	2	3	2	4
PCSK9	0	0	0	0	0	0	0	0	0	0	0	0	0	0	0	0	0	7	0	1	1	1	1
TMPRSS6	0	0	0	0	0	0	0	0	0	0	0	0	0	0	0	0	0	5	0	5	2	4	3
KLHL7	0	0	0	0	0	0	0	0	0	0	0	0	0	0	0	0	0	2	0	1	1	1	1
AARS2	0	0	0	0	0	0	0	0	0	0	0	0	0	0	0	0	0	2	0	1	2	1	1
KBTBD13	0	0	0	0	0	0	0	0	0	0	0	0	0	0	0	0	0	40	0	4	1	2	2
PALLD	0	0	0	0	0	0	0	0	0	0	0	0	0	0	0	0	0	1	1	2	0	2	2
RPS26	0	0	0	0	0	0	0	0	0	0	0	0	0	0	0	0	0	2	1	2	1	0	1
DES	0	0	0	0	0	0	0	0	0	0	0	0	0	0	0	0	0	1	3	17	9	6	7
NEFH	0	0	0	0	0	0	0	0	0	0	0	0	0	0	0	0	0	1	3	17	9	6	7
PRPH	0	0	0	0	0	0	0	0	0	0	0	0	0	0	0	0	0	1	3	17	9	6	7
TNNT2	0	0	0	0	0	0	0	0	0	0	0	0	0	0	0	0	0	2	1	8	3	2	3
TNNT3	0	0	0	0	0	0	0	0	0	0	0	0	0	0	0	0	0	2	1	8	3	2	3
MERTK	0	0	0	0	0	0	0	0	0	0	0	0	0	0	0	0	0	1	1	4	3	2	3
MYLK2	0	0	0	0	0	0	0	0	0	0	0	0	0	0	0	0	0	2	1	4	2	3	3
CTHRC1	0	0	0	0	0	0	0	0	0	0	0	0	0	0	0	0	0	2	1	2	1	1	1
MECP2	0	0	0	0	0	0	0	0	0	0	0	0	0	0	0	0	1	0	0	1	1	0	1
SELP	0	0	0	0	0	0	0	0	0	0	0	0	0	0	0	0	1	0	0	2	1	2	2
RAG1	0	0	0	0	0	0	0	0	0	0	0	0	0	0	0	0	4	0	0	1	1	1	1
IFITM3	0	0	0	0	0	0	0	0	0	0	0	0	0	0	0	0	1	0	0	2	2	1	6
MPLKIP	0	0	0	0	0	0	0	0	0	0	0	0	0	0	0	0	1	0	0	1	1	1	1
IFITM5	0	0	0	0	0	0	0	0	0	0	0	0	0	0	0	0	1	0	0	2	2	1	6
BCL2	0	0	0	0	0	0	0	0	0	0	0	0	0	0	0	0	1	0	1	3	3	2	3
NEU1	0	0	0	0	0	0	0	0	0	0	0	0	0	0	0	0	1	32	0	1	1	0	8
RBP4	0	0	0	0	0	0	0	0	0	0	0	0	0	0	0	0	3	2	0	2	2	2	1
IL1RAPL1	0	0	0	0	0	0	0	0	0	0	0	0	0	0	0	0	3	1	0	7	4	12	10
TLR3	0	0	0	0	0	0	0	0	0	0	0	0	0	0	0	0	4	9	0	2	3	2	1
HNMT	0	0	0	0	0	0	0	0	0	0	0	0	0	0	0	0	2	1	0	1	1	1	1
SLC35A1	0	0	0	0	0	0	0	0	0	0	0	0	0	0	0	0	1	2	0	1	1	1	1
IMPG2	0	0	0	0	0	0	0	0	0	0	0	0	0	0	0	0	1	1	0	6	2	2	3
EDA	0	0	0	0	0	0	0	0	0	0	0	0	0	0	0	0	2	4	1	0	0	1	1
GLRA1	0	0	0	0	0	0	0	0	0	0	0	0	0	0	0	0	1	10	1	7	4	5	6
GLRB	0	0	0	0	0	0	0	0	0	0	0	0	0	0	0	0	1	10	1	7	4	5	6
HOXD10	0	0	0	0	0	0	0	0	0	0	0	0	0	0	0	0	1	4	1	9	7	8	7
NODAL	0	0	0	0	0	0	0	0	0	0	0	0	0	0	0	0	1	2	1	3	7	1	1
FFAR4	0	0	0	0	0	0	0	0	0	0	0	0	0	0	0	1	0	3	0	0	1	0	1
CLN6	0	0	0	0	0	0	0	0	0	0	0	0	0	0	0	1	0	1	0	2	0	1	1
CLN5	0	0	0	0	0	0	0	0	0	0	0	0	0	0	0	1	0	2	0	2	1	1	1
CYP2A6	0	0	0	0	0	0	0	0	0	0	0	0	0	0	0	1	0	8	13	43	42	21	17
CYP2B6	0	0	0	0	0	0	0	0	0	0	0	0	0	0	0	1	0	8	13	43	42	21	17
CYP2C19	0	0	0	0	0	0	0	0	0	0	0	0	0	0	0	1	0	8	13	43	42	21	17
CYP2D6	0	0	0	0	0	0	0	0	0	0	0	0	0	0	0	1	0	8	13	43	42	21	17
CYP2C8	0	0	0	0	0	0	0	0	0	0	0	0	0	0	0	1	0	8	13	43	42	21	17
CYP2C9	0	0	0	0	0	0	0	0	0	0	0	0	0	0	0	1	0	8	13	43	42	21	17
CYP2R1	0	0	0	0	0	0	0	0	0	0	0	0	0	0	0	1	0	8	13	43	42	21	17
TCTN2	0	0	0	0	0	0	0	0	0	0	0	0	0	0	0	1	1	2	0	1	1	1	1
TEK	0	0	0	0	0	0	0	0	0	0	0	0	0	0	0	1	2	12	1	2	2	2	2
NQO1	0	0	0	0	0	0	0	0	0	0	0	0	0	0	2	0	0	0	0	1	1	2	2
GNRH1	0	0	0	0	0	0	0	0	0	0	0	0	0	0	1	0	0	0	0	2	1	1	2
COL9A1	0	0	0	0	0	0	0	0	0	0	0	0	0	0	1	0	0	2	1	3	2	1	3
COL9A2	0	0	0	0	0	0	0	0	0	0	0	0	0	0	1	0	0	2	1	3	2	1	3
LEFTY2	0	0	0	0	0	0	0	0	0	0	0	0	0	0	1	0	1	2	1	2	1	1	2
CERKL	0	0	0	0	0	0	0	0	0	0	0	0	0	0	1	1	0	0	0	1	0	1	1
GAN	0	0	0	0	0	0	0	0	0	0	0	0	0	0	1	1	0	2	0	1	1	1	1
KISS1R	0	0	0	0	0	0	0	0	0	0	0	0	0	0	1	1	2	3	0	2	3	0	1
TDGF1	0	0	0	0	0	0	0	0	0	0	0	0	0	0	1	3	1	2	0	2	2	1	3
CFC1	0	0	0	0	0	0	0	0	0	0	0	0	0	0	1	3	1	2	0	2	2	1	3
ZFAT	0	0	0	0	0	0	0	0	0	0	0	0	0	0	1	1	1	2	0	1	2	1	1
CYP26B1	0	0	0	0	0	0	0	0	0	0	0	0	0	0	4	2	2	3	2	3	3	4	3
RSPO1	0	0	0	0	0	0	0	0	0	0	0	0	0	0	1	1	1	2	1	4	2	4	4
RSPO4	0	0	0	0	0	0	0	0	0	0	0	0	0	0	1	1	1	2	1	4	2	4	4
CST3	0	0	0	0	0	0	0	0	0	0	0	0	0	7	0	0	0	0	0	0	2	1	5
COLQ	0	0	0	0	0	0	0	0	0	0	0	0	0	1	1	0	1	2	0	2	0	1	1
TINF2	0	0	0	0	0	0	0	0	0	0	0	0	0	1	1	1	0	0	0	1	0	0	1
PHF6	0	0	0	0	0	0	0	0	0	0	0	0	0	15	1	1	0	2	0	2	2	2	2
PHF11	0	0	0	0	0	0	0	0	0	0	0	0	0	15	1	1	0	2	0	2	2	2	2
MSMB	0	0	0	0	0	0	0	0	0	0	0	0	0	2	2	6	0	6	2	1	2	1	2
PDX1	0	0	0	0	0	0	0	0	0	0	0	0	0	1	3	1	2	1	1	1	1	1	1
HSD3B7	0	0	0	0	0	0	0	0	0	0	0	0	0	1	1	1	1	12	2	3	3	3	3
RGS9BP	0	0	0	0	0	0	0	0	0	0	0	0	0	3	1	1	1	1	1	3	3	1	1
TYRP1	0	0	0	0	0	0	0	0	0	0	0	0	2	0	2	0	0	24	3	4	5	4	3
TYR	0	0	0	0	0	0	0	0	0	0	0	0	2	0	2	0	0	24	3	4	5	4	3
RFXAP	0	0	0	0	0	0	0	0	0	0	0	0	2	0	1	1	2	2	0	1	1	1	1
PCDH19	0	0	0	0	0	0	0	0	0	0	0	0	2	5	22	18	1	5	5	114	29	19	63
IL17F	0	0	0	0	0	0	0	0	0	0	1	0	0	0	0	5	25	5	4	5	5	4	6
FANCC	0	0	0	0	0	0	0	0	0	0	9	4	0	0	1	1	2	2	1	1	1	1	1
SPINK1	0	0	0	0	0	0	0	0	0	2	0	0	0	0	0	0	0	0	0	4	0	2	2
CORIN	0	0	0	0	0	0	0	0	0	1	0	0	0	0	0	0	0	0	1	2	1	1	1
CDON	0	0	0	0	0	0	0	0	0	2	0	0	0	0	1	1	1	2	0	2	2	2	2
WISP3	0	0	0	0	0	0	0	0	0	1	0	0	0	3	1	1	0	2	4	11	7	7	6
ZNF423	0	0	0	0	0	0	0	0	0	1	0	0	0	1	1	1	1	2	0	3	1	2	3
RAPSN	0	0	0	0	0	0	0	0	0	1	1	2	0	0	1	1	2	1	1	1	1	1	1
CCBE1	0	0	0	0	0	0	0	0	1	0	0	0	0	0	0	0	0	0	0	2	1	1	1
AVP	0	0	0	0	0	0	0	0	1	0	0	0	0	1	1	1	2	3	0	2	2	2	2
ITIH4	0	0	0	0	0	0	0	0	2	0	0	1	0	0	2	12	10	6	3	6	4	4	6
CPN1	0	0	0	0	0	0	0	0	1	0	1	1	0	1	1	1	2	7	0	2	2	2	3
TMPRSS15	0	0	0	0	0	0	0	0	1	1	0	0	0	0	0	0	0	0	0	1	1	1	1
NHS	0	0	0	0	0	0	0	0	1	1	0	0	0	0	1	1	0	0	0	8	4	4	4
PRRX1	0	0	0	0	0	0	0	0	1	1	0	0	0	1	1	1	1	0	0	2	2	2	2
MATR3	0	0	0	0	0	0	0	0	1	2	0	0	0	1	1	4	1	2	5	6	4	6	4
RBM20	0	0	0	0	0	0	0	0	1	2	0	0	0	1	1	4	1	2	5	6	4	6	4
COL10A1	0	0	0	0	0	0	0	0	1	1	0	0	1	0	1	1	0	36	0	4	2	3	3
COL8A2	0	0	0	0	0	0	0	0	1	1	0	0	1	0	1	1	0	36	0	4	2	3	3
SOBP	0	0	0	0	0	0	0	0	1	1	0	0	1	1	1	1	1	1	1	4	2	2	2
PHOX2A	0	0	0	0	0	0	0	0	1	1	1	0	1	1	1	1	1	3	0	4	2	1	2
PHOX2B	0	0	0	0	0	0	0	0	1	1	1	0	1	1	1	1	1	3	0	4	2	1	2
LZTS1	0	0	0	0	0	0	0	0	1	1	1	1	0	1	1	1	1	1	0	6	4	4	4
TH	0	0	0	0	0	0	0	0	1	1	1	1	1	1	1	1	1	1	2	3	2	2	1
NDP	0	0	0	0	0	0	0	1	0	0	0	0	0	0	0	1	2	2	0	1	0	1	1
PLAG1	0	0	0	0	0	0	0	1	0	0	0	0	0	0	0	1	1	1	0	3	1	4	3
DIABLO	0	0	0	0	0	0	0	1	0	0	0	0	0	0	1	1	1	2	0	2	1	1	1
IL17RA	0	0	0	0	0	0	0	1	0	0	1	2	0	1	2	1	1	20	1	7	1	2	3
LYZ	0	0	0	0	0	0	0	1	0	9	0	0	0	0	0	0	0	3	0	1	3	1	7
TSPEAR	0	0	0	0	0	0	0	1	0	1	0	0	0	0	1	1	0	72	1	2	1	1	1
GDAP1	0	0	0	0	0	0	0	1	0	1	0	0	0	0	2	3	1	6	0	2	1	2	2
NTRK1	0	0	0	0	0	0	0	1	1	0	0	0	0	1	1	1	1	2	0	7	3	3	3
NTRK2	0	0	0	0	0	0	0	1	1	0	0	0	0	1	1	1	1	2	0	7	3	3	3
IGFBP7	0	0	0	0	0	0	0	1	1	0	0	0	1	1	1	1	3	7	2	3	2	3	3
SLC9A3R1	0	0	0	0	0	0	0	2	1	0	0	1	1	2	1	2	0	0	1	5	3	2	2
BDNF	0	0	0	0	0	0	0	3	1	0	2	1	0	0	2	1	1	2	0	5	4	3	5
NGF	0	0	0	0	0	0	0	3	1	0	2	1	0	0	2	1	1	2	0	5	4	3	5
NTF4	0	0	0	0	0	0	0	3	1	0	2	1	0	0	2	1	1	2	0	5	4	3	5
TDRD7	0	0	0	0	0	0	0	2	1	1	0	0	0	0	0	1	0	1	0	2	1	1	1
RET	0	0	0	0	0	0	0	1	1	1	0	0	0	0	1	0	2	1	0	1	1	1	1
RAB40AL	0	0	0	0	0	0	0	1	1	1	0	0	0	1	1	1	2	2	0	2	1	2	4
TPH2	0	0	0	0	0	0	0	1	1	1	0	0	0	1	1	1	1	2	0	3	1	2	2
SPRED1	0	0	0	0	0	0	0	1	1	1	0	0	0	3	1	1	1	1	0	3	3	2	3
PTPRZ1	0	0	0	0	0	0	0	1	1	1	0	0	1	0	1	1	2	2	0	4	2	2	3
MTPAP	0	0	0	0	0	0	0	1	1	1	0	0	1	1	1	0	2	2	1	1	2	1	1
TSHZ1	0	0	0	0	0	0	0	1	1	2	0	0	1	1	1	1	0	1	0	4	2	3	3
IKZF1	0	0	0	0	0	0	0	1	1	1	0	0	1	1	1	1	2	0	1	4	5	4	5
JAG1	0	0	0	0	0	0	0	2	2	2	0	0	1	2	2	2	2	2	0	10	4	5	4
RFXANK	0	0	0	0	0	0	0	1	1	1	0	0	1	1	1	1	2	2	0	2	2	2	2
SIM1	0	0	0	0	0	0	0	1	1	1	0	0	1	1	1	1	2	1	1	2	2	2	2
TRIOBP	0	0	0	0	0	0	0	1	1	1	1	0	0	1	1	1	2	1	3	8	3	2	2
NR4A3	0	0	0	0	0	0	0	1	1	1	1	0	1	0	1	1	1	2	0	4	1	2	3
ZFHX3	0	0	0	0	0	0	0	1	1	1	1	0	3	2	2	1	1	3	1	3	5	2	3
EN2	0	0	0	0	0	0	0	1	2	2	1	0	1	2	2	3	1	2	1	4	2	1	2
EFNB1	0	0	0	0	0	0	0	1	1	1	2	0	5	2	1	1	1	4	1	6	2	2	3
ZFHX4	0	0	0	0	0	0	0	1	1	1	1	0	3	2	2	1	1	3	1	3	5	2	3
PTPRJ	0	0	0	0	0	0	0	1	1	2	1	1	0	0	13	0	0	0	1	7	3	3	3
PER2	0	0	0	0	0	0	0	1	1	1	1	1	0	0	1	0	0	3	0	5	3	2	3
FSHB	0	0	0	0	0	0	0	1	1	2	1	2	0	0	3	0	3	2	0	4	3	3	10
LHB	0	0	0	0	0	0	0	1	1	2	1	2	0	0	3	0	3	2	0	4	3	3	10
TSHB	0	0	0	0	0	0	0	1	1	2	1	2	0	0	3	0	3	2	0	4	3	3	10
ASCL1	0	0	0	0	0	0	0	3	3	4	1	1	0	0	1	3	1	3	0	2	1	1	2
GABRA2	0	0	0	0	0	0	0	1	2	2	2	2	0	0	7	2	1	2	1	12	6	10	10
GABRA1	0	0	0	0	0	0	0	1	2	2	2	2	0	0	7	2	1	2	1	12	6	10	10
GABRG2	0	0	0	0	0	0	0	1	2	2	2	2	0	0	7	2	1	2	1	12	6	10	10
COL18A1	0	0	0	0	0	0	0	1	3	1	1	1	0	1	1	1	0	4	1	2	1	2	2
SATB2	0	0	0	0	0	0	0	2	1	1	1	1	0	2	1	1	3	2	0	3	1	2	2
HOXA1	0	0	0	0	0	0	0	3	3	2	1	1	0	2	3	3	4	2	3	10	8	5	8
HOXB1	0	0	0	0	0	0	0	3	3	2	1	1	0	2	3	3	4	2	3	10	8	5	8
IGF1	0	0	0	0	0	0	0	1	4	2	4	4	0	1	3	3	2	3	1	6	4	3	4
INS	0	0	0	0	0	0	0	1	4	2	4	4	0	1	3	3	2	3	1	6	4	3	4
ITM2B	0	0	0	0	0	0	0	1	1	1	1	1	0	2	1	12	1	10	1	4	2	3	3
HOXA2	0	0	0	0	0	0	0	3	3	2	1	1	0	2	3	3	4	2	3	10	8	5	8
KIRREL3	0	0	0	0	0	0	0	1	1	2	1	2	1	0	1	1	2	1	0	6	1	2	3
NRG1	0	0	0	0	0	0	0	2	1	2	1	2	2	1	2	0	3	7	0	11	6	5	7
TRHR	0	0	0	0	0	0	0	2	2	4	4	3	2	5	5	6	3	6	0	14	8	8	8
TNNI2	0	0	0	0	0	0	0	1	1	1	4	6	3	2	1	1	1	1	0	18	4	2	5
TNNI3	0	0	0	0	0	0	0	1	1	1	4	6	3	2	1	1	1	1	0	18	4	2	5
GHSR	0	0	0	0	0	0	0	2	2	4	4	3	2	5	5	6	3	6	0	14	8	8	8
SLC16A12	0	0	0	0	0	0	0	4	6	4	6	2	3	9	19	6	3	36	0	2	1	1	1
KCNK18	0	0	0	0	0	0	0	5	8	7	16	20	3	11	5	6	4	6	0	1	1	1	1
CALCR	0	0	0	0	0	0	0	7	5	5	2	2	1	2	13	14	3	27	5	22	13	15	16
CRYAA	0	0	0	0	0	0	0	12	5	10	11	8	15	7	5	8	2	4	1	9	6	6	7
CRYAB	0	0	0	0	0	0	0	12	5	10	11	8	15	7	5	8	2	4	1	9	6	6	7
GCGR	0	0	0	0	0	0	0	7	5	5	2	2	1	2	13	14	3	27	5	22	13	15	16
GRIK2	0	0	0	0	0	0	0	8	5	12	5	3	3	10	5	8	6	7	2	20	10	10	12
GHRHR	0	0	0	0	0	0	0	7	5	5	2	2	1	2	13	14	3	27	5	22	13	15	16
LIM2	0	0	0	0	0	0	0	1	1	1	1	2	1	1	1	2	1	2	3	7	3	2	4
MAPT	0	0	0	0	0	0	0	1	1	1	1	1	1	1	1	1	2	2	1	3	2	2	3
MTTP	0	0	0	0	0	0	0	1	1	1	1	2	1	1	2	1	1	2	1	2	2	3	1
MYF6	0	0	0	0	0	0	0	1	1	1	1	1	1	2	1	1	2	11	1	4	4	4	4
PTH1R	0	0	0	0	0	0	0	7	5	5	2	2	1	2	13	14	3	27	5	22	13	15	16
PPARA	0	0	0	0	0	0	0	4	5	4	3	2	3	2	8	6	10	13	5	27	17	14	16
RARA	0	0	0	0	0	0	0	4	5	4	3	2	3	2	8	6	10	13	5	27	17	14	16
ZEB1	0	0	0	0	0	0	0	1	1	1	1	1	1	1	1	1	1	2	1	4	2	2	2
THRA	0	0	0	0	0	0	0	4	5	4	3	2	3	2	8	6	10	13	5	27	17	14	16
THRB	0	0	0	0	0	0	0	4	5	4	3	2	3	2	8	6	10	13	5	27	17	14	16
PLP1	0	0	0	0	0	0	0	1	1	1	1	1	2	1	1	1	3	2	2	6	3	3	3
GRIA3	0	0	0	0	0	0	0	8	5	12	5	3	3	10	5	8	6	7	2	20	10	10	12
PPARG	0	0	0	0	0	0	0	4	5	4	3	2	3	2	8	6	10	13	5	27	17	14	16
HSPB1	0	0	0	0	0	0	0	12	5	10	11	8	15	7	5	8	2	4	1	9	6	6	7
ZFPM2	0	0	0	0	0	0	0	1	1	1	1	1	1	1	1	1	1	2	1	3	2	2	2
ZEB2	0	0	0	0	0	0	0	1	1	1	1	1	1	1	1	1	1	2	1	4	2	2	2
BEST1	0	0	0	0	0	0	0	1	1	4	10	1	1	1	1	1	1	6	1	3	4	3	4
HSPB8	0	0	0	0	0	0	0	12	5	10	11	8	15	7	5	8	2	4	1	9	6	6	7
DBH	0	0	0	0	0	0	0	1	1	1	1	1	1	1	1	1	2	2	1	1	1	1	1
MLPH	0	0	0	0	0	0	1	1	0	1	0	0	1	2	1	1	0	0	0	6	1	3	2
IKBKG	0	0	0	0	0	0	2	1	1	1	0	0	0	0	1	0	1	2	1	2	1	1	2
OPTN	0	0	0	0	0	0	2	1	1	1	0	0	0	0	1	0	1	2	1	2	1	1	2
BANK1	0	0	0	0	0	0	1	1	1	1	0	0	0	1	6	2	1	3	0	1	2	4	2
FUT3	0	0	0	0	0	0	1	2	1	1	0	1	7	4	6	2	7	5	1	18	7	4	6
FUT6	0	0	0	0	0	0	1	2	1	1	0	1	7	4	6	2	7	5	1	18	7	4	6
IL10	0	0	0	0	0	1	0	0	0	0	0	0	0	0	0	0	0	0	0	3	1	4	6
LRRC8A	0	0	0	0	0	5	0	0	0	0	0	0	0	0	0	0	0	0	0	7	7	4	5
KCNMB1	0	0	0	0	0	2	0	0	0	0	0	0	0	0	0	0	0	0	1	3	3	3	5
OAS1	0	0	0	0	0	1	0	0	0	0	0	0	0	0	0	0	0	7	0	0	0	1	4
EPM2A	0	0	0	0	0	1	0	0	0	0	0	0	0	0	0	0	0	4	0	1	1	1	2
CILP	0	0	0	0	0	1	0	0	0	0	0	0	0	0	0	0	0	26	1	2	2	1	2
TREX1	0	0	0	0	0	1	0	0	0	0	0	0	0	0	0	0	4	2	1	0	1	0	2
ASPA	0	0	0	0	0	1	0	0	0	0	0	0	0	0	1	0	0	2	2	3	2	1	2
PALB2	0	0	0	0	0	1	0	0	0	0	0	0	0	0	1	0	1	3	0	1	0	1	1
SOST	0	0	0	0	0	1	0	0	0	0	0	0	0	0	1	1	0	1	0	3	1	2	2
CDK5RAP2	0	0	0	0	0	1	0	0	0	0	0	0	0	1	1	0	2	2	1	2	1	3	17
PEX26	0	0	0	0	0	1	0	0	0	0	0	0	0	1	1	1	0	2	0	1	0	0	1
CCDC78	0	0	0	0	0	1	0	0	0	0	0	0	0	1	2	1	3	3	1	1	1	1	1
CEP63	0	0	0	0	0	1	0	0	0	0	0	0	1	1	1	0	2	1	1	1	1	2	2
COL6A3	0	0	0	0	0	2	0	0	0	0	0	1	0	1	9	1	2	33	1	8	7	6	9
KAL1	0	0	0	0	0	1	0	0	0	1	1	0	3	2	2	1	4	2	0	3	1	1	1
SDHAF1	0	0	0	0	0	1	0	0	1	0	0	0	0	1	1	0	0	1	0	1	0	0	1
RAX	0	0	0	0	0	1	0	0	1	1	1	0	1	0	1	1	1	2	1	3	1	1	2
FBLN1	0	0	0	0	0	1	0	0	1	1	1	1	1	2	1	1	1	1	1	2	2	2	2
FBXO33	0	0	0	0	0	1	0	2	0	1	0	0	1	2	4	3	3	5	0	7	5	4	4
TGIF1	0	0	0	0	0	1	0	1	1	2	0	0	0	0	0	1	1	1	0	2	2	2	5
MAMLD1	0	0	0	0	0	1	0	1	1	1	0	0	0	0	1	1	0	2	1	5	4	4	4
MAML2	0	0	0	0	0	1	0	1	1	1	0	0	0	0	1	1	0	2	1	5	4	4	4
TAL2	0	0	0	0	0	3	0	1	1	1	0	0	0	1	1	1	1	1	0	3	3	1	3
TAL1	0	0	0	0	0	3	0	1	1	1	0	0	0	1	1	1	1	1	0	3	3	1	3
G6PC3	0	0	0	0	0	1	0	2	3	1	0	0	1	0	1	1	2	2	0	4	3	1	3
G6PC	0	0	0	0	0	1	0	2	3	1	0	0	1	0	1	1	2	2	0	4	3	1	3
GCM2	0	0	0	0	0	2	0	1	1	2	0	0	2	2	1	1	1	3	0	1	2	2	2
FSHR	0	0	0	0	0	1	0	1	1	1	1	1	0	0	1	1	1	1	0	3	1	3	3
LHCGR	0	0	0	0	0	1	0	1	1	1	1	1	0	0	1	1	1	1	0	3	1	3	3
TSHR	0	0	0	0	0	1	0	1	1	1	1	1	0	0	1	1	1	1	0	3	1	3	3
NLGN3	0	0	0	0	0	4	0	2	2	4	1	1	0	1	1	1	0	16	0	7	4	3	5
NLGN4X	0	0	0	0	0	4	0	2	2	4	1	1	0	1	1	1	0	16	0	7	4	3	5
GABRD	0	0	0	0	0	6	0	1	3	3	3	2	0	3	3	1	0	21	2	16	9	10	10
GABRB3	0	0	0	0	0	6	0	1	3	3	3	2	0	3	3	1	0	21	2	16	9	10	10
SLC5A5	0	0	0	0	0	1	0	2	4	5	1	1	0	3	8	8	6	14	9	5	3	3	4
DCC	0	0	0	0	0	1	0	2	2	1	1	2	1	2	2	1	2	4	1	8	3	4	5
HOXD4	0	0	0	0	0	2	0	3	3	3	2	1	2	5	4	4	2	5	2	16	10	9	15
AVPR2	0	0	0	0	0	1	0	6	2	1	2	1	1	5	6	7	3	15	1	8	5	5	5
MUSK	0	0	0	0	0	2	0	2	2	2	1	1	2	2	2	2	1	2	2	5	3	3	3
ROR2	0	0	0	0	0	2	0	2	2	2	1	1	2	2	2	2	1	2	2	5	3	3	3
NPSR1	0	0	0	0	0	1	0	6	2	1	2	1	1	5	6	7	3	15	1	8	5	5	5
LOXL1	0	0	0	0	0	1	1	0	0	0	0	0	0	0	0	0	0	0	0	5	2	1	2
C1S	0	0	0	0	0	1	1	0	0	0	0	0	0	0	0	0	0	2	2	4	6	4	5
MASP1	0	0	0	0	0	1	1	0	0	0	0	0	0	0	0	0	0	2	2	4	6	4	5
MASP2	0	0	0	0	0	1	1	0	0	0	0	0	0	0	0	0	0	2	2	4	6	4	5
FANCG	0	0	0	0	0	1	1	0	0	0	0	0	0	0	0	1	1	4	0	1	1	1	1
FASLG	0	0	0	0	0	1	2	0	0	0	0	0	0	0	1	5	0	21	4	10	6	7	21
LTA	0	0	0	0	0	1	2	0	0	0	0	0	0	0	1	5	0	21	4	10	6	7	21
TNF	0	0	0	0	0	1	2	0	0	0	0	0	0	0	1	5	0	21	4	10	6	7	21
CD40LG	0	0	0	0	0	1	2	0	0	0	0	0	0	0	1	5	0	21	4	10	6	7	21
TNFSF11	0	0	0	0	0	1	2	0	0	0	0	0	0	0	1	5	0	21	4	10	6	7	21
SLC46A1	0	0	0	0	0	7	1	0	0	0	0	0	0	1	2	2	2	3	2	1	1	1	1
FLG	0	0	0	0	0	1	1	0	0	0	0	11	0	0	1	2	0	3	2	0	2	0	3
HYAL1	0	0	0	0	0	3	1	0	0	0	1	2	0	0	2	2	5	6	0	10	3	4	5
NFKBIL1	0	0	0	0	0	1	1	0	1	0	0	0	1	0	1	1	1	0	0	1	1	0	7
OTX2	0	0	0	0	0	3	1	0	2	1	1	0	1	2	1	1	1	2	1	5	3	1	4
CRX	0	0	0	0	0	3	1	0	2	1	1	0	1	2	1	1	1	2	1	5	3	1	4
C19orf12	0	0	0	0	0	2	1	1	0	2	0	0	0	0	0	0	2	1	0	4	1	1	1
TRIM24	0	0	0	0	0	2	1	1	0	1	0	0	1	2	2	2	5	3	2	4	4	3	4
TRIM33	0	0	0	0	0	2	1	1	0	1	0	0	1	2	2	2	5	3	2	4	4	3	4
PON1	0	0	0	0	0	8	4	2	1	0	3	5	2	6	15	14	25	27	12	12	7	6	10
SLC5A1	0	0	0	0	0	8	4	2	1	0	3	5	2	6	15	14	25	27	12	12	7	6	10
SLC5A2	0	0	0	0	0	8	4	2	1	0	3	5	2	6	15	14	25	27	12	12	7	6	10
PON2	0	0	0	0	0	8	4	2	1	0	3	5	2	6	15	14	25	27	12	12	7	6	10
USH1C	0	0	0	0	0	1	2	1	1	1	0	0	0	0	1	1	1	1	0	1	0	1	1
APOB	0	0	0	0	0	1	2	3	4	2	0	0	0	1	5	1	7	10	1	4	4	1	1
AFF2	0	0	0	0	0	1	1	1	1	1	0	0	0	3	1	1	1	3	2	4	4	7	5
SYT14	0	0	0	0	0	2	2	1	1	1	0	0	0	1	1	1	1	2	1	3	1	2	2
SAMD9	0	0	0	0	0	1	71	2	73	1	0	0	11	0	1	0	13	5	0	6	3	1	2
RFX5	0	0	0	0	0	1	1	1	1	1	0	0	1	0	1	1	1	1	0	3	2	3	2
BMPER	0	0	0	0	0	1	2	1	1	1	0	0	1	0	1	1	3	6	2	2	2	1	1
HCN4	0	0	0	0	0	2	1	2	1	1	0	0	3	8	1	1	3	1	1	7	3	3	4
VSX2	0	0	0	0	0	1	1	1	1	2	1	0	1	1	2	2	1	2	0	2	2	2	2
VSX1	0	0	0	0	0	1	1	1	1	2	1	0	1	1	2	2	1	2	0	2	2	2	2
MSX2	0	0	0	0	0	1	1	1	1	1	1	0	1	1	2	3	1	3	1	5	2	2	2
MSX1	0	0	0	0	0	1	1	1	1	1	1	0	1	1	2	3	1	3	1	5	2	2	2
SYN1	0	0	0	0	0	1	1	1	1	1	1	0	1	3	1	1	1	3	1	3	2	2	2
SGCA	0	0	0	0	0	2	1	1	1	1	1	1	0	0	1	0	1	1	0	2	2	1	2
SGCE	0	0	0	0	0	2	1	1	1	1	1	1	0	0	1	0	1	1	0	2	2	1	2
SHROOM4	0	0	0	0	0	1	1	2	2	1	2	1	0	1	2	2	1	4	2	6	2	4	4
GRIN1	0	0	0	0	0	2	1	3	5	2	2	3	2	0	3	6	0	25	1	14	5	4	7
GRIN2B	0	0	0	0	0	2	1	3	5	2	2	3	2	0	3	6	0	25	1	14	5	4	7
GRIN2A	0	0	0	0	0	2	1	3	5	2	2	3	2	0	3	6	0	25	1	14	5	4	7
DTNA	0	0	0	0	0	1	1	1	1	1	1	1	1	0	1	1	1	5	0	4	1	2	2
CHRNA1	0	0	0	0	0	20	5	4	12	9	22	19	9	16	31	22	14	89	6	27	15	14	17
CHRNB1	0	0	0	0	0	20	5	4	12	9	22	19	9	16	31	22	14	89	6	27	15	14	17
CHRND	0	0	0	0	0	20	5	4	12	9	22	19	9	16	31	22	14	89	6	27	15	14	17
CHRNE	0	0	0	0	0	20	5	4	12	9	22	19	9	16	31	22	14	89	6	27	15	14	17
CHRNG	0	0	0	0	0	20	5	4	12	9	22	19	9	16	31	22	14	89	6	27	15	14	17
CHRNA2	0	0	0	0	0	20	5	4	12	9	22	19	9	16	31	22	14	89	6	27	15	14	17
CHRNA3	0	0	0	0	0	20	5	4	12	9	22	19	9	16	31	22	14	89	6	27	15	14	17
CHRNA4	0	0	0	0	0	20	5	4	12	9	22	19	9	16	31	22	14	89	6	27	15	14	17
CHRNA5	0	0	0	0	0	20	5	4	12	9	22	19	9	16	31	22	14	89	6	27	15	14	17
CHRNB2	0	0	0	0	0	20	5	4	12	9	22	19	9	16	31	22	14	89	6	27	15	14	17
SHH	0	0	0	0	0	2	2	1	1	1	10	19	1	1	1	1	1	2	1	5	3	2	3
IHH	0	0	0	0	0	2	2	1	1	1	10	19	1	1	1	1	1	2	1	5	3	2	3
KCNQ3	0	0	0	0	0	1	6	2	2	1	3	3	1	3	2	6	4	5	2	12	3	5	6
KCNQ2	0	0	0	0	0	1	6	2	2	1	3	3	1	3	2	6	4	5	2	12	3	5	6
KCNQ4	0	0	0	0	0	1	6	2	2	1	3	3	1	3	2	6	4	5	2	12	3	5	6
DHH	0	0	0	0	0	2	2	1	1	1	10	19	1	1	1	1	1	2	1	5	3	2	3
KCNQ1	0	0	0	0	0	1	6	2	2	1	3	3	1	3	2	6	4	5	2	12	3	5	6
MS4A2	0	0	0	0	1	0	0	0	0	0	0	0	0	0	0	0	0	0	0	0	0	0	1
FAS	0	0	0	0	2	0	0	0	0	0	0	0	0	0	0	0	0	0	0	6	1	4	7
TNFRSF1A	0	0	0	0	2	0	0	0	0	0	0	0	0	0	0	0	0	0	0	6	1	4	7
TNFRSF10B	0	0	0	0	2	0	0	0	0	0	0	0	0	0	0	0	0	0	0	6	1	4	7
KLK1	0	0	0	0	2	0	0	0	0	0	0	0	0	0	0	0	0	8	7	10	15	7	15
PRSS1	0	0	0	0	2	0	0	0	0	0	0	0	0	0	0	0	0	8	7	10	15	7	15
KLK4	0	0	0	0	2	0	0	0	0	0	0	0	0	0	0	0	0	8	7	10	15	7	15
IGFALS	0	0	0	0	1	0	0	0	0	0	0	0	0	0	0	0	2	2	0	1	1	1	1
CEBPA	0	0	0	0	1	0	0	0	0	0	0	0	0	0	0	0	1	1	1	3	3	2	4
VEGFA	0	0	0	0	1	0	0	0	0	0	0	0	0	0	0	0	2	3	1	8	4	3	5
CEBPE	0	0	0	0	1	0	0	0	0	0	0	0	0	0	0	0	1	1	1	3	3	2	4
AANAT	0	0	0	0	4	0	0	0	0	0	0	0	0	0	1	0	0	2	0	2	1	1	1
LTC4S	0	0	0	0	1	0	0	0	0	0	0	0	0	0	1	2	1	0	0	4	2	4	3
CA8	0	0	0	0	1	0	0	0	0	0	0	0	0	0	1	1	1	2	0	1	1	1	1
MTNR1B	0	0	0	0	7	0	0	0	0	0	0	0	0	0	7	1	7	12	1	7	6	3	3
EBP	0	0	0	0	1	0	0	0	0	0	2	1	0	0	1	1	1	2	0	1	0	0	1
HGF	0	0	0	0	1	0	0	0	0	0	1	3	1	1	1	1	0	17	0	4	2	3	4
LPA	0	0	0	0	1	0	0	0	0	0	1	3	1	1	1	1	0	17	0	4	2	3	4
PLG	0	0	0	0	1	0	0	0	0	0	1	3	1	1	1	1	0	17	0	4	2	3	4
TMEM126A	0	0	0	0	1	0	0	0	1	1	0	0	0	0	1	1	1	2	2	1	1	2	2
HAX1	0	0	0	0	1	0	0	1	1	0	0	0	0	0	1	0	1	1	1	1	0	0	1
BSG	0	0	0	0	1	0	0	4	1	1	0	0	2	4	1	1	1	2	0	4	2	2	2
PITX2	0	0	0	0	1	0	0	1	1	1	1	0	1	1	1	1	5	1	1	3	3	3	3
PITX1	0	0	0	0	1	0	0	1	1	1	1	0	1	1	1	1	5	1	1	3	3	3	3
PITX3	0	0	0	0	1	0	0	1	1	1	1	0	1	1	1	1	5	1	1	3	3	3	3
SSTR5	0	0	0	0	1	0	0	1	2	2	1	1	0	2	2	1	1	28	6	15	8	10	11
ROBO2	0	0	0	0	1	0	0	4	5	3	1	2	2	3	0	1	4	0	0	6	4	4	4
ROBO3	0	0	0	0	1	0	0	4	5	3	1	2	2	3	0	1	4	0	0	6	4	4	4
ANK2	0	0	0	0	1	0	0	1	1	2	1	3	3	2	2	2	2	1	1	6	5	3	3
FOXF1	0	0	0	0	1	0	0	1	1	1	1	1	1	1	1	1	1	1	1	3	2	1	2
ANK1	0	0	0	0	1	0	0	1	1	2	1	3	3	2	2	2	2	1	1	6	5	3	3
VHL	0	0	0	0	1	0	1	1	0	1	1	0	1	1	1	1	1	2	0	2	1	1	1
NIN	0	0	0	0	1	0	1	1	1	1	0	0	1	1	3	0	1	2	1	2	1	1	2
AP4S1	0	0	0	0	1	1	0	0	0	0	0	0	0	0	1	0	0	2	0	1	1	1	1
NAT8L	0	0	0	0	4	5	0	0	0	0	0	0	0	0	2	1	0	2	0	4	5	2	2
BBS12	0	0	0	0	1	1	0	0	0	0	0	0	0	0	1	1	0	2	0	1	1	1	1
BAX	0	0	0	0	1	1	0	0	0	0	0	0	0	0	2	1	1	0	1	3	1	0	1
BBS10	0	0	0	0	1	1	0	0	0	0	0	0	0	0	1	1	2	2	0	1	0	1	1
PPARGC1B	0	0	0	0	1	1	0	0	1	1	0	0	0	1	1	1	1	1	1	3	3	3	3
TRPV4	0	0	0	0	2	2	0	0	2	2	5	6	0	3	10	2	4	5	1	3	9	5	6
TRPV3	0	0	0	0	2	2	0	0	2	2	5	6	0	3	10	2	4	5	1	3	9	5	6
ATXN1	0	0	0	0	1	1	0	1	0	1	1	0	1	1	1	1	1	0	1	3	1	1	2
CDK4	0	0	0	0	1	1	0	1	0	1	1	0	1	1	1	1	1	2	1	3	1	1	2
NCOA4	0	0	0	0	1	1	0	1	1	0	1	1	1	0	1	1	2	0	0	1	0	1	1
GIF	0	0	0	0	2	1	0	1	2	1	0	0	0	0	1	0	1	1	1	1	2	1	3
TCN2	0	0	0	0	2	1	0	1	2	1	0	0	0	0	1	0	1	1	1	1	2	1	3
PNLIP	0	0	0	0	5	1	0	2	2	1	0	0	0	3	1	2	1	14	1	0	6	1	4
SP7	0	0	0	0	1	1	0	1	1	1	0	0	1	1	2	1	2	2	1	4	3	1	4
MNX1	0	0	0	0	1	1	0	1	1	1	1	1	1	1	1	1	1	3	1	3	2	2	1
FRZB	0	0	0	0	1	1	1	0	0	0	0	0	0	0	0	0	1	2	0	1	1	2	2
DFNA5	0	0	0	0	1	1	1	0	0	0	0	0	0	0	0	1	3	1	0	3	1	3	6
DFNB59	0	0	0	0	1	1	1	0	0	0	0	0	0	0	0	1	3	1	0	3	1	3	6
CRTC1	0	0	0	0	1	1	1	0	0	0	0	0	0	70	1	1	1	1	1	4	2	1	3
CASQ2	0	0	0	0	1	1	2	0	0	0	1	1	0	0	0	0	0	2	1	3	2	1	2
TAP1	0	0	0	0	1	1	1	0	0	0	5	1	0	0	1	1	3	10	0	4	2	1	18
TAP2	0	0	0	0	1	1	1	0	0	0	5	1	0	0	1	1	3	10	0	4	2	1	18
CYP1B1	0	0	0	0	1	19	8	4	0	0	0	0	0	0	2	15	18	24	1	7	5	4	4
CYP17A1	0	0	0	0	1	19	8	4	0	0	0	0	0	0	2	15	18	24	1	7	5	4	4
TIMP3	0	0	0	0	1	3	3	1	0	1	1	7	0	0	0	0	10	3	2	3	2	2	3
ENPP1	0	0	0	0	6	2	1	1	3	0	2	2	0	1	2	1	1	2	2	3	2	3	3
AGRN	0	0	0	0	1	1	1	1	1	0	1	1	1	1	2	1	2	2	1	1	1	1	1
GGCX	0	0	0	0	3	3	2	1	1	1	0	0	0	0	1	1	3	9	2	8	4	2	3
CDAN1	0	0	0	0	1	1	1	1	1	1	0	0	0	0	3	3	2	2	2	1	1	1	1
NT5E	0	0	0	0	3	1	1	1	2	3	0	0	0	3	2	1	1	11	2	1	1	1	1
JAK2	0	0	0	0	1	1	1	1	1	1	0	0	1	1	1	1	4	5	1	6	4	3	5
TYK2	0	0	0	0	1	1	1	1	1	1	0	0	1	1	1	1	4	5	1	6	4	3	5
JAK3	0	0	0	0	1	1	1	1	1	1	0	0	1	1	1	1	4	5	1	6	4	3	5
FOXO1	0	0	0	0	1	1	2	1	2	1	1	1	0	1	0	0	3	0	1	8	4	3	4
CUBN	0	0	0	0	1	1	1	1	1	2	1	1	0	1	3	1	2	2	0	1	2	1	1
CACNA1H	0	0	0	0	1	1	1	1	1	1	1	1	0	3	1	1	1	2	1	5	3	3	5
IRS1	0	0	0	0	2	1	1	1	1	1	1	1	1	1	1	1	1	2	0	6	4	3	3
ACSL4	0	0	0	0	1	1	1	2	3	1	2	2	1	3	1	1	1	2	0	4	1	2	2
IRS2	0	0	0	0	2	1	1	1	1	1	1	1	1	1	1	1	1	2	0	6	4	3	3
SNTA1	0	0	0	0	1	3	1	1	1	1	1	1	1	2	1	1	2	27	0	3	2	1	3
KCNH2	0	0	0	0	4	7	4	3	2	3	2	1	6	12	4	4	3	5	1	13	6	6	8
DMD	0	0	0	0	1	2	2	2	1	1	1	1	1	1	1	1	2	5	3	4	6	4	3
MID1	0	0	0	0	1	3	2	2	1	1	1	2	1	1	1	2	5	49	1	8	4	5	6
EMX2	0	0	0	0	1	5	1	1	2	3	1	1	1	4	3	3	2	8	1	4	3	4	2
TWIST1	0	0	0	0	5	2	1	8	10	9	5	2	5	7	19	12	9	17	4	20	12	10	14
NEUROD1	0	0	0	0	5	2	1	8	10	9	5	2	5	7	19	12	9	17	4	20	12	10	14
SNAI2	0	0	0	0	2	2	1	3	4	6	2	2	2	3	7	4	3	3	1	7	3	3	5
SLC25A15	0	0	0	0	1	1	1	1	1	1	1	1	1	1	3	1	1	2	1	2	3	1	2
SEMA3A	0	0	0	0	1	1	1	4	5	5	2	2	1	2	3	3	1	6	1	33	17	15	18
NEUROG3	0	0	0	0	5	2	1	8	10	9	5	2	5	7	19	12	9	17	4	20	12	10	14
PTF1A	0	0	0	0	5	2	1	8	10	9	5	2	5	7	19	12	9	17	4	20	12	10	14
SEMA4A	0	0	0	0	1	1	1	4	5	5	2	2	1	2	3	3	1	6	1	33	17	15	18
TWIST2	0	0	0	0	5	2	1	8	10	9	5	2	5	7	19	12	9	17	4	20	12	10	14
SEMA3E	0	0	0	0	1	1	1	4	5	5	2	2	1	2	3	3	1	6	1	33	17	15	18
CHD7	0	0	0	0	1	1	1	1	1	1	1	1	1	2	1	1	2	2	1	4	4	3	5
VANGL1	0	0	0	0	1	2	1	1	1	1	1	2	2	2	1	1	1	2	1	2	1	2	2
NDUFAF4	0	0	0	0	1	1	1	1	1	1	1	2	2	1	1	1	1	2	1	1	1	1	1
MEGF10	0	0	0	0	1	3	2	1	1	1	2	2	1	2	1	3	9	5	1	8	3	4	5
KITLG	0	0	0	1	0	0	0	0	0	0	0	0	0	0	0	0	0	2	0	2	1	1	2
LGI1	0	0	0	1	0	0	0	0	0	0	0	0	0	0	0	0	0	3	0	5	3	2	4
KANK1	0	0	0	2	0	0	0	0	0	0	0	0	0	0	0	0	0	1	0	6	5	3	4
PTPRQ	0	0	0	2	0	0	0	0	0	0	0	0	0	0	0	0	6	0	0	1	1	1	1
TGFB1	0	0	0	1	0	0	0	0	0	0	0	0	0	0	0	0	3	2	1	5	2	2	3
TGFB2	0	0	0	1	0	0	0	0	0	0	0	0	0	0	0	0	3	2	1	5	2	2	3
TGFB3	0	0	0	1	0	0	0	0	0	0	0	0	0	0	0	0	3	2	1	5	2	2	3
KLHDC8B	0	0	0	1	0	0	0	0	0	0	0	0	0	1	3	1	2	2	1	2	2	2	2
KRIT1	0	0	0	2	0	0	0	0	0	0	1	1	0	1	1	1	2	2	1	1	0	1	1
DDB2	0	0	0	1	0	0	0	1	1	0	0	0	0	0	0	1	0	1	0	1	1	1	1
INVS	0	0	0	3	0	0	1	0	0	0	1	1	0	0	0	0	1	0	1	1	1	1	1
HMMR	0	0	0	1	0	0	1	0	2	1	0	1	0	1	1	0	2	2	1	1	1	1	1
CCDC50	0	0	0	1	0	0	1	1	1	1	1	1	0	1	2	1	1	2	1	4	2	1	1
SORT1	0	0	0	1	0	1	0	0	0	0	0	0	0	0	0	0	0	2	0	3	1	0	1
CASP10	0	0	0	1	0	1	0	0	0	0	0	0	1	0	2	2	6	2	1	5	1	3	2
CASP8	0	0	0	1	0	1	0	0	0	0	0	0	1	0	2	2	6	2	1	5	1	3	2
DHCR7	0	0	0	1	0	1	0	2	1	0	1	1	0	1	1	1	1	2	1	1	1	1	1
USH1G	0	0	0	1	0	1	0	1	1	1	0	0	0	0	1	1	1	0	0	3	1	2	2
SGSH	0	0	0	1	0	1	0	1	1	1	0	0	0	0	1	3	3	2	1	1	1	0	1
TMC1	0	0	0	1	0	1	0	1	2	1	5	51	0	0	1	1	0	7	2	4	2	3	3
CA4	0	0	0	6	0	2	0	1	18	7	1	1	0	1	4	5	2	8	0	3	2	2	1
NPHS1	0	0	0	8	0	1	0	2	1	2	1	1	2	1	2	1	16	1	0	1	1	0	1
ADAMTSL4	0	0	0	1	0	1	0	1	2	2	2	3	1	1	2	4	2	6	1	6	4	5	5
ADAMTSL2	0	0	0	1	0	1	0	1	2	2	2	3	1	1	2	4	2	6	1	6	4	5	5
BCL10	0	0	0	1	0	1	1	0	0	0	0	0	0	0	2	1	0	0	1	1	1	1	1
CFL2	0	0	0	1	0	5	2	0	0	0	0	0	0	1	1	0	0	2	0	3	3	2	4
SIAE	0	0	0	3	0	1	1	0	0	0	0	0	0	2	8	7	4	9	3	1	1	0	1
TNXB	0	0	0	1	0	9	23	0	0	0	0	0	0	2	1	1	4	8	2	6	4	5	12
USH2A	0	0	0	1	0	9	23	0	0	0	0	0	0	2	1	1	4	8	2	6	4	5	12
GATM	0	0	0	2	0	2	1	0	0	0	0	0	1	0	4	0	1	2	2	1	1	1	1
ABCG2	0	0	0	2	0	1	1	0	0	0	0	0	1	6	6	1	4	2	2	4	1	1	1
PRX	0	0	0	2	0	5	1	0	0	0	1	0	0	0	0	1	1	0	0	0	1	0	1
FGF8	0	0	0	1	0	2	1	0	0	0	1	1	0	1	1	1	0	1	1	6	1	2	3
DFNB31	0	0	0	1	0	1	1	0	0	1	0	0	0	1	1	1	1	1	0	3	1	1	1
COL2A1	0	0	0	1	0	1	4	0	2	0	0	0	2	3	0	2	7	4	3	18	11	8	17
COL1A1	0	0	0	1	0	1	4	0	2	0	0	0	2	3	0	2	7	4	3	18	11	8	17
COL1A2	0	0	0	1	0	1	4	0	2	0	0	0	2	3	0	2	7	4	3	18	11	8	17
COL3A1	0	0	0	1	0	1	4	0	2	0	0	0	2	3	0	2	7	4	3	18	11	8	17
COL5A2	0	0	0	1	0	1	4	0	2	0	0	0	2	3	0	2	7	4	3	18	11	8	17
COL5A1	0	0	0	1	0	1	4	0	2	0	0	0	2	3	0	2	7	4	3	18	11	8	17
COL11A1	0	0	0	1	0	1	4	0	2	0	0	0	2	3	0	2	7	4	3	18	11	8	17
COL11A2	0	0	0	1	0	1	4	0	2	0	0	0	2	3	0	2	7	4	3	18	11	8	17
FBXO7	0	0	0	1	0	1	1	0	3	0	0	0	1	1	1	0	1	2	1	1	1	1	1
IDH3B	0	0	0	1	0	1	1	0	1	1	1	1	1	1	1	1	1	2	1	1	1	1	1
LDLRAP1	0	0	0	1	0	1	1	1	0	0	0	0	0	1	1	1	1	0	0	3	1	2	1
BCOR	0	0	0	1	0	2	1	1	0	1	0	0	0	1	2	0	2	0	0	2	2	3	2
TSEN2	0	0	0	1	0	1	1	1	0	1	1	1	1	1	1	1	1	0	1	1	1	1	1
CISH	0	0	0	1	0	1	1	1	1	0	0	0	0	1	2	1	1	11	1	5	4	3	3
RNF168	0	0	0	1	0	1	1	1	1	0	0	0	1	0	2	1	1	3	1	2	2	2	2
TMEM127	0	0	0	1	0	1	1	1	1	0	1	1	0	0	1	1	1	2	1	1	1	0	1
ESPN	0	0	0	4	0	1	1	1	1	1	0	0	0	0	0	0	0	2	0	3	2	2	2
MYD88	0	0	0	1	0	1	1	1	1	1	0	0	0	1	1	1	3	2	2	1	1	1	1
FRAS1	0	0	0	1	0	2	1	3	10	2	0	0	1	2	2	6	7	6	5	6	6	3	4
FREM1	0	0	0	1	0	2	1	3	10	2	0	0	1	2	2	6	7	6	5	6	6	3	4
FREM2	0	0	0	1	0	2	1	3	10	2	0	0	1	2	2	6	7	6	5	6	6	3	4
GUSB	0	0	0	3	0	5	2	4	3	2	1	5	0	0	6	2	2	2	2	2	3	1	2
DDR2	0	0	0	14	0	1	1	1	1	2	2	1	0	2	2	1	1	2	1	4	3	2	8
B3GALTL	0	0	0	1	0	1	2	1	2	1	1	1	0	1	1	1	1	2	1	2	1	1	1
EWSR1	0	0	0	1	0	1	1	1	1	1	1	1	2	2	1	1	2	2	0	4	3	2	3
FUS	0	0	0	1	0	1	1	1	1	1	1	1	2	2	1	1	2	2	0	4	3	2	3
RANBP2	0	0	0	11	0	2	1	1	1	1	1	2	1	1	1	1	8	4	7	77	1	6	10
NCF4	0	0	0	1	1	0	0	0	0	0	0	0	0	0	0	0	0	1	0	1	1	1	1
ANTXR1	0	0	0	2	1	0	0	0	0	0	0	0	0	0	0	0	1	1	2	7	3	3	2
ANTXR2	0	0	0	2	1	0	0	0	0	0	0	0	0	0	0	0	1	1	2	7	3	3	2
FANCB	0	0	0	2	1	0	0	0	0	0	0	0	0	1	1	1	1	2	1	1	0	1	1
BAG3	0	0	0	1	1	0	0	0	1	1	0	0	2	1	1	1	0	2	1	3	3	3	3
NSMF	0	0	0	2	1	0	0	1	0	0	0	0	0	0	0	1	1	2	0	2	0	1	1
VPS33B	0	0	0	1	1	0	0	1	1	1	1	1	0	1	1	1	1	3	1	1	1	1	1
UNC13D	0	0	0	3	2	0	0	1	2	2	1	2	1	0	1	1	2	1	2	2	1	1	2
WRN	0	0	0	4	1	0	6	0	1	1	1	0	0	1	2	1	0	0	0	1	1	1	1
ZNF365	0	0	0	2	1	1	0	0	0	0	0	0	0	0	1	0	1	2	1	3	2	2	2
GCNT2	0	0	0	7	3	2	0	0	0	0	6	0	6	6	21	20	9	2	1	5	4	5	7
TMEM138	0	0	0	2	1	1	0	0	0	1	1	0	0	1	1	1	1	2	1	1	1	1	1
COA5	0	0	0	1	2	1	0	0	1	1	1	0	0	0	1	1	0	2	0	1	1	1	1
AGXT	0	0	0	1	1	1	0	0	2	1	1	1	0	0	1	1	1	0	3	2	1	1	1
XDH	0	0	0	2	3	1	0	0	1	1	1	1	0	2	2	5	2	3	2	3	3	3	2
FANCE	0	0	0	1	1	1	0	1	0	0	0	0	0	0	1	1	1	1	0	1	0	1	1
GLMN	0	0	0	1	1	1	0	1	0	1	0	0	0	1	1	1	1	2	1	2	1	1	1
CAV1	0	0	0	6	1	2	0	2	2	0	2	2	0	0	5	7	5	9	1	5	5	3	3
CAV3	0	0	0	6	1	2	0	2	2	0	2	2	0	0	5	7	5	9	1	5	5	3	3
CHRDL1	0	0	0	1	1	2	0	1	6	1	0	0	0	0	1	2	1	4	1	2	2	2	3
CYP24A1	0	0	0	2	21	10	0	1	1	1	0	0	0	3	4	2	1	8	0	9	7	4	4
CYP27A1	0	0	0	2	21	10	0	1	1	1	0	0	0	3	4	2	1	8	0	9	7	4	4
CYP27B1	0	0	0	2	21	10	0	1	1	1	0	0	0	3	4	2	1	8	0	9	7	4	4
UBIAD1	0	0	0	1	1	1	0	1	1	1	0	0	0	1	1	1	1	2	0	1	1	1	1
ING1	0	0	0	1	1	1	0	1	1	1	0	1	1	1	1	1	1	1	0	3	2	2	2
SLC3A1	0	0	0	1	2	1	0	1	3	10	2	2	4	1	7	5	3	6	2	1	1	1	1
HNF1A	0	0	0	1	1	1	1	0	0	0	0	0	0	0	0	0	2	2	1	3	2	2	2
HNF1B	0	0	0	1	1	1	1	0	0	0	0	0	0	0	0	0	2	2	1	3	2	2	2
MKKS	0	0	0	1	1	1	1	0	0	0	0	0	0	1	1	1	1	2	0	1	0	1	1
NPHP3	0	0	0	1	2	1	1	0	0	0	0	0	0	1	2	1	2	2	1	1	1	1	1
FAM134B	0	0	0	1	1	1	1	0	0	0	0	0	1	0	1	1	1	2	0	3	3	3	3
TPCN2	0	0	0	5	1	1	1	0	0	0	0	0	1	0	1	1	1	3	1	1	1	1	1
WFS1	0	0	0	1	1	1	1	0	1	1	0	0	0	1	1	3	0	0	1	2	1	1	1
CHIC2	0	0	0	3	1	1	1	0	1	1	1	1	1	1	1	1	1	2	1	2	1	2	2
SPG7	0	0	0	2	1	1	1	1	0	1	1	1	1	1	1	1	2	2	1	1	1	1	1
DCAF17	0	0	0	1	1	1	1	1	1	0	0	0	0	1	1	1	1	1	1	1	1	1	1
HFE2	0	0	0	1	1	1	1	1	1	0	1	1	0	1	6	1	2	2	1	5	3	2	3
KLF11	0	0	0	2	2	1	3	1	1	1	0	0	0	1	1	0	1	2	1	2	2	2	2
HR	0	0	0	1	1	1	1	1	1	1	0	0	1	2	1	1	1	1	1	3	3	3	4
FOXN1	0	0	0	2	1	1	1	1	1	1	0	2	0	1	1	1	1	6	0	2	2	3	2
GATA3	0	0	0	1	1	1	1	1	4	2	1	0	2	4	5	4	3	3	3	8	6	5	6
GATA2	0	0	0	1	1	1	1	1	4	2	1	0	2	4	5	4	3	3	3	8	6	5	6
GATA1	0	0	0	1	1	1	1	1	4	2	1	0	2	4	5	4	3	3	3	8	6	5	6
GATA4	0	0	0	1	1	1	1	1	4	2	1	0	2	4	5	4	3	3	3	8	6	5	6
GATA6	0	0	0	1	1	1	1	1	4	2	1	0	2	4	5	4	3	3	3	8	6	5	6
NOG	0	0	0	2	1	1	1	2	2	1	1	0	2	2	3	3	1	2	1	5	3	3	1
MCFD2	0	0	0	1	2	2	2	4	2	1	2	3	0	2	6	2	2	10	0	1	1	1	1
VIPAS39	0	0	0	1	1	1	1	1	1	1	1	2	0	2	1	2	1	2	0	1	1	1	1
RPE65	0	0	0	1	6	12	1	3	4	3	2	1	0	2	7	10	26	67	4	19	9	6	7
BCMO1	0	0	0	1	6	12	1	3	4	3	2	1	0	2	7	10	26	67	4	19	9	6	7
DNAJC5	0	0	0	1	1	1	1	1	2	1	1	1	2	2	0	1	1	1	1	5	1	2	3
ESR1	0	0	0	3	5	13	3	9	13	11	11	8	8	16	14	15	13	18	8	37	25	19	27
FTH1	0	0	0	5	2	9	8	1	7	1	2	1	6	4	2	2	1	10	2	11	6	1	5
FTL	0	0	0	5	2	9	8	1	7	1	2	1	6	4	2	2	1	10	2	11	6	1	5
SKI	0	0	0	1	2	1	1	1	2	2	1	1	2	3	3	3	3	5	1	7	3	5	4
NR5A1	0	0	0	3	5	13	3	9	13	11	11	8	8	16	14	15	13	18	8	37	25	19	27
TGFBR2	0	0	0	1	1	2	2	2	1	2	1	3	1	2	2	2	5	4	2	11	5	5	5
ATRX	0	0	0	1	1	1	1	1	3	1	1	1	1	1	2	1	1	2	2	1	1	1	1
RAB39B	0	0	0	1	1	1	1	1	1	1	1	1	1	3	1	1	1	2	2	5	1	3	2
HNF4A	0	0	0	3	5	13	3	9	13	11	11	8	8	16	14	15	13	18	8	37	25	19	27
NKX2-5	0	0	0	1	1	5	1	3	2	4	2	1	1	6	7	4	4	6	2	11	10	3	9
NKX2-1	0	0	0	1	1	5	1	3	2	4	2	1	1	6	7	4	4	6	2	11	10	3	9
BMPR2	0	0	0	1	1	2	2	2	1	2	1	3	1	2	2	2	5	4	2	11	5	5	5
GFI1	0	0	0	3	5	13	3	9	13	11	11	8	8	16	14	15	13	18	8	37	25	19	27
AMHR2	0	0	0	1	1	2	2	2	1	2	1	3	1	2	2	2	5	4	2	11	5	5	5
ESRRB	0	0	0	3	5	13	3	9	13	11	11	8	8	16	14	15	13	18	8	37	25	19	27
NKX3-2	0	0	0	1	1	5	1	3	2	4	2	1	1	6	7	4	4	6	2	11	10	3	9
ACVR2B	0	0	0	1	1	2	2	2	1	2	1	3	1	2	2	2	5	4	2	11	5	5	5
KALRN	0	0	0	1	3	2	2	2	2	2	1	1	1	2	3	4	4	6	1	11	9	5	6
KLHL3	0	0	0	4	4	9	4	3	4	5	4	3	2	5	5	5	7	9	5	8	4	9	9
IRX5	0	0	0	1	1	1	1	2	2	3	1	1	1	3	1	3	1	4	3	11	5	5	6
EHBP1	0	0	0	1	1	1	2	1	1	1	1	1	1	2	1	1	1	2	1	3	2	1	2
APC	0	0	0	1	1	1	1	2	2	2	1	1	1	2	4	1	3	2	1	2	2	1	2
NKX2-6	0	0	0	1	1	5	1	3	2	4	2	1	1	6	7	4	4	6	2	11	10	3	9
NDUFA13	0	0	1	0	0	0	0	0	0	0	0	0	0	0	0	0	0	0	0	0	0	0	1
CSF2RA	0	0	1	0	0	0	0	0	0	0	0	0	0	0	0	0	0	0	0	4	2	8	7
IL2RG	0	0	1	0	0	0	0	0	0	0	0	0	0	0	0	0	0	0	0	4	2	8	7
HRG	0	0	2	0	0	0	0	0	0	0	0	0	0	0	0	0	0	0	1	6	4	4	4
KNG1	0	0	2	0	0	0	0	0	0	0	0	0	0	0	0	0	0	0	1	6	4	4	4
FKBP10	0	0	1	0	0	0	0	0	0	0	0	0	0	0	0	0	0	3	1	3	2	2	2
ST3GAL5	0	0	2	0	0	0	0	0	0	0	0	0	0	0	0	0	5	2	0	5	4	6	4
ST3GAL3	0	0	2	0	0	0	0	0	0	0	0	0	0	0	0	0	5	2	0	5	4	6	4
FIGLA	0	0	1	0	0	0	0	0	0	0	0	0	0	0	0	0	1	1	1	2	1	0	1
ADRB1	0	0	1	0	0	0	0	0	0	0	0	0	0	0	0	0	2	3	2	13	4	6	5
ADRB2	0	0	1	0	0	0	0	0	0	0	0	0	0	0	0	0	2	3	2	13	4	6	5
ADRB3	0	0	1	0	0	0	0	0	0	0	0	0	0	0	0	0	2	3	2	13	4	6	5
DRD5	0	0	1	0	0	0	0	0	0	0	0	0	0	0	0	0	2	3	2	13	4	6	5
MYOC	0	0	2	0	0	0	0	0	0	0	0	0	0	0	1	2	0	1	2	11	7	5	6
ENG	0	0	1	0	0	0	0	1	1	0	0	0	0	1	1	1	2	2	0	2	1	2	2
APOL1	0	0	5	0	0	0	0	1	2	0	2	1	0	0	0	1	0	0	0	4	1	1	6
RXFP2	0	0	1	0	0	0	0	1	1	1	0	0	0	0	2	0	3	12	16	4	4	2	2
PRKRA	0	0	1	0	0	0	0	1	1	1	0	0	1	2	1	1	2	1	1	2	1	0	2
FGF3	0	0	1	0	0	0	0	1	1	1	1	1	0	1	1	1	1	7	3	25	16	15	16
FGF9	0	0	1	0	0	0	0	1	1	1	1	1	0	1	1	1	1	7	3	25	16	15	16
FGF14	0	0	1	0	0	0	0	1	1	1	1	1	0	1	1	1	1	7	3	25	16	15	16
FGF10	0	0	1	0	0	0	0	1	1	1	1	1	0	1	1	1	1	7	3	25	16	15	16
CES1	0	0	1	0	0	0	0	1	1	1	1	2	1	2	4	0	2	40	2	3	3	3	5
FADD	0	0	1	0	0	0	1	1	0	1	0	0	0	1	1	2	1	2	1	1	1	1	1
EVC2	0	0	1	0	0	1	0	0	0	0	0	0	0	0	1	1	2	2	0	0	0	1	1
HMOX1	0	0	1	0	0	1	0	0	1	1	0	0	0	1	2	1	0	0	1	3	2	2	2
RP9	0	0	1	0	0	1	0	1	0	0	0	0	0	0	0	0	0	2	0	1	1	1	1
ETHE1	0	0	1	0	0	1	0	1	1	1	1	0	1	1	1	1	1	2	3	1	1	1	1
RHO	0	0	2	0	0	7	5	0	0	0	0	0	0	0	0	0	1	8	2	22	8	6	6
OPN1MW	0	0	2	0	0	7	5	0	0	0	0	0	0	0	0	0	1	8	2	22	8	6	6
OPN1LW	0	0	2	0	0	7	5	0	0	0	0	0	0	0	0	0	1	8	2	22	8	6	6
OPN1SW	0	0	2	0	0	7	5	0	0	0	0	0	0	0	0	0	1	8	2	22	8	6	6
FKBP14	0	0	1	0	0	3	3	0	2	1	0	0	0	0	1	1	0	0	1	2	2	2	2
SEPN1	0	0	1	0	0	1	1	1	1	0	0	0	0	1	1	1	1	2	1	2	1	1	1
HOGA1	0	0	1	0	0	1	1	14	1	0	0	0	0	1	2	1	1	2	2	1	1	1	1
CHST3	0	0	1	0	0	1	1	4	1	2	0	0	0	0	53	4	4	16	2	8	6	5	7
CHST6	0	0	1	0	0	1	1	4	1	2	0	0	0	0	53	4	4	16	2	8	6	5	7
F13A1	0	0	2	0	0	2	1	2	8	1	0	0	0	1	4	4	2	14	2	14	9	8	9
EPB42	0	0	2	0	0	2	1	2	8	1	0	0	0	1	4	4	2	14	2	14	9	8	9
TGM1	0	0	2	0	0	2	1	2	8	1	0	0	0	1	4	4	2	14	2	14	9	8	9
TGM5	0	0	2	0	0	2	1	2	8	1	0	0	0	1	4	4	2	14	2	14	9	8	9
TGM6	0	0	2	0	0	2	1	2	8	1	0	0	0	1	4	4	2	14	2	14	9	8	9
SMOC2	0	0	1	0	0	3	2	2	2	2	2	2	0	1	3	1	1	3	0	7	1	4	6
SMOC1	0	0	1	0	0	3	2	2	2	2	2	2	0	1	3	1	1	3	0	7	1	4	6
RNF139	0	0	1	0	0	3	2	2	9	1	2	4	1	2	3	5	2	6	3	5	4	3	4
CDKN1B	0	0	1	0	1	0	0	0	1	1	2	1	0	0	0	1	1	2	1	7	2	2	3
CDKN1C	0	0	1	0	1	0	0	0	1	1	2	1	0	0	0	1	1	2	1	7	2	2	3
TRAF3IP2	0	0	1	0	1	0	1	0	0	0	0	0	0	1	0	1	0	4	1	3	2	1	2
TMEM237	0	0	1	0	1	0	1	0	0	0	1	0	1	1	1	1	0	2	0	2	1	1	1
PTGER2	0	0	1	0	1	2	0	0	1	0	0	0	0	0	0	4	1	4	1	12	6	3	8
TBXA2R	0	0	1	0	1	2	0	0	1	0	0	0	0	0	0	4	1	4	1	12	6	3	8
PTGDR	0	0	1	0	1	2	0	0	1	0	0	0	0	0	0	4	1	4	1	12	6	3	8
FANCA	0	0	1	0	1	1	0	0	1	0	0	0	0	1	0	1	4	2	0	1	0	1	1
MIF	0	0	1	0	1	1	0	0	2	2	1	1	0	1	1	1	3	1	0	1	0	1	1
SLC4A11	0	0	5	0	1	2	0	1	2	0	2	2	1	3	1	2	1	3	1	1	1	1	1
SMAD6	0	0	1	0	1	1	0	1	1	1	0	0	0	0	1	1	1	2	0	2	1	1	1
ALMS1	0	0	1	0	1	1	0	1	1	2	0	0	0	0	1	1	1	2	1	2	0	4	2
AMN	0	0	2	0	1	1	0	1	1	1	0	0	0	1	1	1	2	3	0	1	1	1	1
BMP2	0	0	1	0	1	1	0	1	1	1	1	0	0	1	1	1	3	4	2	4	4	3	3
BMP4	0	0	1	0	1	1	0	1	1	1	1	0	0	1	1	1	3	4	2	4	4	3	3
GDF3	0	0	1	0	1	1	0	1	1	1	1	0	0	1	1	1	3	4	2	4	4	3	3
CBX2	0	0	1	0	1	3	0	1	1	1	1	0	1	1	1	2	2	4	0	10	5	6	5
MSTN	0	0	1	0	1	1	0	3	3	3	1	3	0	1	1	2	2	3	1	7	6	2	6
HMX1	0	0	1	0	2	4	0	4	7	7	3	4	2	8	8	6	5	9	2	11	7	6	8
AK1	0	0	1	0	1	1	1	0	0	0	0	0	0	0	0	0	0	3	1	1	1	0	1
CEP152	0	0	1	0	1	2	2	0	0	0	0	0	0	1	0	1	1	1	1	1	1	1	1
SDCCAG8	0	0	1	0	2	1	1	0	0	1	0	0	0	1	1	5	1	1	1	1	1	1	1
AHI1	0	0	1	0	1	1	1	0	3	0	0	0	1	0	1	1	1	2	1	1	1	1	1
MXI1	0	0	1	0	1	1	1	0	1	0	1	0	1	1	1	1	1	2	1	4	3	3	4
RAB27A	0	0	1	0	1	2	1	0	1	1	1	0	1	1	1	1	0	2	1	2	2	1	2
RPGR	0	0	1	0	1	1	1	1	0	0	0	0	0	0	1	1	1	2	0	2	0	1	1
GOPC	0	0	1	0	1	2	1	1	0	0	1	1	0	1	1	1	2	2	1	1	1	1	1
MCC	0	0	1	0	1	1	2	1	0	1	0	0	1	0	1	0	8	2	0	1	1	1	1
PKD2	0	0	1	0	1	1	5	1	0	1	1	2	2	4	1	1	1	2	1	2	1	3	3
GLCCI1	0	0	1	0	1	1	1	1	1	0	0	0	0	1	1	1	1	2	0	4	2	3	3
SLC34A1	0	0	1	0	2	3	1	2	4	0	1	1	0	1	6	3	2	7	4	5	2	2	3
SLC34A2	0	0	1	0	2	3	1	2	4	0	1	1	0	1	6	3	2	7	4	5	2	2	3
SLC34A3	0	0	1	0	2	3	1	2	4	0	1	1	0	1	6	3	2	7	4	5	2	2	3
LGR4	0	0	1	0	2	1	1	1	1	1	0	0	0	0	1	1	2	0	1	2	0	3	3
TUBGCP6	0	0	1	0	1	1	1	1	1	1	0	0	1	0	2	1	1	5	2	1	1	1	1
MAD1L1	0	0	1	0	1	2	1	1	1	1	0	0	1	1	1	1	2	2	1	1	1	1	1
EYA1	0	0	1	0	1	1	1	1	1	1	1	0	1	1	1	1	1	1	1	5	4	4	4
EYA4	0	0	1	0	1	1	1	1	1	1	1	0	1	1	1	1	1	1	1	5	4	4	4
AXIN1	0	0	1	0	1	2	1	1	1	1	1	0	2	3	2	2	1	1	1	2	3	2	2
AXIN2	0	0	1	0	1	2	1	1	1	1	1	0	2	3	2	2	1	1	1	2	3	2	2
SNRPN	0	0	1	0	1	1	1	1	1	1	1	1	1	1	1	1	2	2	0	1	1	1	3
SERPINA3	0	0	5	0	2	4	1	30	5	17	7	9	5	12	3	5	12	10	6	23	19	22	32
SERPINC1	0	0	5	0	2	4	1	30	5	17	7	9	5	12	3	5	12	10	6	23	19	22	32
SERPINA1	0	0	5	0	2	4	1	30	5	17	7	9	5	12	3	5	12	10	6	23	19	22	32
SERPINA6	0	0	5	0	2	4	1	30	5	17	7	9	5	12	3	5	12	10	6	23	19	22	32
SERPIND1	0	0	5	0	2	4	1	30	5	17	7	9	5	12	3	5	12	10	6	23	19	22	32
SERPINB6	0	0	5	0	2	4	1	30	5	17	7	9	5	12	3	5	12	10	6	23	19	22	32
SERPINE1	0	0	5	0	2	4	1	30	5	17	7	9	5	12	3	5	12	10	6	23	19	22	32
CD81	0	0	2	0	1	9	7	2	4	4	3	2	3	5	10	7	5	11	5	14	10	10	10
TSPAN7	0	0	2	0	1	9	7	2	4	4	3	2	3	5	10	7	5	11	5	14	10	10	10
SERPINA7	0	0	5	0	2	4	1	30	5	17	7	9	5	12	3	5	12	10	6	23	19	22	32
DLX5	0	0	4	0	1	1	2	1	1	1	1	1	2	3	2	1	1	2	3	8	7	3	6
DLX3	0	0	4	0	1	1	2	1	1	1	1	1	2	3	2	1	1	2	3	8	7	3	6
SERPINH1	0	0	5	0	2	4	1	30	5	17	7	9	5	12	3	5	12	10	6	23	19	22	32
CD151	0	0	2	0	1	9	7	2	4	4	3	2	3	5	10	7	5	11	5	14	10	10	10
SERPINI1	0	0	5	0	2	4	1	30	5	17	7	9	5	12	3	5	12	10	6	23	19	22	32
SERPINA10	0	0	5	0	2	4	1	30	5	17	7	9	5	12	3	5	12	10	6	23	19	22	32
RIMS1	0	0	1	0	1	1	1	3	3	2	2	2	1	3	2	3	4	5	1	13	7	6	6
PDSS1	0	0	1	0	1	1	1	1	4	1	1	1	1	1	1	1	1	2	2	1	1	1	1
SLC25A22	0	0	1	0	1	1	1	1	1	2	18	13	1	1	1	1	1	2	1	5	3	1	2
GALNS	0	0	3	1	0	0	0	0	0	0	0	0	0	1	2	1	1	1	1	1	1	1	1
GNRHR	0	0	1	3	0	0	0	0	0	0	4	3	0	1	3	3	25	39	5	5	6	2	2
DUOXA2	0	0	1	1	0	0	0	4	2	1	1	0	0	0	2	2	1	3	3	1	1	2	2
CCDC39	0	0	1	1	0	0	1	0	0	0	0	0	0	1	1	0	1	1	1	1	1	1	1
CEP135	0	0	1	1	0	0	1	0	0	0	0	0	1	1	1	2	2	1	1	2	1	2	2
CATSPER1	0	0	1	1	0	1	0	0	0	0	0	0	0	0	0	0	0	1	0	0	0	0	1
ALOX5	0	0	9	1	0	1	0	0	0	0	0	0	0	2	3	0	0	10	5	8	6	2	6
ALOX12B	0	0	9	1	0	1	0	0	0	0	0	0	0	2	3	0	0	10	5	8	6	2	6
ALOXE3	0	0	9	1	0	1	0	0	0	0	0	0	0	2	3	0	0	10	5	8	6	2	6
LMF1	0	0	1	1	0	1	0	1	0	0	0	0	0	1	1	1	2	2	0	1	1	1	1
FTCD	0	0	1	1	0	1	0	1	1	0	0	0	0	1	1	1	0	2	1	1	1	1	2
APBB2	0	0	1	2	0	1	0	1	1	0	1	0	1	4	1	1	3	3	0	4	1	2	3
SH2B3	0	0	1	1	0	1	0	1	1	1	0	0	1	1	0	0	2	0	1	4	2	2	3
ADRA2C	0	0	7	138	0	17	0	10	11	11	9	9	12	10	10	8	7	31	2	31	10	14	18
HTR1A	0	0	7	138	0	17	0	10	11	11	9	9	12	10	10	8	7	31	2	31	10	14	18
BMP1	0	0	1	2	0	1	0	1	1	2	1	1	1	2	2	1	1	6	1	3	3	2	3
DRD2	0	0	7	138	0	17	0	10	11	11	9	9	12	10	10	8	7	31	2	31	10	14	18
DRD3	0	0	7	138	0	17	0	10	11	11	9	9	12	10	10	8	7	31	2	31	10	14	18
DRD4	0	0	7	138	0	17	0	10	11	11	9	9	12	10	10	8	7	31	2	31	10	14	18
TLL1	0	0	1	2	0	1	0	1	1	2	1	1	1	2	2	1	1	6	1	3	3	2	3
SYCP3	0	0	1	1	0	1	1	0	0	0	0	0	0	0	0	1	0	2	1	1	1	1	1
RPGRIP1	0	0	1	2	0	1	1	0	0	0	1	1	1	1	0	1	2	2	2	2	1	1	2
RPGRIP1L	0	0	1	2	0	1	1	0	0	0	1	1	1	1	0	1	2	2	2	2	1	1	2
DNMT3B	0	0	1	1	0	1	1	0	1	0	0	0	0	1	1	2	1	1	2	6	2	2	3
IYD	0	0	1	1	0	2	1	0	1	1	1	0	0	0	1	0	1	1	0	2	1	1	1
ANKRD26	0	0	1	1	0	1	1	1	0	0	0	0	0	0	0	0	2	0	2	1	1	1	20
PLA2G6	0	0	2	30	0	1	6	1	0	1	5	6	1	5	2	1	1	0	1	1	1	1	1
CR1	0	0	1	5	0	2	1	2	1	0	0	0	0	1	1	1	2	46	5	1	1	1	3
RCBTB1	0	0	1	1	0	2	2	1	1	0	0	1	0	0	1	1	2	2	1	2	2	2	2
DNMT1	0	0	1	2	0	1	1	1	1	0	1	1	0	1	1	1	1	2	1	1	1	0	1
CRTAP	0	0	1	1	0	1	1	1	1	0	1	2	0	1	1	1	1	8	2	6	6	4	5
LEPRE1	0	0	1	1	0	1	1	1	1	0	1	2	0	1	1	1	1	8	2	6	6	4	5
LEPREL1	0	0	1	1	0	1	1	1	1	0	1	2	0	1	1	1	1	8	2	6	6	4	5
CHST14	0	0	1	2	0	6	7	1	5	1	0	0	0	0	5	3	34	8	3	13	7	6	7
ZAP70	0	0	1	2	0	1	1	1	1	1	0	0	2	2	2	2	3	3	3	3	2	2	2
ARSE	0	0	1	1	0	3	1	1	7	1	3	4	0	1	13	4	10	25	5	3	6	6	8
STS	0	0	1	1	0	3	1	1	7	1	3	4	0	1	13	4	10	25	5	3	6	6	8
DUOX2	0	0	1	1	0	3	1	1	7	1	3	4	0	1	13	4	10	25	5	3	6	6	8
SYNGAP1	0	0	1	2	0	1	1	1	1	1	1	1	3	1	1	1	1	2	0	6	4	2	5
GLB1	0	0	2	1	0	3	1	3	1	2	2	1	1	1	1	1	1	2	0	2	2	2	2
LITAF	0	0	1	1	0	2	1	1	2	1	1	1	4	3	3	2	1	12	1	4	1	1	1
TARDBP	0	0	1	1	0	1	1	2	1	2	1	1	2	2	1	2	2	2	1	2	1	1	1
LRRK2	0	0	1	14	0	2	6	1	5	1	1	2	1	1	4	1	5	6	1	3	2	2	2
IRAK3	0	0	1	5	6	0	0	2	2	1	1	1	0	2	1	2	2	2	1	3	3	2	4
MBD5	0	0	1	1	1	0	1	1	1	1	0	0	0	1	1	1	1	2	1	2	2	1	2
RAI1	0	0	1	4	1	0	1	1	1	1	1	1	1	1	1	1	1	2	0	4	2	2	2
C5orf42	0	0	1	1	1	1	0	0	0	0	0	0	0	0	2	3	3	1	1	2	2	3	1
H6PD	0	0	1	1	1	1	0	0	0	0	0	0	0	1	1	1	1	1	0	1	1	1	1
DLEC1	0	0	1	1	1	1	0	0	0	0	0	0	1	1	1	2	2	2	1	1	1	1	1
KIF7	0	0	1	1	1	2	0	0	1	1	0	0	0	0	0	0	2	5	0	1	2	2	2
PINK1	0	0	1	1	1	1	0	1	0	1	1	1	1	0	1	1	0	2	0	1	0	1	1
DCLRE1C	0	0	1	1	1	1	0	1	1	0	0	0	0	1	1	1	1	2	1	1	1	1	1
ARHGEF9	0	0	1	2	1	2	0	1	1	1	0	1	0	2	1	1	2	2	1	5	2	4	2
EPX	0	0	2	2	2	1	0	1	1	1	2	2	1	1	1	1	1	11	4	2	3	5	6
FOXG1	0	0	13	1	2	1	0	1	1	2	1	1	1	1	2	1	1	1	1	4	1	1	1
TPO	0	0	2	2	2	1	0	1	1	1	2	2	1	1	1	1	1	11	4	2	3	5	6
MPO	0	0	2	2	2	1	0	1	1	1	2	2	1	1	1	1	1	11	4	2	3	5	6
PLEKHA1	0	0	1	7	1	1	3	0	0	0	0	0	0	2	1	2	1	2	2	4	3	3	3
FAM161A	0	0	1	1	1	1	1	0	0	0	1	0	1	2	1	1	1	2	0	2	1	2	2
PORCN	0	0	2	1	1	1	1	0	1	1	1	0	1	1	1	1	2	2	0	3	1	0	1
PDE8B	0	0	1	1	1	1	1	0	1	1	1	1	1	1	1	1	1	1	0	2	2	2	2
TCF4	0	0	1	1	1	1	4	0	1	1	1	2	1	3	1	2	2	1	1	5	3	2	3
IRF1	0	0	1	2	2	5	4	1	0	0	0	0	1	4	3	2	2	19	6	13	10	8	9
IRF4	0	0	1	2	2	5	4	1	0	0	0	0	1	4	3	2	2	19	6	13	10	8	9
IRF6	0	0	1	2	2	5	4	1	0	0	0	0	1	4	3	2	2	19	6	13	10	8	9
IRF5	0	0	1	2	2	5	4	1	0	0	0	0	1	4	3	2	2	19	6	13	10	8	9
MDM2	0	0	1	1	1	2	1	1	2	0	0	0	0	0	1	1	0	2	1	2	2	2	2
GAA	0	0	1	1	5	2	2	2	3	0	2	4	2	4	6	7	4	12	4	3	2	3	4
SI	0	0	1	1	5	2	2	2	3	0	2	4	2	4	6	7	4	12	4	3	2	3	4
NOS3	0	0	1	1	3	1	3	1	2	1	0	0	0	0	1	1	4	6	1	5	3	2	3
NOS2	0	0	1	1	3	1	3	1	2	1	0	0	0	0	1	1	4	6	1	5	3	2	3
TET2	0	0	1	1	1	1	1	1	1	1	0	0	0	1	1	1	0	1	1	4	2	3	3
BAP1	0	0	1	1	1	1	1	1	1	1	0	0	0	1	1	1	2	2	0	1	1	1	1
CHUK	0	0	1	2	1	1	2	2	2	2	0	0	0	3	2	7	4	5	2	4	3	4	4
PDSS2	0	0	1	1	1	1	1	1	2	1	0	0	0	1	1	1	3	2	1	1	1	1	1
WDPCP	0	0	1	2	1	3	1	1	1	1	0	0	0	1	1	1	1	3	1	1	1	1	1
OFD1	0	0	1	1	1	1	1	1	1	1	0	0	1	1	0	1	1	2	3	1	1	1	1
SQSTM1	0	0	2	2	1	1	1	1	3	1	0	0	2	1	1	0	1	2	2	1	1	1	1
COQ9	0	0	1	1	1	1	1	1	1	1	0	0	1	1	1	1	1	0	2	1	1	1	1
ASXL1	0	0	1	1	1	1	1	1	1	1	0	0	1	2	1	1	1	2	0	2	2	3	5
ARL6	0	0	1	3	1	1	1	1	1	1	0	0	1	1	1	1	1	2	2	1	1	0	1
IQCB1	0	0	1	2	1	2	3	1	1	1	0	0	1	2	2	2	4	3	3	3	2	2	2
GATAD1	0	0	1	1	1	1	1	1	1	1	0	1	0	1	1	1	1	2	1	1	1	1	1
IMPAD1	0	0	1	1	1	1	1	1	3	1	1	0	0	1	1	1	2	2	1	1	1	1	1
TMCO1	0	0	1	1	1	1	1	1	1	1	1	0	0	1	2	1	1	2	1	1	1	1	1
EGR2	0	0	1	1	1	1	1	1	1	1	2	0	3	3	1	1	1	1	0	6	3	2	4
EZH2	0	0	1	1	1	1	1	1	1	1	1	0	1	1	1	1	1	2	1	2	2	2	2
DMGDH	0	0	2	1	2	2	2	1	1	1	1	1	0	0	2	0	2	7	3	2	2	2	2
LRP2	0	0	1	1	2	2	2	3	9	5	2	3	0	2	8	7	6	25	4	11	7	5	6
MLLT10	0	0	1	1	1	1	1	1	1	1	1	1	0	1	2	1	1	2	2	1	2	2	2
LRP5	0	0	1	1	2	2	2	3	9	5	2	3	0	2	8	7	6	25	4	11	7	5	6
LRP6	0	0	1	1	2	2	2	3	9	5	2	3	0	2	8	7	6	25	4	11	7	5	6
LRP4	0	0	1	1	2	2	2	3	9	5	2	3	0	2	8	7	6	25	4	11	7	5	6
COQ2	0	0	1	1	1	2	1	1	1	1	1	1	0	1	1	1	1	2	1	1	1	1	1
PARK2	0	0	1	1	1	2	2	1	1	1	1	1	1	0	1	1	1	4	0	1	0	1	1
BCS1L	0	0	1	1	1	1	1	1	1	1	1	1	1	1	1	1	1	2	0	1	1	1	1
NDRG1	0	0	1	1	1	2	2	2	2	2	2	2	1	3	2	2	3	3	0	7	4	3	4
ALDH2	0	0	1	1	3	4	2	3	3	2	2	1	2	3	3	4	2	12	2	6	5	4	5
ACVR1	0	0	1	1	1	3	1	2	3	3	2	1	1	3	3	3	4	4	4	11	6	6	7
ADD1	0	0	2	4	1	2	1	1	2	1	2	3	3	2	1	1	2	2	1	4	3	2	3
TFAP2A	0	0	1	1	1	1	1	1	1	1	1	2	1	2	1	1	1	2	3	5	5	5	5
CACNA1D	0	0	1	1	2	4	4	1	2	3	2	4	3	6	3	3	2	3	2	14	4	5	8
CACNA1S	0	0	1	1	2	4	4	1	2	3	2	4	3	6	3	3	2	3	2	14	4	5	8
CAPN3	0	0	2	2	3	4	3	4	4	3	6	2	5	9	16	10	3	17	3	23	11	10	14
CTNNB1	0	0	1	1	1	2	1	1	1	1	1	1	3	2	1	1	1	1	1	4	2	1	2
CREB1	0	0	2	1	2	2	2	3	5	3	2	4	2	2	2	2	2	4	3	6	4	5	4
SLC6A3	0	0	4	1	17	19	7	12	18	14	9	6	8	17	44	35	26	56	25	37	21	19	20
SLC1A1	0	0	4	1	2	5	3	2	1	2	6	4	1	2	4	4	4	9	4	15	8	7	7
BCR	0	0	1	1	1	2	7	2	2	2	1	1	1	4	2	1	2	3	1	7	4	3	4
LEF1	0	0	1	1	1	1	1	1	1	1	1	2	3	5	1	1	3	2	1	5	4	3	4
SLC6A2	0	0	4	1	17	19	7	12	18	14	9	6	8	17	44	35	26	56	25	37	21	19	20
NFIX	0	0	1	1	1	1	3	1	3	1	1	1	1	2	1	1	1	4	1	4	4	2	5
WNT5A	0	0	4	3	1	28	12	12	16	6	5	2	5	17	13	13	14	25	7	28	19	19	20
WNT3	0	0	4	3	1	28	12	12	16	6	5	2	5	17	13	13	14	25	7	28	19	19	20
PAX7	0	0	2	1	2	5	3	3	9	8	3	1	3	5	3	3	4	6	4	13	7	5	8
PAX4	0	0	2	1	2	5	3	3	9	8	3	1	3	5	3	3	4	6	4	13	7	5	8
PAX8	0	0	2	1	2	5	3	3	9	8	3	1	3	5	3	3	4	6	4	13	7	5	8
POU1F1	0	0	4	5	2	6	2	4	4	5	3	4	5	13	5	4	5	10	2	19	16	6	21
JUP	0	0	1	1	1	2	1	1	1	1	1	1	3	2	1	1	1	1	1	4	2	1	2
EPHA2	0	0	1	10	2	9	6	1	1	1	1	1	1	2	1	1	1	4	6	22	11	13	15
SLC6A4	0	0	4	1	17	19	7	12	18	14	9	6	8	17	44	35	26	56	25	37	21	19	20
THBS2	0	0	2	1	2	5	3	2	2	2	1	1	1	2	3	2	6	21	8	14	6	5	7
TGFBR1	0	0	1	1	1	3	1	2	3	3	2	1	1	3	3	3	4	4	4	11	6	6	7
XBP1	0	0	1	1	1	1	2	1	1	1	1	2	1	1	1	1	1	3	1	1	1	1	1
HCFC1	0	0	1	2	1	3	1	1	2	1	1	2	2	2	1	2	4	4	1	3	2	1	2
SLC6A8	0	0	4	1	17	19	7	12	18	14	9	6	8	17	44	35	26	56	25	37	21	19	20
GPC3	0	0	3	2	2	2	1	1	2	2	1	1	3	2	2	3	5	7	3	14	5	6	6
POU3F4	0	0	4	5	2	6	2	4	4	5	3	4	5	13	5	4	5	10	2	19	16	6	21
CACNA1F	0	0	1	1	2	4	4	1	2	3	2	4	3	6	3	3	2	3	2	14	4	5	8
FOXP3	0	0	1	2	2	2	3	2	1	2	1	1	1	1	2	2	3	5	2	7	4	4	5
SLC6A14	0	0	4	1	17	19	7	12	18	14	9	6	8	17	44	35	26	56	25	37	21	19	20
PHEX	0	0	1	2	3	12	4	3	12	4	3	3	1	2	6	9	3	11	5	5	6	5	6
SLC1A3	0	0	4	1	2	5	3	2	1	2	6	4	1	2	4	4	4	9	4	15	8	7	7
ADCY5	0	0	2	7	4	3	4	4	10	13	3	5	1	4	7	6	7	13	3	16	9	7	9
COMP	0	0	2	1	2	5	3	2	2	2	1	1	1	2	3	2	6	21	8	14	6	5	7
ECE1	0	0	1	2	3	12	4	3	12	4	3	3	1	2	6	9	3	11	5	5	6	5	6
LHX3	0	0	3	2	4	6	4	4	7	7	7	5	6	14	8	7	6	9	5	21	12	12	12
KLF1	0	0	2	2	1	3	4	3	10	3	2	1	1	3	3	4	3	4	5	16	9	10	9
ETV6	0	0	2	3	4	4	3	7	10	7	4	3	5	11	9	5	11	17	9	20	12	16	19
SIX5	0	0	3	1	1	5	2	2	3	3	2	1	1	7	5	3	3	4	4	12	6	2	6
EPHB2	0	0	1	10	2	9	6	1	1	1	1	1	1	2	1	1	1	4	6	22	11	13	15
FOXC1	0	0	3	3	5	8	3	5	6	6	4	3	3	7	8	7	9	21	9	26	20	9	23
FOXI1	0	0	3	3	5	8	3	5	6	6	4	3	3	7	8	7	9	21	9	26	20	9	23
FOXE3	0	0	3	3	5	8	3	5	6	6	4	3	3	7	8	7	9	21	9	26	20	9	23
SIX1	0	0	3	1	1	5	2	2	3	3	2	1	1	7	5	3	3	4	4	12	6	2	6
ACVRL1	0	0	1	1	1	3	1	2	3	3	2	1	1	3	3	3	4	4	4	11	6	6	7
BMPR1A	0	0	1	1	1	3	1	2	3	3	2	1	1	3	3	3	4	4	4	11	6	6	7
SMO	0	0	2	4	2	6	4	5	3	6	4	2	5	5	6	5	6	14	5	15	11	9	11
WNT7A	0	0	4	3	1	28	12	12	16	6	5	2	5	17	13	13	14	25	7	28	19	19	20
TFAP2B	0	0	1	1	1	1	1	1	1	1	1	2	1	2	1	1	1	2	3	5	5	5	5
WNT10B	0	0	4	3	1	28	12	12	16	6	5	2	5	17	13	13	14	25	7	28	19	19	20
PKP1	0	0	1	2	2	2	1	1	1	1	1	1	1	2	1	1	1	2	2	12	6	8	7
KLF6	0	0	2	2	1	3	4	3	10	3	2	1	1	3	3	4	3	4	5	16	9	10	9
LHX4	0	0	3	2	4	6	4	4	7	7	7	5	6	14	8	7	6	9	5	21	12	12	12
FOXC2	0	0	3	3	5	8	3	5	6	6	4	3	3	7	8	7	9	21	9	26	20	9	23
POU4F3	0	0	4	5	2	6	2	4	4	5	3	4	5	13	5	4	5	10	2	19	16	6	21
LMX1B	0	0	3	2	4	6	4	4	7	7	7	5	6	14	8	7	6	9	5	21	12	12	12
FOXE1	0	0	3	3	5	8	3	5	6	6	4	3	3	7	8	7	9	21	9	26	20	9	23
ADAM9	0	0	1	3	6	2	1	1	1	1	1	1	1	1	1	1	2	1	1	10	5	11	14
PKP2	0	0	1	2	2	2	1	1	1	1	1	1	1	2	1	1	1	2	2	12	6	8	7
MAPK10	0	0	1	1	1	2	1	1	2	1	1	1	1	1	1	1	1	2	1	5	2	4	5
BMPR1B	0	0	1	1	1	3	1	2	3	3	2	1	1	3	3	3	4	4	4	11	6	6	7
FZD6	0	0	2	4	2	6	4	5	3	6	4	2	5	5	6	5	6	14	5	15	11	9	11
PDLIM4	0	0	2	1	1	2	2	2	2	1	2	2	2	3	3	3	1	4	2	11	7	6	8
WNT4	0	0	4	3	1	28	12	12	16	6	5	2	5	17	13	13	14	25	7	28	19	19	20
SIX3	0	0	3	1	1	5	2	2	3	3	2	1	1	7	5	3	3	4	4	12	6	2	6
EIF2AK3	0	0	1	1	2	1	1	1	1	1	1	1	1	1	1	1	1	2	1	1	1	1	1
SLC6A5	0	0	4	1	17	19	7	12	18	14	9	6	8	17	44	35	26	56	25	37	21	19	20
CTNND2	0	0	1	2	2	2	1	1	1	1	1	1	1	2	1	1	1	2	2	12	6	8	7
AIPL1	0	0	1	1	1	1	1	1	1	1	1	1	1	1	2	1	1	2	1	4	3	2	2
GPC6	0	0	3	2	2	2	1	1	2	2	1	1	3	2	2	3	5	7	3	14	5	6	6
FZD4	0	0	2	4	2	6	4	5	3	6	4	2	5	5	6	5	6	14	5	15	11	9	11
TSPYL1	0	0	1	1	1	1	1	1	1	1	1	1	1	2	3	1	1	2	3	3	2	1	14
NPHS2	0	0	2	2	3	7	4	7	4	7	10	6	7	10	7	5	14	9	3	9	6	6	6
SLCO1B1	0	0	2	5	25	9	1	2	1	2	1	1	2	2	5	3	20	19	4	12	5	7	11
TOR1A	0	0	2	1	3	6	8	3	2	1	3	1	2	3	2	5	9	14	2	12	6	7	6
CAPN10	0	0	2	2	3	4	3	4	4	3	6	2	5	9	16	10	3	17	3	23	11	10	14
FOXP2	0	0	1	2	2	2	3	2	1	2	1	1	1	1	2	2	3	5	2	7	4	4	5
SLCO1B3	0	0	2	5	25	9	1	2	1	2	1	1	2	2	5	3	20	19	4	12	5	7	11
AIP	0	0	1	1	1	1	1	1	1	1	1	1	1	1	2	1	1	2	1	4	3	2	2
FOXL2	0	0	3	3	5	8	3	5	6	6	4	3	3	7	8	7	9	21	9	26	20	9	23
SLC6A20	0	0	4	1	17	19	7	12	18	14	9	6	8	17	44	35	26	56	25	37	21	19	20
LDB3	0	0	2	1	1	2	2	2	2	1	2	2	2	3	3	3	1	4	2	11	7	6	8
WNT10A	0	0	4	3	1	28	12	12	16	6	5	2	5	17	13	13	14	25	7	28	19	19	20
SIX6	0	0	3	1	1	5	2	2	3	3	2	1	1	7	5	3	3	4	4	12	6	2	6
PAX3	0	0	2	1	2	5	3	3	9	8	3	1	3	5	3	3	4	6	4	13	7	5	8
ADCK3	0	0	1	1	1	1	1	1	1	1	1	1	1	1	1	1	1	2	1	3	2	1	2
EHMT1	0	0	1	1	2	1	1	3	3	2	1	1	1	2	3	1	4	3	4	6	5	3	10
PAX6	0	0	2	1	2	5	3	3	9	8	3	1	3	5	3	3	4	6	4	13	7	5	8
NPC1	0	0	2	1	1	1	1	2	2	2	2	1	1	1	1	1	2	1	2	2	2	1	2
FERMT1	0	0	1	1	1	1	1	2	1	2	1	1	2	3	1	1	1	2	1	4	2	2	3
FERMT3	0	0	1	1	1	1	1	2	1	2	1	1	2	3	1	1	1	2	1	4	2	2	3
NPC1L1	0	0	2	1	1	1	1	2	2	2	2	1	1	1	1	1	2	1	2	2	2	1	2
ARHGEF10	0	0	1	4	2	2	2	3	3	2	1	2	1	2	3	2	3	4	1	5	3	3	3
ADSL	0	0	1	1	1	1	1	1	1	1	1	1	1	1	1	1	1	2	1	2	1	1	1
SLC6A19	0	0	4	1	17	19	7	12	18	14	9	6	8	17	44	35	26	56	25	37	21	19	20
POU6F2	0	0	4	5	2	6	2	4	4	5	3	4	5	13	5	4	5	10	2	19	16	6	21
STOX1	0	0	2	2	3	7	4	7	4	7	10	6	7	10	7	5	14	9	3	9	6	6	6
LHFPL5	0	0	1	1	1	5	1	3	1	2	1	1	2	1	3	3	4	8	1	10	6	5	6
FOXD3	0	0	3	3	5	8	3	5	6	6	4	3	3	7	8	7	9	21	9	26	20	9	23
COQ6	0	0	1	1	1	2	1	1	1	1	1	1	1	1	1	1	2	2	1	1	1	1	1
ANKH	0	1	0	0	0	0	0	0	0	0	0	0	0	0	0	0	0	4	0	2	1	1	1
RB1	0	1	0	0	0	0	0	0	0	0	0	0	0	0	0	1	1	0	0	1	0	1	1
CP	0	1	0	0	0	0	0	0	0	0	0	0	0	0	0	2	1	6	1	5	3	6	5
F8	0	1	0	0	0	0	0	0	0	0	0	0	0	0	0	2	1	6	1	5	3	6	5
F5	0	1	0	0	0	0	0	0	0	0	0	0	0	0	0	2	1	6	1	5	3	6	5
CPS1	0	1	0	0	0	0	0	0	0	0	0	0	0	0	1	1	1	2	0	1	1	1	1
ART4	0	1	0	0	0	0	0	0	1	0	0	0	0	0	0	0	0	0	0	14	4	9	4
RELN	0	1	0	0	0	0	0	0	1	0	0	0	0	2	0	1	4	3	1	2	2	1	2
FUT2	0	2	0	0	0	0	0	0	1	0	1	1	0	12	55	14	0	0	0	0	3	0	2
FUT1	0	2	0	0	0	0	0	0	1	0	1	1	0	12	55	14	0	0	0	0	3	0	2
PGAM2	0	1	0	0	0	0	0	0	1	2	0	0	1	1	2	1	0	0	2	3	2	1	4
SALL1	0	1	0	0	0	0	0	0	1	2	1	2	0	0	0	0	1	1	2	6	4	3	4
SALL4	0	1	0	0	0	0	0	0	1	2	1	2	0	0	0	0	1	1	2	6	4	3	4
TMIE	0	1	0	0	0	0	0	1	1	1	1	1	0	0	2	1	0	2	0	1	1	1	1
PTPRO	0	1	0	0	0	0	1	0	0	0	0	0	0	0	0	0	0	0	0	1	1	1	1
IL10RB	0	1	0	0	0	0	1	0	0	0	0	0	0	0	1	0	0	5	2	9	4	11	12
IL10RA	0	1	0	0	0	0	1	0	0	0	0	0	0	0	1	0	0	5	2	9	4	11	12
IFNGR2	0	1	0	0	0	0	1	0	0	0	0	0	0	0	1	0	0	5	2	9	4	11	12
IFNAR2	0	1	0	0	0	0	1	0	0	0	0	0	0	0	1	0	0	5	2	9	4	11	12
LCT	0	1	0	0	0	1	0	0	0	0	0	0	0	0	1	5	7	22	2	6	5	3	4
KL	0	1	0	0	0	1	0	0	0	0	0	0	0	0	1	5	7	22	2	6	5	3	4
IDUA	0	1	0	0	0	2	0	1	0	1	0	0	0	0	1	1	1	2	1	1	0	1	1
PMP22	0	1	0	0	0	1	4	0	0	0	0	0	0	0	0	0	0	4	0	8	4	3	4
CDKL5	0	1	0	0	0	1	1	0	0	0	0	0	0	0	1	1	1	2	1	1	1	1	1
NDUFB3	0	1	0	0	0	1	1	1	0	1	1	0	1	1	1	0	1	0	1	1	1	1	1
PTCH1	0	2	0	0	0	2	1	1	1	1	3	2	1	1	1	1	2	2	0	2	2	3	2
PTCH2	0	2	0	0	0	2	1	1	1	1	3	2	1	1	1	1	2	2	0	2	2	3	2
TCTN3	0	1	0	0	1	0	0	1	1	0	0	0	1	1	1	1	3	2	1	0	1	1	1
ACHE	0	1	0	0	19	0	0	1	3	1	1	1	1	1	2	2	2	29	2	1	3	1	2
BCHE	0	1	0	0	19	0	0	1	3	1	1	1	1	1	2	2	2	29	2	1	3	1	2
SLC2A10	0	1	0	0	1	1	0	0	1	0	0	0	0	0	1	0	0	2	0	2	1	2	2
ABCC11	0	3	0	0	4	1	0	0	3	0	1	0	0	0	1	1	7	14	2	3	0	1	3
SMARCAD1	0	1	0	0	1	1	0	1	0	1	1	1	1	1	1	1	1	1	1	2	1	1	1
SMS	0	1	0	0	1	1	0	1	1	1	0	0	0	1	1	0	1	4	1	1	1	1	1
FAM58A	0	1	0	0	1	1	1	1	1	1	0	0	1	1	1	1	1	1	0	1	1	0	3
VKORC1	0	1	0	0	1	2	1	1	1	1	0	1	0	0	2	1	1	3	2	2	1	1	2
ANO10	0	1	0	0	1	3	1	2	3	3	1	0	1	2	3	3	5	6	1	5	3	2	3
MAPK8IP1	0	1	0	0	1	1	2	1	1	1	1	2	0	1	1	1	2	2	0	3	2	1	2
EGLN1	0	1	0	0	1	4	3	1	3	1	1	1	0	1	1	1	2	4	1	4	3	2	3
ARG1	0	1	0	0	1	1	2	3	1	1	1	1	1	1	1	2	1	2	1	3	2	1	2
PRG4	0	1	0	11	0	0	0	0	0	0	0	0	0	0	0	0	1	0	0	4	2	2	2
FCN3	0	3	0	2	0	0	0	4	1	0	0	0	0	0	24	0	1	10	5	0	13	1	2
NAT2	0	1	0	1	0	0	1	0	0	0	0	0	0	0	0	4	2	6	5	7	0	4	2
NDUFA1	0	1	0	2	0	0	1	0	0	1	1	1	0	0	0	0	0	1	0	1	0	1	1
GAMT	0	1	0	1	0	1	0	0	0	0	0	0	1	0	0	0	1	3	2	1	1	1	1
IDS	0	9	0	39	0	1	0	1	0	1	0	0	0	0	49	5	9	2	1	1	1	1	1
RLBP1	0	2	0	5	0	1	3	20	14	21	0	0	1	2	32	2	1	8	1	5	5	6	5
TTPA	0	2	0	5	0	1	3	20	14	21	0	0	1	2	32	2	1	8	1	5	5	6	5
SUFU	0	1	0	1	0	1	1	1	1	1	0	0	1	1	1	2	2	1	2	1	1	1	1
TGFBI	0	2	0	5	0	1	1	1	3	1	0	1	0	0	1	2	0	12	0	3	2	2	2
ALG13	0	1	0	3	0	2	1	2	2	3	1	1	1	1	1	2	3	4	2	3	2	3	3
C9	0	2	0	2	1	0	0	1	1	1	0	0	1	0	1	1	3	32	11	8	5	6	6
C8A	0	2	0	2	1	0	0	1	1	1	0	0	1	0	1	1	3	32	11	8	5	6	6
C8B	0	2	0	2	1	0	0	1	1	1	0	0	1	0	1	1	3	32	11	8	5	6	6
C6	0	2	0	2	1	0	0	1	1	1	0	0	1	0	1	1	3	32	11	8	5	6	6
C7	0	2	0	2	1	0	0	1	1	1	0	0	1	0	1	1	3	32	11	8	5	6	6
SLC39A13	0	1	0	1	1	0	0	1	1	1	0	0	1	0	1	1	1	2	1	1	1	1	1
DARS2	0	1	0	1	1	0	0	1	1	1	1	1	3	1	1	1	1	2	0	1	1	1	1
BICC1	0	1	0	2	1	0	0	1	2	1	1	1	1	1	1	1	2	9	1	4	1	1	1
B9D2	0	1	0	1	1	2	0	0	0	0	0	0	1	1	2	1	1	2	0	1	1	0	1
PANK2	0	1	0	1	1	1	0	1	1	1	0	0	0	1	1	1	2	1	2	3	2	3	3
BSCL2	0	1	0	1	1	1	0	1	1	1	1	1	1	0	1	1	1	2	0	2	1	0	1
NDUFA10	0	2	0	3	2	1	0	1	1	1	2	5	2	4	3	7	5	5	1	3	2	2	2
GALC	0	2	0	3	2	1	0	1	1	1	2	5	2	4	3	7	5	5	1	3	2	2	2
AP4E1	0	1	0	1	1	1	1	0	0	0	0	0	0	0	1	0	1	2	1	1	1	1	1
PCM1	0	1	0	2	1	1	1	0	0	0	0	0	1	1	1	2	1	2	0	1	1	1	1
SLC22A18	0	1	0	1	1	2	1	0	0	0	1	0	0	0	1	1	1	10	0	1	0	1	1
MYO3A	0	2	0	1	1	1	1	1	2	1	0	0	0	0	2	2	2	5	0	3	3	3	3
MRPS22	0	1	0	1	1	1	1	1	1	1	0	0	1	1	1	1	1	1	1	2	1	1	1
GRXCR1	0	1	0	3	1	1	1	1	1	2	1	1	0	1	1	1	2	1	1	1	0	1	1
KCNJ1	0	1	0	2	1	4	1	1	2	2	4	4	0	11	6	5	4	6	3	30	17	14	15
KCNJ2	0	1	0	2	1	4	1	1	2	2	4	4	0	11	6	5	4	6	3	30	17	14	15
KCNJ5	0	1	0	2	1	4	1	1	2	2	4	4	0	11	6	5	4	6	3	30	17	14	15
KCNJ11	0	1	0	2	1	4	1	1	2	2	4	4	0	11	6	5	4	6	3	30	17	14	15
KCNJ10	0	1	0	2	1	4	1	1	2	2	4	4	0	11	6	5	4	6	3	30	17	14	15
KCNJ13	0	1	0	2	1	4	1	1	2	2	4	4	0	11	6	5	4	6	3	30	17	14	15
SLC35C1	0	1	0	1	2	1	1	1	1	1	2	1	0	1	1	1	1	2	1	1	1	1	1
XYLT1	0	1	0	1	1	1	1	1	1	1	1	1	1	1	1	1	1	2	1	1	2	2	2
XYLT2	0	1	0	1	1	1	1	1	1	1	1	1	1	1	1	1	1	2	1	1	2	2	2
NIPAL4	0	1	0	1	1	1	1	1	1	1	1	1	1	1	1	1	2	1	1	3	4	3	3
TMEM67	0	1	0	1	1	1	1	1	1	1	1	1	1	1	2	1	1	2	2	1	2	1	1
AKAP9	0	1	1	0	0	0	0	0	0	0	0	0	1	1	1	1	4	1	0	4	2	2	2
PCNT	0	1	1	0	0	0	0	0	0	0	0	0	1	1	1	1	4	1	0	4	2	2	2
CACNG2	0	1	1	0	0	0	0	1	5	1	2	2	0	3	4	3	1	5	0	12	5	4	6
TYMP	0	1	2	0	0	1	1	0	2	0	0	0	0	2	3	1	1	1	0	0	1	0	1
DPY19L2	0	1	1	0	0	2	2	0	1	1	1	2	1	3	3	2	3	3	1	3	2	3	4
CEP164	0	1	1	0	0	1	1	1	1	1	0	0	1	1	1	1	2	2	0	1	2	1	1
CLN3	0	1	1	0	0	2	1	1	1	1	3	2	1	1	1	1	1	2	0	1	1	0	1
TRPC6	0	1	6	0	0	3	1	4	3	3	3	3	4	10	11	6	20	50	6	12	6	6	7
C8orf37	0	1	1	0	1	1	0	0	0	0	0	0	0	1	1	1	1	2	0	0	0	1	1
SPATA7	0	1	1	0	1	1	0	0	1	0	0	0	1	0	1	1	1	2	0	1	0	1	1
EPHX1	0	1	2	0	2	1	0	0	1	3	1	1	0	0	1	0	1	10	1	2	1	2	1
MTMR14	0	1	1	0	1	1	0	1	0	1	0	0	1	1	1	1	1	2	1	1	1	1	1
CRBN	0	1	1	0	1	2	0	1	1	1	1	0	1	1	1	1	1	1	1	1	1	1	1
IGF2BP2	0	1	1	0	1	1	0	1	1	1	1	1	0	5	1	0	1	3	1	4	1	3	3
NPHP1	0	1	1	0	1	1	1	0	0	0	1	1	1	1	4	1	1	2	0	1	1	1	1
NPHP4	0	1	1	0	1	1	1	0	0	0	1	1	1	1	1	1	1	2	2	1	1	1	1
ARL13B	0	1	1	0	1	1	1	0	1	0	0	0	1	1	1	1	2	0	1	1	0	1	1
KCNK9	0	1	2	0	1	1	1	0	2	2	2	1	1	1	1	1	1	2	1	4	1	1	3
LMBRD1	0	1	1	0	1	2	1	1	1	0	0	0	0	0	1	1	1	2	1	2	1	1	1
SLC25A38	0	1	1	0	1	1	1	1	1	0	0	0	0	1	1	1	1	2	0	2	1	1	1
SORL1	0	1	1	0	1	1	1	1	1	0	0	0	0	1	1	1	1	2	1	1	2	1	1
GNMT	0	1	4	0	2	3	1	1	1	1	0	0	0	0	3	1	11	4	1	1	1	1	1
SCN1A	0	1	2	0	3	5	1	1	2	4	0	0	0	5	2	2	1	7	2	11	7	9	19
SCN2A	0	1	2	0	3	5	1	1	2	4	0	0	0	5	2	2	1	7	2	11	7	9	19
SCN5A	0	1	2	0	3	5	1	1	2	4	0	0	0	5	2	2	1	7	2	11	7	9	19
SCN8A	0	1	2	0	3	5	1	1	2	4	0	0	0	5	2	2	1	7	2	11	7	9	19
SCN9A	0	1	2	0	3	5	1	1	2	4	0	0	0	5	2	2	1	7	2	11	7	9	19
SCN4A	0	1	2	0	3	5	1	1	2	4	0	0	0	5	2	2	1	7	2	11	7	9	19
RPS19	0	1	1	0	1	1	2	1	1	2	2	12	1	1	0	1	1	2	1	1	1	0	1
APP	0	1	1	0	1	2	1	2	1	1	1	1	1	4	1	1	1	1	0	5	4	3	3
BBS1	0	1	1	0	1	1	1	1	1	1	1	1	1	1	1	1	1	2	1	1	1	0	1
DCX	0	1	1	0	1	2	2	1	1	1	1	1	1	1	2	2	3	5	2	6	4	4	4
NSD1	0	1	1	0	1	1	1	1	1	1	1	2	2	1	1	1	2	2	1	4	5	3	3
WHSC1L1	0	1	1	0	1	1	1	1	1	1	1	2	2	1	1	1	2	2	1	4	5	3	3
HSD11B1	0	1	7	1	0	0	0	0	0	0	0	0	0	2	0	1	2	50	1	2	3	2	2
CCDC40	0	1	1	1	0	0	1	0	1	1	0	0	1	1	1	0	3	0	0	1	2	1	1
CDT1	0	1	1	1	0	0	1	2	0	1	1	1	1	0	0	0	3	0	0	1	1	1	1
ARSB	0	1	5	4	0	3	0	0	0	0	0	0	0	0	3	3	5	10	4	4	3	3	3
DYX1C1	0	1	1	1	0	1	0	0	0	0	0	0	1	1	1	1	1	0	1	1	1	1	1
UGT1A1	0	1	1	10	0	5	0	0	85	30	1	0	0	0	1	0	20	86	0	34	4	2	20
SMARCAL1	0	1	1	1	0	1	0	1	0	1	1	1	1	1	1	0	1	2	2	1	1	1	1
NME8	0	1	1	1	0	1	1	0	0	0	0	0	1	1	1	1	1	2	2	1	1	1	2
HPSE2	0	1	1	1	0	2	7	1	1	2	0	1	0	1	8	5	1	4	1	5	2	3	3
ALDH18A1	0	1	1	1	0	2	1	1	1	1	1	1	1	0	1	1	1	2	1	1	1	1	1
CHIT1	0	1	2	1	0	4	4	1	7	2	1	1	1	1	5	7	0	7	1	5	3	3	4
CHI3L1	0	1	2	1	0	4	4	1	7	2	1	1	1	1	5	7	0	7	1	5	3	3	4
PDP1	0	1	1	1	0	2	1	1	1	1	1	1	1	1	1	1	1	2	0	3	2	2	2
FGFR3	0	1	1	1	0	6	2	2	21	3	1	1	1	6	5	2	4	4	3	18	11	13	13
FGFR4	0	1	1	1	0	6	2	2	21	3	1	1	1	6	5	2	4	4	3	18	11	13	13
FGFR1	0	1	1	1	0	6	2	2	21	3	1	1	1	6	5	2	4	4	3	18	11	13	13
FLT3	0	1	1	1	0	6	2	2	21	3	1	1	1	6	5	2	4	4	3	18	11	13	13
FLT4	0	1	1	1	0	6	2	2	21	3	1	1	1	6	5	2	4	4	3	18	11	13	13
CSF1R	0	1	1	1	0	6	2	2	21	3	1	1	1	6	5	2	4	4	3	18	11	13	13
KIT	0	1	1	1	0	6	2	2	21	3	1	1	1	6	5	2	4	4	3	18	11	13	13
PDGFRB	0	1	1	1	0	6	2	2	21	3	1	1	1	6	5	2	4	4	3	18	11	13	13
PDGFRA	0	1	1	1	0	6	2	2	21	3	1	1	1	6	5	2	4	4	3	18	11	13	13
FGFR2	0	1	1	1	0	6	2	2	21	3	1	1	1	6	5	2	4	4	3	18	11	13	13
KDR	0	1	1	1	0	6	2	2	21	3	1	1	1	6	5	2	4	4	3	18	11	13	13
JPH2	0	1	2	1	0	1	1	2	1	1	1	4	3	6	1	1	1	2	1	5	3	5	4
JPH3	0	1	2	1	0	1	1	2	1	1	1	4	3	6	1	1	1	2	1	5	3	5	4
PROKR2	0	1	1	9	0	2	1	1	1	1	1	1	1	1	1	1	3	19	1	3	2	2	3
WNK4	0	1	1	1	1	0	1	1	1	1	1	1	1	1	0	1	1	2	1	8	6	3	4
COL4A3	0	1	12	3	1	0	1	2	1	2	2	2	3	6	3	2	1	1	2	8	2	8	11
COL4A2	0	1	12	3	1	0	1	2	1	2	2	2	3	6	3	2	1	1	2	8	2	8	11
COL7A1	0	1	12	3	1	0	1	2	1	2	2	2	3	6	3	2	1	1	2	8	2	8	11
COL4A1	0	1	12	3	1	0	1	2	1	2	2	2	3	6	3	2	1	1	2	8	2	8	11
COL4A4	0	1	12	3	1	0	1	2	1	2	2	2	3	6	3	2	1	1	2	8	2	8	11
COL4A5	0	1	12	3	1	0	1	2	1	2	2	2	3	6	3	2	1	1	2	8	2	8	11
COL4A6	0	1	12	3	1	0	1	2	1	2	2	2	3	6	3	2	1	1	2	8	2	8	11
AQP1	0	1	1	1	1	1	0	0	0	0	0	0	0	0	0	1	1	1	1	3	1	2	3
CYP4F22	0	1	2	3	15	1	0	0	0	0	0	0	0	3	4	5	3	46	9	2	6	1	12
CEP41	0	1	1	1	1	1	0	0	0	0	0	0	1	1	1	1	1	2	2	1	0	1	1
ADCY10	0	2	1	1	1	2	0	1	0	0	0	0	1	0	1	1	3	5	2	1	2	3	2
DOLK	0	1	1	2	1	1	0	1	0	1	1	1	1	1	1	1	1	2	0	1	1	1	1
DNAAF2	0	1	1	1	1	1	0	1	1	1	1	0	1	1	1	1	1	1	1	1	1	1	1
UCP1	0	1	1	1	1	2	0	2	1	2	1	1	0	1	3	1	2	4	4	4	3	1	4
UCP2	0	1	1	1	1	2	0	2	1	2	1	1	0	1	3	1	2	4	4	4	3	1	4
UCP3	0	1	1	1	1	2	0	2	1	2	1	1	0	1	3	1	2	4	4	4	3	1	4
HYLS1	0	1	1	1	1	1	0	1	1	1	1	1	1	0	1	1	2	2	0	0	0	1	1
NPM1	0	6	1	2	1	1	1	0	0	0	0	0	0	0	0	0	0	0	0	2	1	1	1
DNASE1	0	1	1	1	2	2	2	0	0	0	0	0	0	0	2	1	5	6	3	5	3	3	3
DNASE1L3	0	1	1	1	2	2	2	0	0	0	0	0	0	0	2	1	5	6	3	5	3	3	3
CCDC11	0	1	1	1	1	1	1	0	0	0	0	0	0	1	1	1	1	2	1	2	1	0	1
CEP57	0	1	1	1	1	2	1	0	0	0	0	0	0	1	1	2	1	4	1	2	2	2	2
PKHD1	0	1	1	2	1	3	1	0	0	0	0	0	1	0	1	1	3	14	1	3	2	1	2
EFHC1	0	1	1	1	1	1	1	0	0	0	0	0	1	2	1	1	1	2	1	1	1	1	1
RP2	0	1	1	1	1	1	1	0	0	0	1	1	1	2	1	1	1	2	2	1	1	1	1
DNAAF3	0	1	1	2	1	1	1	0	0	1	0	0	1	1	1	1	1	2	1	2	1	0	1
HYDIN	0	1	1	1	1	1	1	0	0	1	0	0	1	1	1	1	1	2	1	1	1	1	2
RSPH4A	0	1	1	1	1	2	2	0	0	1	0	0	2	2	1	1	1	2	1	1	1	1	2
RSPH9	0	1	1	1	1	1	1	0	0	1	0	1	1	2	1	1	1	2	2	1	1	1	1
NEK8	0	1	2	1	4	3	2	0	0	1	1	1	0	2	5	4	6	5	1	1	2	2	2
RTTN	0	1	1	1	1	2	2	0	1	0	0	0	1	1	1	1	9	2	1	2	2	1	1
SLC40A1	0	1	1	2	1	1	4	0	2	0	2	5	1	1	5	1	1	4	1	2	2	1	1
TTC21B	0	1	1	1	1	1	1	0	1	0	1	1	1	1	1	1	1	2	1	1	1	1	2
WDR65	0	1	1	2	2	1	1	0	1	1	0	0	1	1	1	1	1	0	2	1	0	1	1
DNAI1	0	1	2	1	1	1	1	0	1	1	0	0	1	1	1	1	1	2	1	2	0	1	1
DNAAF1	0	1	1	1	1	1	1	0	1	1	0	0	1	1	1	1	2	2	1	1	0	1	1
DNAH5	0	1	1	2	2	2	1	0	1	1	0	0	2	1	1	3	4	3	4	1	2	3	2
DNAH11	0	1	1	1	1	1	1	0	1	1	0	0	1	1	1	1	1	2	3	1	1	1	5
DNAI2	0	1	1	1	1	1	1	0	6	1	0	0	1	1	1	1	1	2	1	1	1	1	1
SUMF1	0	2	2	1	1	2	1	0	1	1	0	0	1	1	1	1	2	2	1	2	2	2	2
POC1A	0	1	1	1	1	1	1	0	1	1	0	0	1	1	1	1	1	1	1	1	2	1	1
HEATR2	0	1	4	1	1	1	1	0	3	1	0	0	1	1	1	1	1	1	1	1	1	1	1
LAMP2	0	1	1	3	1	1	3	0	1	1	1	0	0	1	1	1	1	31	1	3	2	2	2
SLC19A2	0	1	1	1	1	1	1	0	2	3	3	1	0	0	1	1	1	6	3	4	6	4	3
SLC19A3	0	1	1	1	1	1	1	0	2	3	3	1	0	0	1	1	1	6	3	4	6	4	3
DYNC2H1	0	1	1	1	1	1	1	0	1	1	1	1	1	1	1	1	2	1	1	1	0	1	1
GPSM2	0	1	1	2	1	1	1	0	1	1	1	1	1	2	1	1	2	2	1	3	2	2	2
STIL	0	1	1	2	1	1	1	1	0	0	0	0	0	1	1	1	1	2	1	1	1	1	1
IFT43	0	1	1	1	1	1	1	1	0	1	1	1	1	1	1	1	0	1	0	1	1	1	1
TRIM37	0	1	1	1	1	1	1	1	1	0	0	0	1	0	1	1	2	1	0	1	1	1	2
MKS1	0	1	1	2	1	1	1	1	1	0	0	0	1	0	1	1	1	1	1	1	1	1	1
BBS7	0	1	1	1	1	1	2	1	1	0	1	1	1	1	1	1	2	2	1	1	0	1	1
HEXA	0	1	3	6	3	1	3	2	2	0	1	2	2	2	4	4	1	5	2	2	1	2	2
HEXB	0	1	3	6	3	1	3	2	2	0	1	2	2	2	4	4	1	5	2	2	1	2	2
RAB23	0	1	1	1	1	1	1	1	1	1	0	0	0	0	1	1	1	2	1	1	1	1	1
MYB	0	1	1	1	1	2	2	1	1	1	0	0	0	1	1	2	2	3	1	4	3	4	4
CENPJ	0	1	1	1	1	1	1	1	1	1	0	0	1	0	1	1	2	1	1	2	2	2	1
CCDC103	0	1	1	1	1	1	1	1	1	1	0	0	2	1	0	1	1	2	0	1	1	1	1
KIAA1279	0	1	1	4	1	1	2	2	3	1	0	0	1	1	3	3	4	4	1	1	1	1	1
FANCM	0	1	1	1	1	1	2	1	1	1	0	0	1	1	1	1	1	2	1	1	1	1	1
INPP5E	0	1	1	1	1	1	1	1	1	1	0	0	1	1	1	1	2	2	1	1	9	1	1
BBS4	0	1	1	1	1	1	1	1	1	1	1	0	1	1	1	1	1	0	1	1	1	1	2
IFT122	0	1	1	1	1	1	1	1	2	1	1	0	1	1	1	1	1	2	1	0	1	1	1
SNRNP200	0	1	1	1	1	1	1	1	1	1	1	0	1	1	1	1	1	2	1	1	1	0	1
NRL	0	1	1	1	2	4	2	3	2	2	1	0	1	2	2	2	2	3	3	10	7	4	7
MAF	0	1	1	1	2	4	2	3	2	2	1	0	1	2	2	2	2	3	3	10	7	4	7
MAFB	0	1	1	1	2	4	2	3	2	2	1	0	1	2	2	2	2	3	3	10	7	4	7
ICK	0	1	1	1	1	1	1	1	1	1	1	0	1	1	1	1	1	2	1	1	2	2	2
UNC119	0	1	1	1	1	1	1	1	1	1	1	1	0	1	1	1	2	2	0	4	2	2	2
GLYCTK	0	1	1	1	1	1	1	1	1	1	1	1	0	1	3	1	1	1	1	1	0	1	1
PPM1D	0	1	1	2	1	1	3	1	1	1	1	1	0	1	2	1	1	2	1	2	1	1	1
HERC2	0	2	26	30	3	13	16	4	6	10	4	6	0	6	12	11	21	41	3	5	5	5	6
GNS	0	3	1	4	1	2	1	1	2	3	1	1	0	1	3	3	2	3	2	5	3	3	3
HIBCH	0	1	1	2	1	1	1	2	1	1	1	1	0	1	2	1	2	2	1	1	1	1	1
INF2	0	1	1	3	2	1	2	1	1	1	1	1	0	4	3	2	3	3	2	5	2	2	2
RB1CC1	0	1	1	1	1	1	2	1	1	1	1	1	2	2	2	2	2	0	4	1	3	1	1
BBS9	0	1	1	1	1	1	1	1	1	1	1	1	1	1	1	1	1	1	0	1	1	1	3
CC2D2A	0	1	1	3	1	2	1	1	1	1	1	1	1	1	1	1	2	2	1	1	0	1	1
FTSJ1	0	1	1	2	1	1	1	1	1	1	1	1	1	1	1	1	1	2	1	1	1	0	1
A2M	0	1	2	2	4	7	4	8	10	9	5	6	5	14	19	18	51	29	7	32	98	15	22
C3	0	1	2	2	4	7	4	8	10	9	5	6	5	14	19	18	51	29	7	32	98	15	22
C4A	0	1	2	2	4	7	4	8	10	9	5	6	5	14	19	18	51	29	7	32	98	15	22
C4B	0	1	2	2	4	7	4	8	10	9	5	6	5	14	19	18	51	29	7	32	98	15	22
C5	0	1	2	2	4	7	4	8	10	9	5	6	5	14	19	18	51	29	7	32	98	15	22
FBN1	0	1	7	57	20	13	8	4	4	4	3	6	1	3	8	7	158	110	16	54	43	31	33
GLUL	0	1	2	1	1	1	5	1	1	3	5	6	1	1	1	2	1	3	1	3	1	2	1
HAGH	0	1	1	1	1	3	2	1	1	1	1	1	1	1	1	1	2	4	1	1	2	2	1
PCSK1	0	1	3	1	2	7	5	4	5	3	3	3	2	8	5	5	3	8	2	8	6	5	6
MAP2K1	0	1	1	1	1	1	1	1	1	1	1	1	1	2	2	1	1	2	1	3	1	2	2
NOTCH1	0	1	7	57	20	13	8	4	4	4	3	6	1	3	8	7	158	110	16	54	43	31	33
UMOD	0	1	7	57	20	13	8	4	4	4	3	6	1	3	8	7	158	110	16	54	43	31	33
HCCS	0	1	1	1	1	1	1	1	1	1	1	1	1	1	1	1	1	1	2	3	1	1	1
KDM6A	0	1	1	1	1	3	1	1	1	1	4	4	1	2	2	1	1	2	1	5	2	1	4
IGBP1	0	1	1	2	2	1	1	2	2	2	2	1	2	2	2	2	2	4	1	2	2	2	3
FHL1	0	1	2	2	1	6	5	2	3	3	3	3	2	7	2	4	4	7	4	14	8	8	10
CASK	0	1	3	2	3	5	1	4	4	4	3	3	2	6	5	5	6	7	5	16	6	8	8
HSD17B10	0	1	1	1	2	2	1	1	1	1	1	1	1	1	1	2	1	1	1	1	1	1	1
USP9Y	0	1	2	6	2	3	2	1	2	1	1	1	1	3	2	2	2	4	1	2	2	2	3
CACNB2	0	1	3	1	1	2	1	1	1	1	2	5	2	4	1	2	1	2	2	7	3	2	4
PDE4D	0	1	1	6	1	1	1	1	1	1	1	1	3	5	1	1	1	3	1	7	4	2	4
KCNMA1	0	1	4	2	2	2	2	1	2	1	1	1	2	16	5	1	1	6	2	3	2	3	3
NOTCH2	0	1	7	57	20	13	8	4	4	4	3	6	1	3	8	7	158	110	16	54	43	31	33
NOTCH3	0	1	7	57	20	13	8	4	4	4	3	6	1	3	8	7	158	110	16	54	43	31	33
NRXN1	0	1	2	1	6	5	10	3	3	4	3	2	4	2	6	7	7	10	2	19	13	8	11
MUC5B	0	1	7	57	20	13	8	4	4	4	3	6	1	3	8	7	158	110	16	54	43	31	33
MAP2K2	0	1	1	1	1	1	1	1	1	1	1	1	1	2	2	1	1	2	1	3	1	2	2
GALNT3	0	1	1	3	9	8	4	6	6	7	5	5	2	11	10	7	8	22	2	11	11	11	12
TULP1	0	1	1	1	1	2	1	1	1	1	1	1	1	1	1	1	1	1	1	5	4	3	4
TECTA	0	1	7	57	20	13	8	4	4	4	3	6	1	3	8	7	158	110	16	54	43	31	33
PAPSS2	0	1	1	1	1	1	2	1	4	1	1	2	1	2	1	1	2	2	1	3	2	2	3
BBS5	0	1	2	2	1	1	1	1	1	1	1	1	1	1	2	2	2	4	2	5	3	3	4
SLC7A9	0	1	1	4	2	7	10	1	9	5	3	2	5	5	9	7	24	33	17	13	9	9	8
CRB1	0	1	7	57	20	13	8	4	4	4	3	6	1	3	8	7	158	110	16	54	43	31	33
CNTNAP2	0	1	2	1	6	5	10	3	3	4	3	2	4	2	6	7	7	10	2	19	13	8	11
HS6ST1	0	3	1	1	1	1	1	2	1	1	1	1	1	1	2	2	1	4	1	6	3	3	3
ATL1	0	1	1	2	2	1	1	1	1	1	1	1	1	2	2	1	2	1	1	4	3	2	4
SLC52A2	0	1	1	1	2	3	1	1	1	1	2	6	1	2	11	2	9	2	1	4	2	1	3
TTC8	0	1	1	1	1	1	1	1	1	1	1	1	1	1	1	1	1	2	1	1	1	1	1
WDR19	0	1	1	1	1	2	2	1	1	1	1	1	1	1	1	1	1	2	1	1	1	1	1
EXT1	0	1	1	11	4	4	4	6	4	4	4	13	3	4	5	3	7	8	3	10	5	6	6
EXT2	0	1	1	11	4	4	4	6	4	4	4	13	3	4	5	3	7	8	3	10	5	6	6
PRICKLE1	0	1	2	2	1	6	5	2	3	3	3	3	2	7	2	4	4	7	4	14	8	8	10
PRICKLE2	0	1	2	2	1	6	5	2	3	3	3	3	2	7	2	4	4	7	4	14	8	8	10
DLAT	0	1	1	1	1	1	1	1	1	1	1	1	1	1	1	1	1	2	1	1	1	1	1
HLCS	0	1	2	2	4	7	4	8	10	9	5	6	5	14	19	18	51	29	7	32	98	15	22
GALNT12	0	1	1	3	9	8	4	6	6	7	5	5	2	11	10	7	8	22	2	11	11	11	12
IFT80	0	1	1	2	2	2	2	2	2	2	1	1	2	2	3	2	3	4	2	3	1	2	3
CDKAL1	0	1	1	1	1	1	1	1	1	1	1	1	1	1	1	1	1	2	1	1	1	1	1
CISD2	0	1	1	1	1	2	1	1	1	1	1	1	2	1	1	1	1	2	1	3	2	2	2
EYS	0	1	7	57	20	13	8	4	4	4	3	6	1	3	8	7	158	110	16	54	43	31	33
FBN2	0	1	7	57	20	13	8	4	4	4	3	6	1	3	8	7	158	110	16	54	43	31	33
TUBB2B	0	2	2	1	1	3	3	2	2	1	1	1	3	2	6	26	4	6	3	9	4	3	12
GM2A	0	1	1	1	1	5	2	1	2	1	1	2	1	1	4	6	3	6	2	3	1	3	3
VWF	0	1	7	57	20	13	8	4	4	4	3	6	1	3	8	7	158	110	16	54	43	31	33
SLC52A3	0	1	1	1	2	3	1	1	1	1	2	6	1	2	11	2	9	2	1	4	2	1	3
WDR35	0	1	1	1	1	1	1	1	1	1	1	1	1	1	1	1	1	2	1	1	1	1	1
IFT140	0	1	1	1	1	1	1	1	1	1	1	1	1	1	1	1	1	3	1	1	1	1	1
FTO	1	0	0	0	0	0	0	0	0	0	0	0	0	0	0	0	0	0	0	1	1	1	1
SLC45A2	1	0	0	0	0	0	0	0	0	0	0	0	0	0	0	0	0	2	0	1	1	1	1
COMT	1	0	0	0	0	0	0	0	0	0	0	0	0	0	0	0	2	11	6	2	4	1	2
LRTOMT	1	0	0	0	0	0	0	0	0	0	0	0	0	0	0	0	2	11	6	2	4	1	2
KIAA1199	1	0	0	0	0	0	0	0	0	0	0	0	0	0	1	4	0	28	0	2	2	3	2
TMLHE	1	0	0	0	0	0	0	0	1	1	1	1	0	1	1	1	0	0	0	1	1	1	1
ABCC8	1	0	0	0	0	0	0	1	1	1	0	0	0	1	1	0	10	10	0	3	1	2	3
ABCC9	1	0	0	0	0	0	0	1	1	1	0	0	0	1	1	0	10	10	0	3	1	2	3
RAD51C	1	0	0	0	0	0	1	0	0	0	0	0	0	0	0	0	1	0	0	2	1	1	1
SLC14A1	1	0	0	0	0	0	1	0	1	0	0	0	0	0	0	0	2	2	0	1	0	1	2
CHRM3	1	0	0	0	0	0	3	2	3	2	3	2	2	5	3	5	5	10	3	14	9	8	8
TPRN	1	0	0	0	0	1	0	0	0	0	0	0	0	0	0	0	0	0	1	2	0	1	9
GDF5	1	0	0	0	0	1	0	0	0	0	0	0	0	0	0	0	0	2	0	4	2	2	3
GDF6	1	0	0	0	0	1	0	0	0	0	0	0	0	0	0	0	0	2	0	4	2	2	3
NAGS	1	0	0	0	0	1	0	0	0	0	0	0	0	0	2	1	1	1	0	1	1	0	1
NLRP3	99	0	0	0	0	1	0	1	0	0	0	0	0	0	2	0	0	0	0	420	4	3	16
NLRP12	99	0	0	0	0	1	0	1	0	0	0	0	0	0	2	0	0	0	0	420	4	3	16
BHLHE41	1	0	0	0	0	1	0	1	1	1	0	0	0	0	1	2	0	2	0	2	2	1	2
MEN1	1	0	0	0	0	1	0	1	2	1	0	0	1	2	2	1	2	2	1	2	1	0	1
GPR179	1	0	0	0	0	1	0	3	4	3	1	0	1	2	3	3	3	6	0	4	1	1	2
TMEM43	1	0	0	0	0	2	3	0	0	1	0	0	0	0	1	1	2	2	1	1	1	1	1
APCDD1	1	0	0	0	0	1	1	2	1	0	0	0	0	1	1	0	3	2	1	2	2	2	2
WWC1	1	0	0	0	0	3	1	2	1	1	0	0	0	2	3	4	4	4	2	4	5	5	6
B4GALT1	3	0	0	0	0	1	1	2	8	1	1	0	3	3	2	2	16	12	5	8	8	6	7
CYP4V2	1	0	0	0	0	2	5	2	22	12	10	49	0	0	1	1	9	3	2	2	2	1	1
SERAC1	1	0	0	0	0	2	1	1	1	1	1	1	1	1	2	1	5	1	1	1	2	1	1
CTC1	1	0	0	0	1	0	0	1	0	0	0	0	0	0	0	1	1	1	0	1	0	1	1
OPCML	1	0	0	0	1	0	0	6	14	11	1	1	1	6	3	10	1	0	1	6	5	5	6
CTSC	1	0	0	0	1	0	1	1	1	0	0	0	1	1	1	2	1	6	1	1	1	1	1
CASC5	1	0	0	0	1	1	0	0	0	0	0	0	0	0	0	1	2	2	0	1	1	2	1
KIF22	1	0	0	0	1	1	0	0	0	0	0	0	0	0	1	1	2	1	0	1	2	0	1
BRAT1	1	0	0	0	1	2	1	0	2	1	0	0	0	1	1	2	1	1	0	1	1	1	1
USB1	1	0	0	0	1	1	1	0	1	1	0	0	1	1	1	1	1	2	1	1	1	1	1
ACADSB	1	0	0	0	1	1	1	0	1	1	2	1	0	0	1	1	0	2	0	1	1	1	1
FOLR1	1	0	0	0	1	3	1	2	0	0	0	0	0	0	0	2	6	4	2	1	1	1	4
ACE	1	0	0	0	1	7	3	2	7	3	1	1	0	4	5	5	11	17	1	3	1	2	2
MGAT2	1	0	0	0	1	1	1	2	1	1	1	1	1	1	2	2	1	2	0	2	2	0	1
ERCC5	1	0	0	0	1	1	1	1	1	1	1	1	1	1	1	1	3	1	0	1	1	1	1
DDC	1	0	0	0	1	2	5	2	5	6	1	1	2	4	4	4	4	6	2	2	2	2	3
ADAMTS2	4	0	0	0	1	4	3	3	4	3	1	1	2	3	5	7	27	15	4	19	18	17	19
ADAMTS17	4	0	0	0	1	4	3	3	4	3	1	1	2	3	5	7	27	15	4	19	18	17	19
ADAMTS18	4	0	0	0	1	4	3	3	4	3	1	1	2	3	5	7	27	15	4	19	18	17	19
ADAMTS10	4	0	0	0	1	4	3	3	4	3	1	1	2	3	5	7	27	15	4	19	18	17	19
FLVCR1	1	0	0	0	1	1	6	1	4	1	1	1	1	1	1	5	1	6	4	3	2	2	2
FLVCR2	1	0	0	0	1	1	6	1	4	1	1	1	1	1	1	5	1	6	4	3	2	2	2
PHKB	1	0	0	1	0	0	0	1	1	1	1	1	1	1	1	1	0	1	0	1	2	1	1
TTC19	1	0	0	1	0	0	4	1	0	1	1	1	0	10	0	1	3	2	1	1	1	1	1
OTC	1	0	0	1	0	1	0	0	0	0	0	0	0	0	1	1	1	3	0	1	1	1	1
MAOA	1	0	0	2	0	2	0	0	0	0	0	0	0	0	6	1	1	14	0	1	3	2	2
RNF212	1	0	0	3	0	1	0	0	0	0	1	1	0	0	0	1	0	2	1	2	0	1	2
UROS	1	0	0	2	0	1	1	0	0	2	1	0	1	1	1	1	1	1	1	1	1	1	1
HADH	1	0	0	1	0	1	1	1	1	0	2	1	0	1	4	1	1	1	1	1	1	1	1
PHYH	1	0	0	1	0	1	1	1	2	0	2	5	0	1	1	1	1	4	1	2	1	1	1
BCL3	1	0	0	3	0	3	2	4	4	4	0	0	0	4	3	4	4	3	3	9	6	5	9
NFKBIA	1	0	0	3	0	3	2	4	4	4	0	0	0	4	3	4	4	3	3	9	6	5	9
XIAP	1	0	0	2	0	1	1	1	1	2	0	0	0	2	9	3	5	14	15	3	5	3	7
DPYD	1	0	0	1	0	1	1	1	1	1	1	1	0	1	1	1	1	2	1	1	1	1	1
GPR143	1	0	0	1	1	0	0	0	1	0	0	0	0	0	1	1	1	1	0	1	1	1	1
HPS6	1	0	0	1	1	0	0	1	0	0	0	0	0	0	0	1	0	2	0	1	1	1	1
RYR1	1	0	0	2	1	0	0	4	3	2	1	4	1	3	1	1	5	3	0	7	1	2	3
RYR2	1	0	0	2	1	0	0	4	3	2	1	4	1	3	1	1	5	3	0	7	1	2	3
NCF2	1	0	0	1	1	0	1	0	0	0	0	0	0	0	0	1	2	2	1	1	2	2	2
PNKD	1	0	0	1	1	1	0	0	0	0	0	0	0	0	1	1	1	2	0	1	1	0	1
TMPO	1	0	0	1	1	1	0	0	0	0	0	0	0	1	4	1	1	2	1	5	1	1	2
EMD	1	0	0	1	1	1	0	0	0	0	0	0	0	1	4	1	1	2	1	5	1	1	2
RBBP8	1	0	0	1	1	1	0	0	0	0	1	1	0	1	1	1	1	3	1	2	1	2	2
PEX7	1	0	0	2	1	1	0	1	1	1	0	0	0	0	1	1	1	2	0	1	1	1	1
TK2	1	0	0	2	2	2	0	1	2	1	0	0	1	0	3	3	1	3	3	5	4	5	3
DGUOK	1	0	0	2	2	2	0	1	2	1	0	0	1	0	3	3	1	3	3	5	4	5	3
PIGV	1	0	0	1	1	1	0	1	1	1	1	0	1	1	1	1	1	2	1	1	1	1	1
TBXAS1	1	0	0	18	47	21	0	44	8	33	24	49	0	7	13	10	16	62	0	6	5	3	5
CYP3A5	1	0	0	18	47	21	0	44	8	33	24	49	0	7	13	10	16	62	0	6	5	3	5
SACS	6	0	0	19	5	4	3	0	0	0	0	0	0	2	1	3	14	7	0	3	4	1	1
PEX2	1	0	0	4	1	1	1	0	1	1	1	0	0	1	1	1	2	2	1	1	1	1	1
PEX6	1	0	0	1	1	1	1	0	1	1	1	1	0	1	1	1	1	1	1	1	1	1	1
COX4I2	1	0	0	2	1	1	1	0	1	2	1	2	1	1	2	2	2	2	0	3	2	1	2
GOT1	1	0	0	2	1	1	1	0	1	1	1	1	1	1	1	2	1	2	1	0	1	1	1
HPGD	1	0	0	8	3	2	5	1	0	6	0	0	0	0	8	7	1	6	0	2	1	1	1
HPS3	1	0	0	1	1	1	1	1	0	1	0	0	0	1	1	0	1	2	0	1	1	1	1
BLOC1S3	1	0	0	2	1	1	1	1	0	1	0	0	0	1	1	1	1	2	0	1	1	1	1
DPP6	1	0	0	8	4	1	2	1	0	1	0	0	2	1	1	1	2	4	2	4	4	4	4
GTF2H5	1	0	0	1	1	1	1	1	0	1	1	1	1	1	1	1	0	1	0	1	1	1	1
HDAC8	1	0	0	1	1	1	1	1	1	0	0	0	0	0	1	1	1	1	0	0	1	1	2
TPMT	1	0	0	2	7	1	5	3	2	0	0	0	0	1	4	2	2	5	1	1	1	1	1
ADA	1	0	0	1	3	1	1	1	1	0	1	2	1	0	1	2	2	3	1	1	2	1	1
AQP3	2	0	0	1	1	3	4	4	4	0	5	7	2	1	2	4	2	4	1	6	5	3	4
AQP7	2	0	0	1	1	3	4	4	4	0	5	7	2	1	2	4	2	4	1	6	5	3	4
CCDC28B	1	0	0	2	1	1	1	1	1	1	0	0	0	0	1	1	1	2	1	2	1	2	3
MED25	1	0	0	1	1	1	1	2	1	2	0	0	1	1	1	1	2	1	0	1	1	0	2
PEX10	1	0	0	1	1	1	1	1	1	1	0	3	0	0	1	1	1	2	0	1	1	1	1
ALS2	1	0	0	2	1	1	1	1	1	1	0	1	0	1	1	1	3	0	0	2	2	2	2
PIGN	1	0	0	1	1	1	1	1	1	4	1	0	1	1	1	1	0	0	0	2	0	1	1
TF	1	0	0	1	2	2	1	1	2	1	1	0	2	2	2	3	4	7	2	5	3	3	4
MPC1	1	0	0	2	1	1	1	1	2	1	1	0	1	1	1	1	8	1	1	1	1	1	2
LRPPRC	1	0	0	1	1	1	1	1	2	2	1	1	0	0	0	0	4	2	0	1	1	1	1
PEX3	1	0	0	1	1	1	1	1	1	1	1	1	0	1	1	1	2	1	0	1	1	1	1
ABAT	1	0	0	6	1	1	11	1	3	1	1	1	0	1	2	1	1	6	3	1	1	1	1
SCP2	2	0	0	1	1	1	2	1	1	2	1	1	0	1	1	1	1	1	1	1	1	1	1
UPB1	1	0	0	1	1	1	2	1	1	1	1	1	0	1	1	1	1	2	2	1	1	1	1
GNE	1	0	0	2	1	1	1	1	2	1	1	2	1	0	1	1	5	7	2	2	2	2	2
PROM1	1	0	0	1	2	2	1	1	1	1	1	1	1	2	2	2	1	2	0	4	3	3	2
C10orf2	1	0	0	1	1	1	1	1	1	1	1	1	2	1	1	1	1	2	0	1	1	1	1
CHAT	1	0	0	1	8	4	2	1	2	4	2	2	1	1	2	2	2	6	2	4	3	2	2
GPD2	1	0	0	1	1	1	1	1	2	1	1	1	1	1	1	1	1	2	1	1	1	1	2
MTM1	1	0	0	2	1	1	1	1	1	1	1	1	1	1	1	1	1	2	2	3	3	3	3
MTMR2	1	0	0	2	1	1	1	1	1	1	1	1	1	1	1	1	1	2	2	3	3	3	3
RGS9	1	0	0	1	1	1	1	2	2	2	2	1	2	4	3	2	2	1	1	6	1	4	4
DLC1	1	0	0	1	1	1	1	1	1	1	1	1	1	1	1	1	1	2	1	5	4	4	3
ALG6	1	0	0	1	1	1	1	1	2	1	1	1	1	1	1	1	1	2	1	1	1	1	1
CC2D1A	1	0	0	2	1	2	1	1	1	1	1	1	1	1	1	1	1	3	1	2	2	1	2
FUCA1	1	0	0	1	2	9	1	2	3	1	1	1	1	4	6	11	5	2	6	3	2	2	2
DPYS	1	0	0	1	1	1	1	2	1	1	2	1	1	1	1	1	1	1	1	6	4	5	5
MN1	1	0	1	0	0	0	0	0	0	0	0	0	0	0	0	0	0	2	0	2	1	0	1
ABCG8	1	0	1	0	0	0	0	0	0	0	0	0	0	0	1	3	0	0	0	2	1	1	1
ABCG5	1	0	2	0	0	0	0	1	1	1	1	1	0	0	3	2	0	0	0	1	1	1	1
ARHGAP31	2	0	1	0	0	2	1	1	1	1	1	1	0	1	1	1	2	2	1	9	3	13	4
SOD1	1	0	1	0	0	1	1	1	2	1	2	1	1	1	1	1	1	2	0	1	1	1	1
LMNA	1	0	1	0	0	1	1	1	1	2	13	6	4	11	1	6	3	1	1	4	4	3	3
LMNB1	1	0	1	0	0	1	1	1	1	2	13	6	4	11	1	6	3	1	1	4	4	3	3
LMNB2	1	0	1	0	0	1	1	1	1	2	13	6	4	11	1	6	3	1	1	4	4	3	3
CHKB	1	0	1	0	1	0	0	1	1	1	1	0	3	1	1	1	1	2	1	2	1	1	3
BANF1	1	0	1	0	1	0	0	1	1	1	1	6	1	1	2	1	1	2	0	1	1	1	1
PEX14	1	0	1	0	1	0	1	1	1	1	1	0	0	0	1	1	1	2	2	1	1	1	1
SMN1	1	0	1	0	1	0	1	1	1	1	1	1	1	1	1	1	1	2	1	1	2	1	4
SMN2	1	0	1	0	1	0	1	1	1	1	1	1	1	1	1	1	1	2	1	1	2	1	4
FANCF	1	0	1	0	1	1	1	0	0	0	0	0	0	1	5	1	0	2	0	1	1	1	1
AUH	1	0	1	0	1	1	1	0	0	1	1	1	0	1	1	1	1	2	1	2	2	1	2
C12orf65	1	0	1	0	1	2	1	0	0	1	1	1	1	1	0	1	2	1	0	1	0	1	1
PTPN1	1	0	1	0	1	1	1	0	1	1	0	0	1	2	1	1	2	2	1	3	2	2	2
PC	1	0	1	0	1	3	1	0	2	1	1	1	1	1	3	1	0	2	1	2	1	0	1
CNBP	1	0	1	0	1	1	1	1	0	1	1	2	1	0	1	0	0	0	2	2	1	1	2
OSTM1	1	0	1	0	1	1	2	1	0	1	1	1	1	1	1	1	2	2	1	1	1	1	1
POLR1D	1	0	1	0	1	1	1	1	1	1	1	1	0	1	3	1	1	2	2	1	1	1	1
SLC24A1	1	0	2	0	3	7	2	5	3	5	2	1	2	0	7	3	7	12	1	9	4	5	5
SLC24A5	1	0	2	0	3	7	2	5	3	5	2	1	2	0	7	3	7	12	1	9	4	5	5
SLC24A4	1	0	2	0	3	7	2	5	3	5	2	1	2	0	7	3	7	12	1	9	4	5	5
CA2	1	0	1	0	2	1	3	1	2	1	1	2	1	2	1	1	0	6	1	4	6	6	8
AGPAT2	1	0	1	0	2	5	1	2	1	2	2	1	1	1	1	1	4	1	0	1	3	3	8
ARNT	1	0	1	0	1	2	1	1	2	2	1	1	1	1	2	1	4	3	1	5	3	4	4
CCND1	2	0	1	0	1	1	1	3	2	1	1	1	1	1	1	1	1	2	1	5	3	3	3
PHKA2	1	0	1	0	1	1	1	2	1	1	1	1	1	1	1	1	1	2	1	3	2	2	2
PHKA1	1	0	1	0	1	1	1	2	1	1	1	1	1	1	1	1	1	2	1	3	2	2	2
SLC25A12	1	0	4	0	1	1	1	1	1	1	1	1	1	1	1	1	1	2	1	2	2	2	2
SLC25A13	1	0	4	0	1	1	1	1	1	1	1	1	1	1	1	1	1	2	1	2	2	2	2
PITPNM3	1	0	1	0	1	1	1	1	1	1	1	2	1	1	1	1	1	2	1	4	2	3	3
WT1	2	0	1	1	0	0	0	0	0	0	0	0	0	0	0	0	0	2	0	2	1	1	4
RAD51	1	0	1	1	0	0	0	1	1	1	1	1	1	0	0	0	1	0	0	1	1	1	1
TERT	1	0	1	1	0	0	1	0	0	0	1	0	0	0	0	0	1	0	0	1	1	1	1
SMARCB1	1	0	1	1	0	1	1	1	0	1	1	0	1	1	1	0	1	1	1	2	1	1	1
NUP214	1	0	1	3	0	2	1	1	0	1	1	1	0	1	1	1	1	2	1	1	1	1	1
MINPP1	1	0	2	1	0	1	4	1	4	2	0	0	0	1	2	0	1	2	0	2	1	1	1
SMPD1	1	0	1	10	0	1	1	1	4	3	2	8	0	1	1	2	1	4	3	1	0	0	1
GOLGA5	1	0	1	1	0	1	2	1	1	1	1	1	1	1	0	1	1	2	1	1	1	1	1
CSRP3	1	0	1	2	0	1	1	1	2	2	1	1	1	1	1	2	1	2	0	4	3	3	3
MMP1	2	0	3	1	0	4	9	3	4	2	3	4	1	4	4	5	17	50	5	24	19	13	19
MMP2	2	0	3	1	0	4	9	3	4	2	3	4	1	4	4	5	17	50	5	24	19	13	19
MMP9	2	0	3	1	0	4	9	3	4	2	3	4	1	4	4	5	17	50	5	24	19	13	19
MMP3	2	0	3	1	0	4	9	3	4	2	3	4	1	4	4	5	17	50	5	24	19	13	19
MMP13	2	0	3	1	0	4	9	3	4	2	3	4	1	4	4	5	17	50	5	24	19	13	19
LPP	1	0	8	1	0	4	2	2	2	2	1	1	1	2	3	2	1	3	1	7	1	4	6
SLC22A5	2	0	1	3	0	65	5	3	10	22	3	3	2	8	19	25	40	89	9	21	10	12	19
SLC22A4	2	0	1	3	0	65	5	3	10	22	3	3	2	8	19	25	40	89	9	21	10	12	19
MMP20	2	0	3	1	0	4	9	3	4	2	3	4	1	4	4	5	17	50	5	24	19	13	19
SLC22A12	2	0	1	3	0	65	5	3	10	22	3	3	2	8	19	25	40	89	9	21	10	12	19
MED13L	1	0	1	1	0	1	2	1	1	1	1	1	1	1	1	1	3	2	1	2	2	2	2
CPA6	2	0	1	4	0	4	1	2	25	14	7	6	1	1	3	1	20	14	5	8	7	6	9
ORC6	1	0	1	1	1	0	0	0	2	1	0	0	0	1	1	0	2	2	0	1	1	1	1
ARX	1	0	1	1	1	0	0	0	1	1	1	1	0	0	0	0	1	0	1	2	1	0	1
SPAST	1	0	1	1	1	0	0	1	1	1	1	1	0	2	1	1	1	2	1	1	1	1	1
DPM3	1	0	1	1	1	0	1	1	1	1	1	1	0	0	1	1	0	2	0	1	1	0	1
ROGDI	2	0	1	1	1	0	1	1	1	1	1	1	1	0	1	1	1	2	1	0	1	1	1
C9orf72	1	0	1	2	1	1	0	0	1	0	0	0	0	1	1	1	1	4	0	1	1	1	1
MLH3	1	0	1	1	1	1	0	1	0	0	0	0	0	0	1	1	0	1	0	1	1	1	1
GALK1	1	0	1	1	1	1	0	1	1	0	0	0	0	1	1	1	1	2	1	1	1	1	1
SECISBP2	1	0	1	1	1	1	0	1	2	1	0	0	1	1	1	1	3	2	1	2	1	2	2
FANCI	2	0	1	2	1	1	0	1	1	1	0	0	1	1	1	1	1	2	1	1	1	1	1
TSC1	1	0	1	1	1	1	0	1	1	1	0	1	0	0	1	1	2	2	1	2	1	1	1
SRD5A3	1	0	1	1	1	1	0	1	1	1	1	1	0	2	2	0	1	2	2	1	1	1	2
LMBR1	1	0	1	2	1	1	0	1	1	1	1	1	0	1	1	1	1	2	0	2	2	1	2
STK4	1	0	1	1	1	1	0	1	1	1	2	1	0	1	1	1	1	2	1	1	2	2	2
TSG101	1	0	1	2	1	1	0	1	1	1	1	1	1	1	1	1	2	2	0	3	1	1	1
SLC25A19	1	0	1	1	1	1	0	1	1	2	2	1	1	1	1	1	1	5	1	1	1	1	1
ALG8	1	0	1	2	1	1	0	1	1	1	1	1	1	1	1	1	1	2	1	1	1	1	1
HMBS	1	0	1	1	1	1	1	0	0	1	0	0	1	1	2	1	1	1	1	2	1	1	1
KHK	1	0	1	1	1	2	1	0	1	3	0	0	0	0	2	2	1	3	1	2	1	0	2
DTNBP1	1	0	1	1	1	1	1	0	1	1	0	0	0	1	1	0	1	2	0	3	1	2	2
UBE3A	1	0	1	2	1	1	1	0	1	1	0	0	1	1	1	1	2	2	1	1	1	1	1
NAGLU	1	0	1	1	1	1	1	0	1	1	1	2	0	0	1	1	2	1	1	1	0	1	1
PEX12	1	0	1	1	1	1	1	0	1	1	1	1	0	1	1	1	1	2	0	1	1	1	1
PEX1	1	0	1	1	1	1	1	0	1	1	1	1	0	1	1	1	2	2	1	2	1	1	1
MTHFR	1	0	1	1	1	2	1	0	1	1	1	1	0	1	1	1	1	2	1	1	1	1	1
NRAS	1	0	1	1	1	1	1	0	1	1	1	1	1	1	1	1	0	4	0	6	4	3	3
HRAS	1	0	1	1	1	1	1	0	1	1	1	1	1	1	1	1	0	4	0	6	4	3	3
KRAS	1	0	1	1	1	1	1	0	1	1	1	1	1	1	1	1	0	4	0	6	4	3	3
KRT1	1	0	1	1	2	1	1	0	1	1	1	1	2	2	1	1	2	2	0	11	8	7	28
KRT5	1	0	1	1	2	1	1	0	1	1	1	1	2	2	1	1	2	2	0	11	8	7	28
KRT6A	1	0	1	1	2	1	1	0	1	1	1	1	2	2	1	1	2	2	0	11	8	7	28
KRT6B	1	0	1	1	2	1	1	0	1	1	1	1	2	2	1	1	2	2	0	11	8	7	28
KRT3	1	0	1	1	2	1	1	0	1	1	1	1	2	2	1	1	2	2	0	11	8	7	28
KRT2	1	0	1	1	2	1	1	0	1	1	1	1	2	2	1	1	2	2	0	11	8	7	28
KRT86	1	0	1	1	2	1	1	0	1	1	1	1	2	2	1	1	2	2	0	11	8	7	28
KRT81	1	0	1	1	2	1	1	0	1	1	1	1	2	2	1	1	2	2	0	11	8	7	28
WIPF1	1	0	1	1	1	1	1	0	1	1	1	1	2	1	1	1	1	1	0	5	3	3	4
KRT85	1	0	1	1	2	1	1	0	1	1	1	1	2	2	1	1	2	2	0	11	8	7	28
KRT74	1	0	1	1	2	1	1	0	1	1	1	1	2	2	1	1	2	2	0	11	8	7	28
KRT75	1	0	1	1	2	1	1	0	1	1	1	1	2	2	1	1	2	2	0	11	8	7	28
TTBK2	1	0	1	1	2	1	1	0	1	1	1	1	2	2	1	1	2	2	0	11	8	7	28
GCH1	1	0	1	1	1	1	1	0	1	1	1	1	1	1	1	1	1	3	1	2	2	1	1
MED23	1	0	1	2	1	4	3	0	1	1	1	1	1	1	1	1	2	2	1	1	1	1	2
USF1	1	0	2	1	1	2	1	1	0	1	0	0	2	2	1	1	1	2	1	4	3	1	2
LAMTOR2	1	0	1	1	1	1	1	1	0	1	0	0	1	1	1	1	1	2	1	1	2	1	1
AGPS	1	0	1	1	1	1	1	1	0	1	1	1	0	1	1	1	1	2	1	1	1	1	1
MVK	1	0	1	1	1	1	1	1	0	1	1	1	1	1	1	1	1	2	0	1	1	1	1
DYSF	1	0	8	5	3	7	6	1	0	1	2	1	2	3	3	3	4	12	3	7	8	6	6
OTOF	1	0	8	5	3	7	6	1	0	1	2	1	2	3	3	3	4	12	3	7	8	6	6
TMC8	1	0	6	1	3	3	1	2	1	0	0	0	0	1	4	4	3	4	1	5	3	3	5
ERCC8	1	0	1	2	1	1	1	1	1	0	0	0	0	1	1	1	1	2	1	1	1	1	1
ABCD4	1	0	1	1	1	2	1	1	1	0	1	0	0	1	1	1	0	2	1	1	1	1	1
ARHGAP9	1	0	1	1	1	1	1	1	2	0	1	0	1	1	1	1	0	0	1	6	3	2	5
MLYCD	1	0	1	1	1	1	2	1	1	0	1	1	0	0	1	1	0	2	0	2	1	1	1
UROC1	1	0	1	1	1	1	1	1	1	0	1	1	0	1	1	1	1	2	1	1	1	1	1
ERCC6	1	0	1	1	1	1	1	1	1	0	2	1	1	1	1	1	1	2	0	1	0	1	1
SYP	1	0	1	4	2	1	2	1	1	0	1	2	1	1	2	2	1	2	0	7	4	2	4
BLOC1S6	1	0	1	1	1	1	1	1	1	1	0	0	0	0	1	1	1	2	0	1	1	1	1
NUBPL	1	0	1	2	1	1	1	1	1	1	0	0	0	0	1	1	1	1	2	1	1	1	1
NBN	1	0	1	1	1	1	1	1	1	1	0	0	1	0	1	1	0	2	1	1	1	1	1
CPOX	1	0	1	2	2	1	1	1	1	1	0	0	1	1	2	1	0	1	1	2	1	1	1
GSS	1	0	2	1	1	1	1	1	1	2	0	0	1	1	1	2	1	6	3	1	1	1	1
RNASEH2B	1	0	1	1	1	1	1	2	2	1	0	0	2	1	3	2	2	4	1	2	2	2	2
LRSAM1	1	0	1	1	2	2	1	2	1	1	0	0	2	2	2	1	3	4	3	5	3	3	3
ALG10	1	0	1	1	1	2	1	1	1	1	1	0	0	1	0	1	1	2	1	1	1	1	2
GCK	1	0	1	1	1	1	1	1	2	3	2	0	1	1	2	3	3	1	2	4	6	3	5
MITF	1	0	1	1	1	1	1	1	1	1	1	0	1	1	1	1	1	2	1	6	5	3	4
TFE3	1	0	1	1	1	1	1	1	1	1	1	0	1	1	1	1	1	2	1	6	5	3	4
PIGL	1	0	1	1	1	1	3	1	1	1	1	0	1	1	1	1	1	2	2	1	1	1	1
ESCO2	1	0	1	1	1	1	1	1	1	1	1	0	1	1	1	1	2	1	1	2	1	2	2
GRHL2	1	0	1	2	1	1	1	1	1	1	1	1	0	0	1	1	0	1	1	4	3	3	5
NDN	1	0	1	1	1	1	1	1	1	1	1	2	0	0	1	1	1	2	1	1	1	0	36
AMACR	1	0	1	1	1	1	1	1	1	1	2	1	0	0	1	1	1	1	1	1	1	1	1
ABCB6	1	0	1	1	1	1	1	1	1	1	1	1	0	1	1	1	1	2	0	2	1	0	1
AGK	1	0	1	2	1	1	1	1	1	1	1	1	0	1	1	1	1	2	0	1	1	1	1
SAT1	1	0	2	2	1	1	1	1	2	1	1	5	0	1	1	1	5	7	1	5	3	1	2
SLC12A1	1	0	1	2	2	2	2	1	14	2	1	3	0	3	1	2	1	3	1	9	2	3	4
SLC12A3	1	0	1	2	2	2	2	1	14	2	1	3	0	3	1	2	1	3	1	9	2	3	4
GABBR2	15	0	1	3	34	6	1	2	3	3	2	2	0	1	22	3	4	9	1	3	2	1	8
CHSY1	1	0	1	11	1	5	8	3	6	4	3	2	0	1	6	11	5	23	7	12	6	10	8
NDE1	1	0	1	1	1	1	1	1	3	1	1	1	0	2	1	1	1	2	1	3	2	2	2
GLRX5	1	0	1	1	1	3	1	1	1	1	1	1	0	1	1	1	2	2	1	1	1	1	1
TDP1	1	0	1	2	1	1	1	1	1	2	1	1	1	0	1	1	1	1	2	1	1	1	1
BRAF	1	0	1	101	1	1	1	1	1	1	1	1	1	1	0	1	1	0	1	4	2	2	3
RAF1	1	0	1	101	1	1	1	1	1	1	1	1	1	1	0	1	1	0	1	4	2	2	3
SEPSECS	1	0	1	1	1	1	1	2	1	1	1	1	1	1	0	1	1	1	1	1	1	1	1
NDUFA2	1	0	1	1	1	1	1	1	1	1	1	1	1	1	1	0	0	1	1	1	1	1	1
GPHN	1	0	1	1	1	1	1	1	1	1	1	1	1	1	1	1	0	2	1	2	1	1	1
PAXIP1	1	0	1	1	1	1	1	1	1	1	1	1	2	1	1	2	0	2	1	1	1	1	2
CHMP4B	1	0	2	2	1	1	1	1	1	1	2	1	1	1	1	1	0	2	2	3	2	2	2
SMC1A	1	0	1	1	1	1	1	1	1	1	1	1	1	1	1	1	1	0	1	3	2	1	3
UQCRB	1	0	1	1	1	1	1	1	1	2	1	1	1	1	1	1	2	2	0	1	0	1	1
SUOX	1	0	1	1	1	1	1	1	1	1	1	1	1	1	1	1	1	2	0	1	1	0	1
NDUFAF3	1	0	1	2	1	1	1	1	1	1	1	1	1	1	1	1	1	2	0	1	1	0	1
RPL35A	1	0	1	1	1	1	4	1	1	1	1	1	1	1	1	2	1	2	0	1	1	1	1
TPK1	1	0	1	2	1	1	2	1	2	1	1	1	1	1	1	1	1	2	0	1	1	1	1
CDC73	1	0	1	1	1	2	1	1	2	1	1	1	2	1	1	1	1	2	0	1	1	1	1
MED12	1	0	1	1	2	3	2	1	1	1	1	2	1	1	1	1	3	3	1	1	0	2	2
AMT	1	0	1	1	1	1	1	1	1	1	1	1	1	1	1	1	1	2	1	1	1	0	1
PQBP1	1	0	1	3	1	1	1	1	1	1	2	1	1	1	1	1	1	2	1	2	2	0	1
MOGS	1	0	1	2	1	1	1	1	1	1	1	1	1	1	1	1	2	2	2	1	1	0	1
TSFM	1	0	1	1	1	1	1	1	1	1	1	1	1	1	1	1	1	2	1	1	1	0	1
SLC4A1	1	0	1	5	2	4	3	1	2	2	1	2	1	4	6	6	6	102	2	15	9	8	10
CHN1	1	0	1	2	1	1	2	1	1	1	1	1	2	1	1	1	1	1	1	3	2	2	2
ENO3	1	0	1	1	1	1	2	1	1	1	1	1	1	1	2	1	1	2	1	4	2	2	3
GNAS	1	0	1	1	1	1	1	1	1	1	1	1	1	1	1	1	1	3	3	2	2	2	2
ITGA6	1	0	3	60	1	2	1	1	5	2	2	2	2	3	4	2	10	15	5	20	15	8	18
ITGB4	3	0	4	12	2	5	2	1	4	2	1	1	1	3	2	3	6	15	4	12	5	7	8
IDH2	2	0	1	2	1	2	1	2	2	1	2	2	1	2	2	2	2	3	2	1	2	1	2
KIF11	1	0	1	1	1	1	1	1	3	1	1	1	1	1	1	1	2	2	1	1	1	1	1
RUNX1	2	0	1	1	1	1	1	2	4	4	1	3	1	2	1	1	3	2	1	5	3	3	3
TACR3	2	0	1	4	2	15	2	9	8	6	6	2	2	10	14	19	6	104	3	14	6	7	9
GLI2	1	0	1	3	1	8	5	1	3	4	3	3	5	5	4	4	6	8	4	17	10	8	11
GLI3	1	0	1	3	1	8	5	1	3	4	3	3	5	5	4	4	6	8	4	17	10	8	11
ALPL	2	0	1	1	16	5	4	3	10	12	1	2	2	4	11	4	8	38	7	5	3	4	5
ITGB3	3	0	4	12	2	5	2	1	4	2	1	1	1	3	2	3	6	15	4	12	5	7	8
GRK1	1	0	1	1	1	1	1	1	1	1	1	1	1	1	1	1	1	1	1	9	6	4	5
TRAPPC2	1	0	1	2	1	1	1	1	1	1	1	1	1	1	1	1	1	2	1	1	1	1	1
ZIC3	1	0	1	3	1	8	5	1	3	4	3	3	5	5	4	4	6	8	4	17	10	8	11
ARHGEF6	1	0	1	2	1	1	1	1	1	1	1	1	1	1	1	1	1	1	1	3	2	2	2
TBX22	3	0	8	10	5	15	6	10	8	8	14	8	6	18	9	11	11	21	9	26	16	15	17
MAGT1	1	0	1	3	1	1	2	1	1	1	1	1	1	2	1	1	2	2	1	2	2	2	3
ITGB2	3	0	4	12	2	5	2	1	4	2	1	1	1	3	2	3	6	15	4	12	5	7	8
TBP	1	0	1	1	1	1	1	1	1	1	1	1	1	1	1	1	2	2	1	1	2	2	2
RUNX2	2	0	1	1	1	1	1	2	4	4	1	3	1	2	1	1	3	2	1	5	3	3	3
EIF4G1	1	0	1	2	2	3	3	2	8	3	1	4	2	2	2	2	4	10	3	7	3	3	3
PPOX	1	0	1	1	2	5	2	1	2	2	1	1	1	2	3	2	2	3	1	2	2	1	2
DCTN1	1	0	1	1	1	1	1	1	1	2	1	1	1	1	1	1	1	2	1	2	1	1	1
CASR	1	0	1	16	33	29	37	6	12	3	8	8	3	4	20	12	16	27	4	76	355	14	17
TUSC3	1	0	1	3	1	1	2	1	1	1	1	1	1	2	1	1	2	2	1	2	2	2	3
T	3	0	8	10	5	15	6	10	8	8	14	8	6	18	9	11	11	21	9	26	16	15	17
TBX5	3	0	8	10	5	15	6	10	8	8	14	8	6	18	9	11	11	21	9	26	16	15	17
TBX3	3	0	8	10	5	15	6	10	8	8	14	8	6	18	9	11	11	21	9	26	16	15	17
TBX4	3	0	8	10	5	15	6	10	8	8	14	8	6	18	9	11	11	21	9	26	16	15	17
TBX1	3	0	8	10	5	15	6	10	8	8	14	8	6	18	9	11	11	21	9	26	16	15	17
VRK1	1	0	1	4	2	1	1	1	1	2	1	1	1	1	1	1	2	2	2	3	3	3	3
DDOST	1	0	1	1	1	1	1	1	1	1	1	1	1	1	1	1	1	1	1	1	1	1	1
SHOC2	1	0	2	1	1	1	1	1	1	1	1	1	3	1	1	1	1	2	1	1	1	1	1
ARID1A	1	0	1	1	1	1	1	1	2	1	1	1	1	1	1	1	1	2	1	3	2	3	2
ZIC2	1	0	1	3	1	8	5	1	3	4	3	3	5	5	4	4	6	8	4	17	10	8	11
SLC4A4	1	0	1	5	2	4	3	1	2	2	1	2	1	4	6	6	6	102	2	15	9	8	10
MED17	1	0	1	20	1	1	1	1	1	1	1	1	1	1	1	1	2	2	1	1	1	1	1
SUCLA2	1	0	1	1	1	1	1	1	1	1	1	1	1	1	1	1	1	2	1	1	1	1	1
GRM6	1	0	1	16	33	29	37	6	12	3	8	8	3	4	20	12	16	27	4	76	355	14	17
TBX15	3	0	8	10	5	15	6	10	8	8	14	8	6	18	9	11	11	21	9	26	16	15	17
SLC27A4	2	0	1	3	1	1	2	1	1	3	2	4	1	1	4	5	8	19	3	9	4	4	6
SNAP29	1	0	2	2	2	3	2	1	2	3	2	3	3	3	2	2	3	7	3	7	5	3	4
GRM1	1	0	1	16	33	29	37	6	12	3	8	8	3	4	20	12	16	27	4	76	355	14	17
TBX19	3	0	8	10	5	15	6	10	8	8	14	8	6	18	9	11	11	21	9	26	16	15	17
TBX21	3	0	8	10	5	15	6	10	8	8	14	8	6	18	9	11	11	21	9	26	16	15	17
ITGA3	1	0	3	60	1	2	1	1	5	2	2	2	2	3	4	2	10	15	5	20	15	8	18
NCSTN	1	0	1	1	2	5	2	1	2	2	1	1	1	2	3	2	2	3	1	2	2	1	2
TBX20	3	0	8	10	5	15	6	10	8	8	14	8	6	18	9	11	11	21	9	26	16	15	17
DICER1	2	0	1	3	1	2	3	2	3	2	2	1	1	3	2	2	2	3	2	3	2	3	3
LRBA	1	0	1	1	1	1	2	2	2	1	1	2	2	2	3	1	2	4	1	3	3	2	3
ATN1	1	0	2	4	2	3	2	2	7	2	2	2	4	3	3	2	4	3	2	6	4	5	5
SBF2	2	0	1	3	3	2	1	1	7	4	1	1	1	2	4	3	5	10	1	4	5	3	5
ITGA2B	1	0	3	60	1	2	1	1	5	2	2	2	2	3	4	2	10	15	5	20	15	8	18
LEMD3	1	0	1	16	33	29	37	6	12	3	8	8	3	4	20	12	16	27	4	76	355	14	17
GLIS2	1	0	1	3	1	8	5	1	3	4	3	3	5	5	4	4	6	8	4	17	10	8	11
MMACHC	1	0	1	3	2	2	3	3	2	1	2	1	1	2	3	1	2	3	1	2	2	2	2
TECR	1	0	1	1	1	2	1	1	1	1	1	1	1	1	1	1	1	2	1	4	1	2	2
GLIS3	1	0	1	3	1	8	5	1	3	4	3	3	5	5	4	4	6	8	4	17	10	8	11
DOK7	1	0	1	2	1	2	2	1	2	1	2	2	2	1	2	2	2	3	1	4	2	2	2
FAM126A	1	0	1	1	1	1	1	1	1	1	1	1	2	2	2	3	1	2	1	4	1	2	2
ACAD9	2	0	1	2	7	1	2	2	2	2	1	1	1	2	2	2	2	3	2	2	2	1	2
SLC30A8	1	0	2	3	1	2	1	1	2	2	2	1	1	3	2	1	1	5	1	2	2	1	3
SRCAP	1	0	1	1	1	1	1	1	1	1	1	1	1	1	1	1	2	2	1	2	1	1	2
KCTD7	1	0	1	1	1	1	1	1	1	1	1	1	1	1	1	1	1	2	1	2	1	1	2
GIGYF2	1	0	2	1	2	3	1	1	1	1	1	1	1	1	1	2	2	3	1	5	3	2	4
FECH	1	0	1	1	1	1	1	1	1	1	1	1	1	1	1	1	1	2	1	1	1	1	1
QDPR	1	0	1	1	1	1	1	1	1	1	1	1	1	1	2	1	1	1	1	7	1	1	1
ALDOB	1	0	1	2	1	1	1	1	1	3	2	1	1	3	1	1	2	1	2	5	3	1	3
AGA	1	0	1	1	1	1	1	1	1	2	1	4	1	1	1	1	1	3	1	1	1	1	1
SLX4	1	0	1	1	1	1	2	1	1	1	1	1	1	2	1	1	1	1	1	3	1	1	1
WDR62	1	0	1	1	1	1	1	1	1	1	1	1	1	1	1	1	2	2	1	2	2	1	2
ABHD12	1	0	1	1	1	1	1	2	2	1	1	1	1	1	1	1	1	1	1	3	1	2	2
ARID1B	1	0	1	1	1	1	1	1	2	1	1	1	1	1	1	1	1	2	1	3	2	3	2
SETBP1	1	1	0	0	0	0	0	1	1	1	1	0	0	3	1	1	1	2	1	2	2	2	2
KIF1B	1	1	0	0	0	1	0	0	1	1	1	2	1	1	1	1	1	2	1	3	3	2	3
PDHX	1	1	0	0	0	1	0	1	1	0	0	0	1	0	1	0	2	2	1	1	1	2	1
MSH3	1	1	0	0	0	1	2	1	0	0	0	0	0	0	1	1	1	2	0	2	1	1	1
SLC20A2	2	1	0	0	0	2	2	1	1	1	5	3	1	2	1	1	3	4	1	4	2	2	2
MSRB3	2	1	0	0	0	2	2	1	3	1	1	1	2	1	3	2	1	1	1	2	2	1	2
CTSA	1	1	0	0	10	0	0	0	0	0	3	1	1	1	6	3	3	4	1	2	1	1	1
RARS2	1	1	0	0	1	0	0	0	1	1	1	0	1	1	1	1	1	2	0	1	1	1	1
LDHB	1	1	0	0	1	0	0	1	2	1	1	0	2	3	1	0	1	0	1	3	1	2	5
FMO3	1	1	0	0	4	1	0	4	0	0	5	6	0	0	5	2	3	6	4	3	6	4	6
DHCR24	1	1	0	0	1	1	0	1	4	0	2	2	0	1	1	1	2	4	2	1	1	1	1
VNN1	1	1	0	0	1	2	0	1	1	4	0	0	0	0	2	3	2	4	0	1	2	3	4
BTD	1	1	0	0	1	2	0	1	1	4	0	0	0	0	2	3	2	4	0	1	2	3	4
GRHPR	2	1	0	0	1	2	0	1	1	1	0	0	0	1	1	1	1	2	1	2	3	1	1
STRADA	1	1	0	0	1	1	0	1	1	1	1	0	0	1	1	1	2	2	1	2	2	2	2
RDH5	1	1	0	0	9	16	0	1	8	1	4	10	0	2	20	8	7	44	1	7	15	6	8
HSD11B2	1	1	0	0	9	16	0	1	8	1	4	10	0	2	20	8	7	44	1	7	15	6	8
RMND1	1	1	0	0	1	1	0	1	1	1	1	1	1	1	1	1	1	2	1	1	1	1	1
ISPD	1	1	0	0	1	1	2	0	0	0	0	0	0	1	1	1	1	2	1	1	1	1	1
FA2H	1	1	0	0	1	1	2	0	0	1	1	1	0	0	1	1	0	1	1	1	1	1	1
GTDC2	2	1	0	0	1	1	1	1	0	0	0	1	0	1	1	1	2	2	0	1	1	1	1
TSEN54	1	1	0	0	1	1	1	3	0	1	1	1	1	1	1	1	0	2	0	3	1	1	1
MUTYH	1	1	0	0	1	1	1	1	1	0	0	0	1	0	0	1	1	1	3	1	1	1	1
LARGE	1	1	0	0	2	3	2	2	1	0	1	3	1	1	2	2	2	4	2	5	4	4	4
CD2AP	1	2	0	0	1	1	1	1	1	1	0	0	0	1	0	1	1	5	1	4	3	3	3
ASL	1	1	0	0	1	1	1	1	1	1	0	0	0	1	1	1	1	2	1	1	1	2	1
CCM2	1	1	0	3	0	0	0	0	0	0	1	0	0	2	2	1	3	4	2	3	2	3	3
BLNK	1	1	0	1	0	0	0	0	2	1	0	0	0	1	3	1	0	1	1	4	1	4	6
SETX	1	1	0	1	0	0	1	1	8	1	0	0	0	0	1	0	4	0	0	1	1	1	1
ATP5E	1	1	0	1	0	0	1	1	1	2	3	0	1	1	2	0	0	0	1	0	0	1	2
GCKR	1	1	0	1	0	1	0	0	0	0	0	0	0	0	1	1	1	2	1	1	0	0	1
RASA1	2	2	0	1	0	1	0	1	0	1	0	0	0	1	1	0	2	2	2	2	1	2	1
PTPN12	1	1	0	2	0	1	0	1	1	0	0	0	0	1	1	1	0	0	0	2	2	2	3
PTPN22	1	1	0	2	0	1	0	1	1	0	0	0	0	1	1	1	0	0	0	2	2	2	3
GNPTG	1	1	0	1	0	1	1	1	0	0	0	0	0	1	1	1	1	2	1	1	1	1	1
ACP5	1	2	0	3	0	1	1	1	0	0	1	1	0	0	1	3	2	1	1	2	1	0	1
MTR	1	1	0	2	0	1	1	1	1	0	1	1	0	1	1	1	1	2	1	1	1	1	1
POMT1	2	1	0	1	0	1	1	1	1	1	0	0	0	0	1	1	1	2	1	1	1	1	1
ALG3	1	1	0	2	0	1	1	1	1	1	1	0	1	1	1	1	1	1	1	1	1	1	2
SGCB	1	1	0	3	0	2	2	2	2	2	2	1	0	0	1	2	3	3	0	5	4	4	4
SGCD	1	1	0	3	0	2	2	2	2	2	2	1	0	0	1	2	3	3	0	5	4	4	4
SGCG	1	1	0	3	0	2	2	2	2	2	2	1	0	0	1	2	3	3	0	5	4	4	4
PEX19	1	1	0	1	0	2	1	1	1	1	2	1	0	1	1	1	2	2	1	1	1	0	1
NSDHL	1	1	0	1	1	0	0	0	0	0	0	0	0	1	1	1	1	1	0	1	1	1	1
APTX	1	1	0	1	1	0	0	0	0	1	0	0	0	1	1	1	1	2	2	1	1	1	1
TIMM8A	1	1	0	1	1	0	0	1	0	0	1	0	0	1	1	1	0	1	0	1	0	1	1
TRMU	2	1	0	1	1	0	0	1	1	1	1	0	1	1	1	1	1	2	0	1	1	2	1
MTO1	1	1	0	1	1	0	0	1	1	1	1	1	0	1	0	1	1	1	0	1	0	1	1
GAD1	1	1	0	1	3	0	1	1	1	1	1	6	0	1	1	1	1	2	1	4	2	2	2
CIRH1A	1	1	0	3	1	0	1	1	1	1	1	1	2	2	1	1	1	2	1	1	1	1	1
EPHX2	1	5	0	1	5	1	0	0	0	0	0	0	0	0	0	0	3	2	1	1	1	1	1
SH3BP2	1	1	0	1	1	1	0	0	0	0	0	0	0	4	0	1	1	1	0	1	1	1	1
SIGMAR1	1	1	0	1	1	1	0	0	0	0	1	1	0	1	2	1	2	2	1	1	2	0	1
BRCA1	1	1	0	1	1	1	0	0	0	0	2	1	1	0	1	1	1	2	1	0	1	1	1
SC5DL	1	1	0	1	1	2	0	0	1	0	0	0	0	1	1	1	1	2	0	1	1	0	1
NEK1	1	2	0	1	1	1	0	0	1	0	0	0	0	1	1	1	1	2	1	2	3	3	3
FGD1	1	1	0	2	1	1	0	0	2	0	1	1	0	3	4	2	2	3	1	8	3	4	6
FGD4	1	1	0	2	1	1	0	0	2	0	1	1	0	3	4	2	2	3	1	8	3	4	6
BLMH	1	1	0	1	1	1	0	1	1	1	0	0	0	0	0	0	1	1	0	1	1	1	1
ACOX1	1	1	0	5	7	2	0	1	2	4	6	6	0	2	4	1	1	13	2	2	3	2	3
DNAJB2	1	1	0	1	1	2	0	2	1	1	1	1	2	2	1	1	0	2	1	3	2	1	4
DNAJB6	1	1	0	1	1	2	0	2	1	1	1	1	2	2	1	1	0	2	1	3	2	1	4
SLC35D1	3	1	0	1	1	1	0	1	1	1	1	1	1	1	1	1	1	2	1	3	1	2	2
YARS2	1	1	0	1	1	1	0	1	1	1	2	1	1	1	1	1	1	2	1	2	1	1	1
POLR3B	1	1	0	1	1	1	0	1	2	1	1	1	1	1	1	1	1	1	1	1	1	1	1
AP4B1	1	1	0	1	1	1	1	0	0	0	0	0	0	0	0	0	1	2	0	1	1	1	1
AP4M1	1	1	0	1	1	1	1	0	0	0	0	0	0	0	1	0	1	2	0	1	1	0	1
[truncated: 728 more rows]

## Sheet: Recip. best BLASTP hits (RBHs)
OMIM Gene Symbol	Sc	Co	Mb	Ml	Aq	Ta	Nv	Hm	Is	Dp	Dm	Ce	Pp	Sm	Hr	Ct	Lg	Sp	Bf	Ci	Dr	Xt	Gg	Hs
DMP1	0	0	0	0	0	0	0	0	0	0	0	0	0	0	0	0	0	0	0	0	0	0	0	1
CFHR5	0	0	0	0	0	0	0	0	0	0	0	0	0	0	0	0	0	0	0	0	0	0	0	1
B9D1	0	0	0	0	0	0	0	0	0	0	0	0	0	0	0	0	0	0	0	0	0	0	0	1
PRKCG	0	0	0	0	0	0	0	0	0	0	0	0	0	0	0	0	0	0	0	0	0	0	0	1
40147	0	0	0	0	0	0	0	0	0	0	0	0	0	0	0	0	0	0	0	0	0	0	0	1
LEP	0	0	0	0	0	0	0	0	0	0	0	0	0	0	0	0	0	0	0	0	0	0	0	1
LIPN	0	0	0	0	0	0	0	0	0	0	0	0	0	0	0	0	0	0	0	0	0	0	0	1
CYP2C19	0	0	0	0	0	0	0	0	0	0	0	0	0	0	0	0	0	0	0	0	0	0	0	1
KRT1	0	0	0	0	0	0	0	0	0	0	0	0	0	0	0	0	0	0	0	0	0	0	0	1
MS4A2	0	0	0	0	0	0	0	0	0	0	0	0	0	0	0	0	0	0	0	0	0	0	0	1
MRAP	0	0	0	0	0	0	0	0	0	0	0	0	0	0	0	0	0	0	0	0	0	0	0	1
ASIP	0	0	0	0	0	0	0	0	0	0	0	0	0	0	0	0	0	0	0	0	0	0	0	1
SLC17A3	0	0	0	0	0	0	0	0	0	0	0	0	0	0	0	0	0	0	0	0	0	0	0	1
CHI3L1	0	0	0	0	0	0	0	0	0	0	0	0	0	0	0	0	0	0	0	0	0	0	0	1
GATA1	0	0	0	0	0	0	0	0	0	0	0	0	0	0	0	0	0	0	0	0	0	0	0	1
IL23R	0	0	0	0	0	0	0	0	0	0	0	0	0	0	0	0	0	0	0	0	0	0	0	1
HP	0	0	0	0	0	0	0	0	0	0	0	0	0	0	0	0	0	0	0	0	0	0	0	1
CDSN	0	0	0	0	0	0	0	0	0	0	0	0	0	0	0	0	0	0	0	0	0	0	0	1
THPO	0	0	0	0	0	0	0	0	0	0	0	0	0	0	0	0	0	0	0	0	0	0	0	1
RHCE	0	0	0	0	0	0	0	0	0	0	0	0	0	0	0	0	0	0	0	0	0	0	0	1
CFHR1	0	0	0	0	0	0	0	0	0	0	0	0	0	0	0	0	0	0	0	0	0	0	0	1
KLK4	0	0	0	0	0	0	0	0	0	0	0	0	0	0	0	0	0	0	0	0	0	0	0	1
FCGR3A	0	0	0	0	0	0	0	0	0	0	0	0	0	0	0	0	0	0	0	0	0	0	0	1
KRT83	0	0	0	0	0	0	0	0	0	0	0	0	0	0	0	0	0	0	0	0	0	0	0	1
GYPA	0	0	0	0	0	0	0	0	0	0	0	0	0	0	0	0	0	0	0	0	0	0	0	1
KRT74	0	0	0	0	0	0	0	0	0	0	0	0	0	0	0	0	0	0	0	0	0	0	0	1
PRCD	0	0	0	0	0	0	0	0	0	0	0	0	0	0	0	0	0	0	0	0	0	0	0	1
FOXE3	0	0	0	0	0	0	0	0	0	0	0	0	0	0	0	0	0	0	0	0	0	0	0	1
IL13	0	0	0	0	0	0	0	0	0	0	0	0	0	0	0	0	0	0	0	0	0	0	0	1
KRT86	0	0	0	0	0	0	0	0	0	0	0	0	0	0	0	0	0	0	0	0	0	0	0	1
CDH3	0	0	0	0	0	0	0	0	0	0	0	0	0	0	0	0	0	0	0	0	0	0	0	1
CCL11	0	0	0	0	0	0	0	0	0	0	0	0	0	0	0	0	0	0	0	0	0	0	0	1
FCGR2A	0	0	0	0	0	0	0	0	0	0	0	0	0	0	0	0	0	0	0	0	0	0	0	1
KRT9	0	0	0	0	0	0	0	0	0	0	0	0	0	0	0	0	0	0	0	0	0	0	0	1
SCGB1A1	0	0	0	0	0	0	0	0	0	0	0	0	0	0	0	0	0	0	0	0	0	0	0	1
RAX2	0	0	0	0	0	0	0	0	0	0	0	0	0	0	0	0	0	0	0	0	0	0	0	1
FCGR3B	0	0	0	0	0	0	0	0	0	0	0	0	0	0	0	0	0	0	0	0	0	0	0	1
SPTA1	0	0	0	0	0	0	0	0	0	0	0	0	0	0	0	0	0	0	0	0	0	0	0	1
ARMS2	0	0	0	0	0	0	0	0	0	0	0	0	0	0	0	0	0	0	0	0	0	0	0	1
IL1RN	0	0	0	0	0	0	0	0	0	0	0	0	0	0	0	0	0	0	0	0	0	0	0	1
IL36RN	0	0	0	0	0	0	0	0	0	0	0	0	0	0	0	0	0	0	0	0	0	0	0	1
TPM2	0	0	0	0	0	0	0	0	0	0	0	0	0	0	0	0	0	0	0	0	0	0	0	1
GDF1	0	0	0	0	0	0	0	0	0	0	0	0	0	0	0	0	0	0	0	0	0	0	0	1
HLA-C	0	0	0	0	0	0	0	0	0	0	0	0	0	0	0	0	0	0	0	0	0	0	0	1
KHDC3L	0	0	0	0	0	0	0	0	0	0	0	0	0	0	0	0	0	0	0	0	0	0	0	1
AMHR2	0	0	0	0	0	0	0	0	0	0	0	0	0	0	0	0	0	0	0	0	0	0	0	1
KRT75	0	0	0	0	0	0	0	0	0	0	0	0	0	0	0	0	0	0	0	0	0	0	0	1
IL12RB1	0	0	0	0	0	0	0	0	0	0	0	0	0	0	0	0	0	0	0	0	0	0	0	1
ACTN3	0	0	0	0	0	0	0	0	0	0	0	0	0	0	0	0	0	0	0	0	0	0	0	1
SERPINA6	0	0	0	0	0	0	0	0	0	0	0	0	0	0	0	0	0	0	0	0	0	0	0	1
PAX4	0	0	0	0	0	0	0	0	0	0	0	0	0	0	0	0	0	0	0	0	0	0	0	1
ACVRL1	0	0	0	0	0	0	0	0	0	0	0	0	0	0	0	0	0	0	0	0	0	0	0	1
APOC3	0	0	0	0	0	0	0	0	0	0	0	0	0	0	0	0	0	0	0	0	0	0	0	1
MUC7	0	0	0	0	0	0	0	0	0	0	0	0	0	0	0	0	0	0	0	0	0	0	0	1
CYP11B2	0	0	0	0	0	0	0	0	0	0	0	0	0	0	0	0	0	0	0	0	0	0	0	1
KRT3	0	0	0	0	0	0	0	0	0	0	0	0	0	0	0	0	0	0	0	0	0	0	0	1
ENAM	0	0	0	0	0	0	0	0	0	0	0	0	0	0	0	0	0	0	0	0	0	0	0	1
MYH3	0	0	0	0	0	0	0	0	0	0	0	0	0	0	0	0	0	0	0	0	0	0	0	1
ELN	0	0	0	0	0	0	0	0	0	0	0	0	0	0	0	0	0	0	0	0	0	0	0	1
LOR	0	0	0	0	0	0	0	0	0	0	0	0	0	0	0	0	0	0	0	0	0	0	0	1
CD46	0	0	0	0	0	0	0	0	0	0	0	0	0	0	0	0	0	0	0	0	0	0	0	1
DSG1	0	0	0	0	0	0	0	0	0	0	0	0	0	0	0	0	0	0	0	0	0	0	0	1
CD3D	0	0	0	0	0	0	0	0	0	0	0	0	0	0	0	0	0	0	0	0	0	0	0	1
TNFRSF13C	0	0	0	0	0	0	0	0	0	0	0	0	0	0	0	0	0	0	0	0	0	0	0	1
CCL2	0	0	0	0	0	0	0	0	0	0	0	0	0	0	0	0	0	0	0	0	0	0	0	1
KRT81	0	0	0	0	0	0	0	0	0	0	0	0	0	0	0	0	0	0	0	0	0	0	0	1
DARC	0	0	0	0	0	0	0	0	0	0	0	0	0	0	0	0	0	0	0	0	0	0	0	1
CCDC8	0	0	0	0	0	0	0	0	0	0	0	0	0	0	0	0	0	0	0	0	0	0	0	1
KRT2	0	0	0	0	0	0	0	0	0	0	0	0	0	0	0	0	0	0	0	0	0	0	0	1
DSPP	0	0	0	0	0	0	0	0	0	0	0	0	0	0	0	0	0	0	0	0	0	0	0	1
DLL3	0	0	0	0	0	0	0	0	0	0	0	0	0	0	0	0	0	0	0	0	0	0	0	1
KRT14	0	0	0	0	0	0	0	0	0	0	0	0	0	0	0	0	0	0	0	0	0	0	0	1
MYH14	0	0	0	0	0	0	0	0	0	0	0	0	0	0	0	0	0	0	0	0	0	0	0	1
CABP4	0	0	0	0	0	0	0	0	0	0	0	0	0	0	0	0	0	0	0	0	0	0	0	1
ICAM4	0	0	0	0	0	0	0	0	0	0	0	0	0	0	0	0	0	0	0	0	0	0	0	1
FCGR2C	0	0	0	0	0	0	0	0	0	0	0	0	0	0	0	0	0	0	0	0	0	0	0	1
GYPB	0	0	0	0	0	0	0	0	0	0	0	0	0	0	0	0	0	0	0	0	0	0	0	1
CD19	0	0	0	0	0	0	0	0	0	0	0	0	0	0	0	0	0	0	0	0	0	0	0	1
SFTPB	0	0	0	0	0	0	0	0	0	0	0	0	0	0	0	0	0	0	0	0	0	0	0	1
CYP11B1	0	0	0	0	0	0	0	0	0	0	0	0	0	0	0	0	0	0	0	0	0	0	0	1
HFE	0	0	0	0	0	0	0	0	0	0	0	0	0	0	0	0	0	0	0	0	0	0	0	1
SMN1	0	0	0	0	0	0	0	0	0	0	0	0	0	0	0	0	0	0	0	0	0	0	0	1
CD96	0	0	0	0	0	0	0	0	0	0	0	0	0	0	0	0	0	0	0	0	0	0	0	1
CD320	0	0	0	0	0	0	0	0	0	0	0	0	0	0	0	0	0	0	0	0	0	0	0	1
FLG	0	0	0	0	0	0	0	0	0	0	0	0	0	0	0	0	0	0	0	0	0	0	0	1
KRT10	0	0	0	0	0	0	0	0	0	0	0	0	0	0	0	0	0	0	0	0	0	0	0	1
CFHR3	0	0	0	0	0	0	0	0	0	0	0	0	0	0	0	0	0	0	0	0	0	0	0	1
KRT6B	0	0	0	0	0	0	0	0	0	0	0	0	0	0	0	0	0	0	0	0	0	0	0	1
KRT85	0	0	0	0	0	0	0	0	0	0	0	0	0	0	0	0	0	0	0	0	0	0	0	1
HMGA1	0	0	0	0	0	0	0	0	0	0	0	0	0	0	0	0	0	0	0	0	0	0	0	1
CCL3	0	0	0	0	0	0	0	0	0	0	0	0	0	0	0	0	0	0	0	0	0	0	0	1
C4orf26	0	0	0	0	0	0	0	0	0	0	0	0	0	0	0	0	0	0	0	0	0	0	0	1
SCGB3A2	0	0	0	0	0	0	0	0	0	0	0	0	0	0	0	0	0	0	0	0	0	0	0	1
TUBB1	0	0	0	0	0	0	0	0	0	0	0	0	0	0	0	0	0	0	0	0	0	0	0	1
SRY	0	0	0	0	0	0	0	0	0	0	0	0	0	0	0	0	0	0	0	0	0	0	0	1
HBA1	0	0	0	0	0	0	0	0	0	0	0	0	0	0	0	0	0	0	0	0	0	0	0	1
GHRL	0	0	0	0	0	0	0	0	0	0	0	0	0	0	0	0	0	0	0	0	0	0	1	1
SPINK5	0	0	0	0	0	0	0	0	0	0	0	0	0	0	0	0	0	0	0	0	0	0	1	1
SCN1A	0	0	0	0	0	0	0	0	0	0	0	0	0	0	0	0	0	0	0	0	0	0	1	1
ADH1C	0	0	0	0	0	0	0	0	0	0	0	0	0	0	0	0	0	0	0	0	0	0	1	1
WNK4	0	0	0	0	0	0	0	0	0	0	0	0	0	0	0	0	0	0	0	0	0	0	1	1
KRT4	0	0	0	0	0	0	0	0	0	0	0	0	0	0	0	0	0	0	0	0	0	0	1	1
TNFRSF13B	0	0	0	0	0	0	0	0	0	0	0	0	0	0	0	0	0	0	0	0	0	0	1	1
IL4R	0	0	0	0	0	0	0	0	0	0	0	0	0	0	0	0	0	0	0	0	0	0	1	1
CCL5	0	0	0	0	0	0	0	0	0	0	0	0	0	0	0	0	0	0	0	0	0	0	1	1
ZNF469	0	0	0	0	0	0	0	0	0	0	0	0	0	0	0	0	0	0	0	0	0	0	1	1
ICOS	0	0	0	0	0	0	0	0	0	0	0	0	0	0	0	0	0	0	0	0	0	0	1	1
CX3CR1	0	0	0	0	0	0	0	0	0	0	0	0	0	0	0	0	0	0	0	0	0	0	1	1
PHF11	0	0	0	0	0	0	0	0	0	0	0	0	0	0	0	0	0	0	0	0	0	0	1	1
CD4	0	0	0	0	0	0	0	0	0	0	0	0	0	0	0	0	0	0	0	0	0	0	1	1
KEL	0	0	0	0	0	0	0	0	0	0	0	0	0	0	0	0	0	0	0	0	0	0	1	1
RHD	0	0	0	0	0	0	0	0	0	0	0	0	0	0	0	0	0	0	0	0	0	0	1	1
GJB6	0	0	0	0	0	0	0	0	0	0	0	0	0	0	0	0	0	0	0	0	0	0	1	1
C4A	0	0	0	0	0	0	0	0	0	0	0	0	0	0	0	0	0	0	0	0	0	0	1	1
COL4A3	0	0	0	0	0	0	0	0	0	0	0	0	0	0	0	0	0	0	0	0	0	0	1	1
AFP	0	0	0	0	0	0	0	0	0	0	0	0	0	0	0	0	0	0	0	0	0	0	1	1
F11	0	0	0	0	0	0	0	0	0	0	0	0	0	0	0	0	0	0	0	0	0	0	1	1
KIR3DL1	0	0	0	0	0	0	0	0	0	0	0	0	0	0	0	0	0	0	0	0	0	0	1	1
SLC6A20	0	0	0	0	0	0	0	0	0	0	0	0	0	0	0	0	0	0	0	0	0	0	1	1
KRT6A	0	0	0	0	0	0	0	0	0	0	0	0	0	0	0	0	0	0	0	0	0	0	1	1
DSG4	0	0	0	0	0	0	0	0	0	0	0	0	0	0	0	0	0	0	0	0	0	0	1	1
IL2RA	0	0	0	0	0	0	0	0	0	0	0	0	0	0	0	0	0	0	0	0	0	0	1	1
TNFSF4	0	0	0	0	0	0	0	0	0	0	0	0	0	0	0	0	0	0	0	0	0	0	1	1
SERPINA7	0	0	0	0	0	0	0	0	0	0	0	0	0	0	0	0	0	0	0	0	0	0	1	1
COL4A4	0	0	0	0	0	0	0	0	0	0	0	0	0	0	0	0	0	0	0	0	0	0	1	1
TUBA8	0	0	0	0	0	0	0	0	0	0	0	0	0	0	0	0	0	0	0	0	0	0	1	1
RNASEL	0	0	0	0	0	0	0	0	0	0	0	0	0	0	0	0	0	0	0	0	0	0	1	1
HLA-DRB1	0	0	0	0	0	0	0	0	0	0	0	0	0	0	0	0	0	0	0	0	0	0	1	1
ELANE	0	0	0	0	0	0	0	0	0	0	0	0	0	0	0	0	0	0	0	0	0	1	0	1
FOXP3	0	0	0	0	0	0	0	0	0	0	0	0	0	0	0	0	0	0	0	0	0	1	0	1
CEACAM16	0	0	0	0	0	0	0	0	0	0	0	0	0	0	0	0	0	0	0	0	0	1	0	1
CDH15	0	0	0	0	0	0	0	0	0	0	0	0	0	0	0	0	0	0	0	0	0	1	0	1
CRYBA4	0	0	0	0	0	0	0	0	0	0	0	0	0	0	0	0	0	0	0	0	0	1	0	1
SLC34A3	0	0	0	0	0	0	0	0	0	0	0	0	0	0	0	0	0	0	0	0	0	1	0	1
AMELX	0	0	0	0	0	0	0	0	0	0	0	0	0	0	0	0	0	0	0	0	0	1	0	1
FGFR4	0	0	0	0	0	0	0	0	0	0	0	0	0	0	0	0	0	0	0	0	0	1	0	1
TGFB1	0	0	0	0	0	0	0	0	0	0	0	0	0	0	0	0	0	0	0	0	0	1	0	1
NRL	0	0	0	0	0	0	0	0	0	0	0	0	0	0	0	0	0	0	0	0	0	1	0	1
TACSTD2	0	0	0	0	0	0	0	0	0	0	0	0	0	0	0	0	0	0	0	0	0	1	0	1
SCN1B	0	0	0	0	0	0	0	0	0	0	0	0	0	0	0	0	0	0	0	0	0	1	0	1
SFTPC	0	0	0	0	0	0	0	0	0	0	0	0	0	0	0	0	0	0	0	0	0	1	0	1
KRT12	0	0	0	0	0	0	0	0	0	0	0	0	0	0	0	0	0	0	0	0	0	1	0	1
KISS1	0	0	0	0	0	0	0	0	0	0	0	0	0	0	0	0	0	0	0	0	0	1	0	1
CD55	0	0	0	0	0	0	0	0	0	0	0	0	0	0	0	0	0	0	0	0	0	1	0	1
RSPO4	0	0	0	0	0	0	0	0	0	0	0	0	0	0	0	0	0	0	0	0	0	1	0	1
ICAM1	0	0	0	0	0	0	0	0	0	0	0	0	0	0	0	0	0	0	0	0	0	1	0	1
JAK3	0	0	0	0	0	0	0	0	0	0	0	0	0	0	0	0	0	0	0	0	0	1	0	1
KRT5	0	0	0	0	0	0	0	0	0	0	0	0	0	0	0	0	0	0	0	0	0	1	0	1
TAS2R38	0	0	0	0	0	0	0	0	0	0	0	0	0	0	0	0	0	0	0	0	0	1	0	1
NOTCH3	0	0	0	0	0	0	0	0	0	0	0	0	0	0	0	0	0	0	0	0	0	1	0	1
EVC	0	0	0	0	0	0	0	0	0	0	0	0	0	0	0	0	0	0	0	0	0	1	1	1
CLDN16	0	0	0	0	0	0	0	0	0	0	0	0	0	0	0	0	0	0	0	0	0	1	1	1
EPB42	0	0	0	0	0	0	0	0	0	0	0	0	0	0	0	0	0	0	0	0	0	1	1	1
KCNE3	0	0	0	0	0	0	0	0	0	0	0	0	0	0	0	0	0	0	0	0	0	1	1	1
FXYD2	0	0	0	0	0	0	0	0	0	0	0	0	0	0	0	0	0	0	0	0	0	1	1	1
LAMB3	0	0	0	0	0	0	0	0	0	0	0	0	0	0	0	0	0	0	0	0	0	1	1	1
GNRH1	0	0	0	0	0	0	0	0	0	0	0	0	0	0	0	0	0	0	0	0	0	1	1	1
PDE6H	0	0	0	0	0	0	0	0	0	0	0	0	0	0	0	0	0	0	0	0	0	1	1	1
MGP	0	0	0	0	0	0	0	0	0	0	0	0	0	0	0	0	0	0	0	0	0	1	1	1
SNCA	0	0	0	0	0	0	0	0	0	0	0	0	0	0	0	0	0	0	0	0	0	1	1	1
CLCNKB	0	0	0	0	0	0	0	0	0	0	0	0	0	0	0	0	0	0	0	0	0	1	1	1
EFEMP1	0	0	0	0	0	0	0	0	0	0	0	0	0	0	0	0	0	0	0	0	0	1	1	1
FSHB	0	0	0	0	0	0	0	0	0	0	0	0	0	0	0	0	0	0	0	0	0	1	1	1
C1S	0	0	0	0	0	0	0	0	0	0	0	0	0	0	0	0	0	0	0	0	0	1	1	1
TREM2	0	0	0	0	0	0	0	0	0	0	0	0	0	0	0	0	0	0	0	0	0	1	1	1
F13B	0	0	0	0	0	0	0	0	0	0	0	0	0	0	0	0	0	0	0	0	0	1	1	1
IL10RA	0	0	0	0	0	0	0	0	0	0	0	0	0	0	0	0	0	0	0	0	0	1	1	1
FCGR1A	0	0	0	0	0	0	0	0	0	0	0	0	0	0	0	0	0	0	0	0	0	1	1	1
TBX22	0	0	0	0	0	0	0	0	0	0	0	0	0	0	0	0	0	0	0	0	0	1	1	1
ALB	0	0	0	0	0	0	0	0	0	0	0	0	0	0	0	0	0	0	0	0	0	1	1	1
CD3E	0	0	0	0	0	0	0	0	0	0	0	0	0	0	0	0	0	0	0	0	0	1	1	1
SERPINA10	0	0	0	0	0	0	0	0	0	0	0	0	0	0	0	0	0	0	0	0	0	1	1	1
SYNE2	0	0	0	0	0	0	0	0	0	0	0	0	0	0	0	0	0	0	0	0	0	1	1	1
KCNE1	0	0	0	0	0	0	0	0	0	0	0	0	0	0	0	0	0	0	0	0	0	1	1	1
OSMR	0	0	0	0	0	0	0	0	0	0	0	0	0	0	0	0	0	0	0	0	0	1	1	1
CNGB3	0	0	0	0	0	0	0	0	0	0	0	0	0	0	0	0	0	0	0	0	0	1	1	1
DSC2	0	0	0	0	0	0	0	0	0	0	0	0	0	0	0	0	0	0	0	0	0	1	1	1
IFNL3	0	0	0	0	0	0	0	0	0	0	0	0	0	0	0	0	0	0	0	0	0	1	1	1
GP6	0	0	0	0	0	0	0	0	0	0	0	0	0	0	0	0	0	0	0	0	0	1	1	1
APOA5	0	0	0	0	0	0	0	0	0	0	0	0	0	0	0	0	0	0	0	0	0	1	1	1
HLA-A	0	0	0	0	0	0	0	0	0	0	0	0	0	0	0	0	0	0	0	0	0	1	1	1
IFNGR2	0	0	0	0	0	0	0	0	0	0	0	0	0	0	0	0	0	0	0	0	0	1	1	1
PRNP	0	0	0	0	0	0	0	0	0	0	0	0	0	0	0	0	0	0	0	0	0	1	1	1
IL6	0	0	0	0	0	0	0	0	0	0	0	0	0	0	0	0	0	0	0	0	0	1	1	1
TAS2R16	0	0	0	0	0	0	0	0	0	0	0	0	0	0	0	0	0	0	0	0	0	1	1	1
TGM6	0	0	0	0	0	0	0	0	0	0	0	0	0	0	0	0	0	0	0	0	0	1	1	1
CD3G	0	0	0	0	0	0	0	0	0	0	0	0	0	0	0	0	0	0	0	0	0	1	1	1
IFNGR1	0	0	0	0	0	0	0	0	0	0	0	0	0	0	0	0	0	0	0	0	0	1	1	1
CCR5	0	0	0	0	0	0	0	0	0	0	0	0	0	0	0	0	0	0	0	0	0	1	1	1
MAMLD1	0	0	0	0	0	0	0	0	0	0	0	0	0	0	0	0	0	0	0	0	0	1	1	1
CLCNKA	0	0	0	0	0	0	0	0	0	0	0	0	0	0	0	0	0	0	0	0	1	0	0	1
SERPING1	0	0	0	0	0	0	0	0	0	0	0	0	0	0	0	0	0	0	0	0	1	0	0	1
IL6R	0	0	0	0	0	0	0	0	0	0	0	0	0	0	0	0	0	0	0	0	1	0	0	1
CHRNB1	0	0	0	0	0	0	0	0	0	0	0	0	0	0	0	0	0	0	0	0	1	0	0	1
TAC3	0	0	0	0	0	0	0	0	0	0	0	0	0	0	0	0	0	0	0	0	1	0	0	1
APOA2	0	0	0	0	0	0	0	0	0	0	0	0	0	0	0	0	0	0	0	0	1	0	0	1
KRT16	0	0	0	0	0	0	0	0	0	0	0	0	0	0	0	0	0	0	0	0	1	0	0	1
APOC2	0	0	0	0	0	0	0	0	0	0	0	0	0	0	0	0	0	0	0	0	1	0	0	1
HAMP	0	0	0	0	0	0	0	0	0	0	0	0	0	0	0	0	0	0	0	0	1	0	0	1
PVRL4	0	0	0	0	0	0	0	0	0	0	0	0	0	0	0	0	0	0	0	0	1	0	0	1
PDE6A	0	0	0	0	0	0	0	0	0	0	0	0	0	0	0	0	0	0	0	0	1	0	0	1
HLA-DQB1	0	0	0	0	0	0	0	0	0	0	0	0	0	0	0	0	0	0	0	0	1	0	0	1
ECM1	0	0	0	0	0	0	0	0	0	0	0	0	0	0	0	0	0	0	0	0	1	0	0	1
MC1R	0	0	0	0	0	0	0	0	0	0	0	0	0	0	0	0	0	0	0	0	1	0	0	1
TYROBP	0	0	0	0	0	0	0	0	0	0	0	0	0	0	0	0	0	0	0	0	1	0	0	1
DSC3	0	0	0	0	0	0	0	0	0	0	0	0	0	0	0	0	0	0	0	0	1	0	0	1
CD244	0	0	0	0	0	0	0	0	0	0	0	0	0	0	0	0	0	0	0	0	1	0	0	1
EFEMP2	0	0	0	0	0	0	0	0	0	0	0	0	0	0	0	0	0	0	0	0	1	0	0	1
KCNA5	0	0	0	0	0	0	0	0	0	0	0	0	0	0	0	0	0	0	0	0	1	0	0	1
BSND	0	0	0	0	0	0	0	0	0	0	0	0	0	0	0	0	0	0	0	0	1	0	0	1
MPL	0	0	0	0	0	0	0	0	0	0	0	0	0	0	0	0	0	0	0	0	1	0	1	1
GYPC	0	0	0	0	0	0	0	0	0	0	0	0	0	0	0	0	0	0	0	0	1	0	1	1
B2M	0	0	0	0	0	0	0	0	0	0	0	0	0	0	0	0	0	0	0	0	1	0	1	1
COL9A3	0	0	0	0	0	0	0	0	0	0	0	0	0	0	0	0	0	0	0	0	1	0	1	1
GP1BB	0	0	0	0	0	0	0	0	0	0	0	0	0	0	0	0	0	0	0	0	1	0	1	1
GYS2	0	0	0	0	0	0	0	0	0	0	0	0	0	0	0	0	0	0	0	0	1	0	1	1
CCL3L1	0	0	0	0	0	0	0	0	0	0	0	0	0	0	0	0	0	0	0	0	1	0	1	1
MC2R	0	0	0	0	0	0	0	0	0	0	0	0	0	0	0	0	0	0	0	0	1	0	1	1
PTH	0	0	0	0	0	0	0	0	0	0	0	0	0	0	0	0	0	0	0	0	1	0	1	1
ABCC8	0	0	0	0	0	0	0	0	0	0	0	0	0	0	0	0	0	0	0	0	1	0	1	1
HCRT	0	0	0	0	0	0	0	0	0	0	0	0	0	0	0	0	0	0	0	0	1	0	1	1
TCOF1	0	0	0	0	0	0	0	0	0	0	0	0	0	0	0	0	0	0	0	0	1	0	1	1
BEAN1	0	0	0	0	0	0	0	0	0	0	0	0	0	0	0	0	0	0	0	0	1	0	1	1
TICAM1	0	0	0	0	0	0	0	0	0	0	0	0	0	0	0	0	0	0	0	0	1	0	1	1
COX14	0	0	0	0	0	0	0	0	0	0	0	0	0	0	0	0	0	0	0	0	1	0	1	1
PLN	0	0	0	0	0	0	0	0	0	0	0	0	0	0	0	0	0	0	0	0	1	0	1	1
EDN3	0	0	0	0	0	0	0	0	0	0	0	0	0	0	0	0	0	0	0	0	1	0	1	1
SEMA7A	0	0	0	0	0	0	0	0	0	0	0	0	0	0	0	0	0	0	0	0	1	0	1	1
AMH	0	0	0	0	0	0	0	0	0	0	0	0	0	0	0	0	0	0	0	0	1	0	1	1
AGRP	0	0	0	0	0	0	0	0	0	0	0	0	0	0	0	0	0	0	0	0	1	0	1	1
ABCA4	0	0	0	0	0	0	0	0	0	0	0	0	0	0	0	0	0	0	0	0	1	0	1	1
NIPA1	0	0	0	0	0	0	0	0	0	0	0	0	0	0	0	0	0	0	0	0	1	0	1	1
IL7R	0	0	0	0	0	0	0	0	0	0	0	0	0	0	0	0	0	0	0	0	1	0	1	1
EYS	0	0	0	0	0	0	0	0	0	0	0	0	0	0	0	0	0	0	0	0	1	0	1	1
HLA-B	0	0	0	0	0	0	0	0	0	0	0	0	0	0	0	0	0	0	0	0	1	0	1	1
TSHB	0	0	0	0	0	0	0	0	0	0	0	0	0	0	0	0	0	0	0	0	1	0	1	1
MMP9	0	0	0	0	0	0	0	0	0	0	0	0	0	0	0	0	0	0	0	0	1	0	1	1
COL9A2	0	0	0	0	0	0	0	0	0	0	0	0	0	0	0	0	0	0	0	0	1	1	0	1
APOE	0	0	0	0	0	0	0	0	0	0	0	0	0	0	0	0	0	0	0	0	1	1	0	1
CARD14	0	0	0	0	0	0	0	0	0	0	0	0	0	0	0	0	0	0	0	0	1	1	0	1
LDLR	0	0	0	0	0	0	0	0	0	0	0	0	0	0	0	0	0	0	0	0	1	1	0	1
APOL1	0	0	0	0	0	0	0	0	0	0	0	0	0	0	0	0	0	0	0	0	1	1	0	1
C4B	0	0	0	0	0	0	0	0	0	0	0	0	0	0	0	0	0	0	0	0	1	1	0	1
TCAP	0	0	0	0	0	0	0	0	0	0	0	0	0	0	0	0	0	0	0	0	1	1	0	1
KRT18	0	0	0	0	0	0	0	0	0	0	0	0	0	0	0	0	0	0	0	0	1	1	0	1
PRPH	0	0	0	0	0	0	0	0	0	0	0	0	0	0	0	0	0	0	0	0	1	1	0	1
MC3R	0	0	0	0	0	0	0	0	0	0	0	0	0	0	0	0	0	0	0	0	1	1	0	1
SCO2	0	0	0	0	0	0	0	0	0	0	0	0	0	0	0	0	0	0	0	0	1	1	0	1
MLLT11	0	0	0	0	0	0	0	0	0	0	0	0	0	0	0	0	0	0	0	0	1	1	0	1
EPO	0	0	0	0	0	0	0	0	0	0	0	0	0	0	0	0	0	0	0	0	1	1	0	1
LTBP3	0	0	0	0	0	0	0	0	0	0	0	0	0	0	0	0	0	0	0	0	1	1	0	1
C9	0	0	0	0	0	0	0	0	0	0	0	0	0	0	0	0	0	0	0	0	1	1	0	1
CHRNE	0	0	0	0	0	0	0	0	0	0	0	0	0	0	0	0	0	0	0	0	1	1	0	1
GDF6	0	0	0	0	0	0	0	0	0	0	0	0	0	0	0	0	0	0	0	0	1	1	0	1
CYP21A2	0	0	0	0	0	0	0	0	0	0	0	0	0	0	0	0	0	0	0	0	1	1	0	1
GJB3	0	0	0	0	0	0	0	0	0	0	0	0	0	0	0	0	0	0	0	0	1	1	0	1
TGM5	0	0	0	0	0	0	0	0	0	0	0	0	0	0	0	0	0	0	0	0	1	1	0	1
NCR3	0	0	0	0	0	0	0	0	0	0	0	0	0	0	0	0	0	0	0	0	1	1	0	1
DES	0	0	0	0	0	0	0	0	0	0	0	0	0	0	0	0	0	0	0	0	1	1	0	1
TUBB3	0	0	0	0	0	0	0	0	0	0	0	0	0	0	0	0	0	0	0	0	1	1	0	1
EPOR	0	0	0	0	0	0	0	0	0	0	0	0	0	0	0	0	0	0	0	0	1	1	0	1
MN1	0	0	0	0	0	0	0	0	0	0	0	0	0	0	0	0	0	0	0	0	1	1	0	1
CRYGD	0	0	0	0	0	0	0	0	0	0	0	0	0	0	0	0	0	0	0	0	1	1	0	1
CD79A	0	0	0	0	0	0	0	0	0	0	0	0	0	0	0	0	0	0	0	0	1	1	0	1
DDIT3	0	0	0	0	0	0	0	0	0	0	0	0	0	0	0	0	0	0	0	0	1	1	0	1
GJB2	0	0	0	0	0	0	0	0	0	0	0	0	0	0	0	0	0	0	0	0	1	1	0	1
CARTPT	0	0	0	0	0	0	0	0	0	0	0	0	0	0	0	0	0	0	0	0	1	1	0	1
TCIRG1	0	0	0	0	0	0	0	0	0	0	0	0	0	0	0	0	0	0	0	0	1	1	0	1
CFP	0	0	0	0	0	0	0	0	0	0	0	0	0	0	0	0	0	0	0	0	1	1	0	1
LTA	0	0	0	0	0	0	0	0	0	0	0	0	0	0	0	0	0	0	0	0	1	1	0	1
CLCF1	0	0	0	0	0	0	0	0	0	0	0	0	0	0	0	0	0	0	0	0	1	1	0	1
PTGIS	0	0	0	0	0	0	0	0	0	0	0	0	0	0	0	0	0	0	0	0	1	1	0	1
SNCB	0	0	0	0	0	0	0	0	0	0	0	0	0	0	0	0	0	0	0	0	1	1	0	1
CD44	0	0	0	0	0	0	0	0	0	0	0	0	0	0	0	0	0	0	0	0	1	1	1	1
MLC1	0	0	0	0	0	0	0	0	0	0	0	0	0	0	0	0	0	0	0	0	1	1	1	1
MEFV	0	0	0	0	0	0	0	0	0	0	0	0	0	0	0	0	0	0	0	0	1	1	1	1
EDN1	0	0	0	0	0	0	0	0	0	0	0	0	0	0	0	0	0	0	0	0	1	1	1	1
CYP11A1	0	0	0	0	0	0	0	0	0	0	0	0	0	0	0	0	0	0	0	0	1	1	1	1
HRG	0	0	0	0	0	0	0	0	0	0	0	0	0	0	0	0	0	0	0	0	1	1	1	1
CSF3R	0	0	0	0	0	0	0	0	0	0	0	0	0	0	0	0	0	0	0	0	1	1	1	1
CHRNA5	0	0	0	0	0	0	0	0	0	0	0	0	0	0	0	0	0	0	0	0	1	1	1	1
GHR	0	0	0	0	0	0	0	0	0	0	0	0	0	0	0	0	0	0	0	0	1	1	1	1
PYY	0	0	0	0	0	0	0	0	0	0	0	0	0	0	0	0	0	0	0	0	1	1	1	1
NEFH	0	0	0	0	0	0	0	0	0	0	0	0	0	0	0	0	0	0	0	0	1	1	1	1
GJB1	0	0	0	0	0	0	0	0	0	0	0	0	0	0	0	0	0	0	0	0	1	1	1	1
PDE6C	0	0	0	0	0	0	0	0	0	0	0	0	0	0	0	0	0	0	0	0	1	1	1	1
KL	0	0	0	0	0	0	0	0	0	0	0	0	0	0	0	0	0	0	0	0	1	1	1	1
AIPL1	0	0	0	0	0	0	0	0	0	0	0	0	0	0	0	0	0	0	0	0	1	1	1	1
PTRF	0	0	0	0	0	0	0	0	0	0	0	0	0	0	0	0	0	0	0	0	1	1	1	1
GUCY2C	0	0	0	0	0	0	0	0	0	0	0	0	0	0	0	0	0	0	0	0	1	1	1	1
MYBPC1	0	0	0	0	0	0	0	0	0	0	0	0	0	0	0	0	0	0	0	0	1	1	1	1
F7	0	0	0	0	0	0	0	0	0	0	0	0	0	0	0	0	0	0	0	0	1	1	1	1
POF1B	0	0	0	0	0	0	0	0	0	0	0	0	0	0	0	0	0	0	0	0	1	1	1	1
AGT	0	0	0	0	0	0	0	0	0	0	0	0	0	0	0	0	0	0	0	0	1	1	1	1
HOXD13	0	0	0	0	0	0	0	0	0	0	0	0	0	0	0	0	0	0	0	0	1	1	1	1
MYH2	0	0	0	0	0	0	0	0	0	0	0	0	0	0	0	0	0	0	0	0	1	1	1	1
KCNJ13	0	0	0	0	0	0	0	0	0	0	0	0	0	0	0	0	0	0	0	0	1	1	1	1
IGLL1	0	0	0	0	0	0	0	0	0	0	0	0	0	0	0	0	0	0	0	0	1	1	1	1
KRT17	0	0	0	0	0	0	0	0	0	0	0	0	0	0	0	0	0	0	0	0	1	1	1	1
FAM83H	0	0	0	0	0	0	0	0	0	0	0	0	0	0	0	0	0	0	0	0	1	1	1	1
CDHR1	0	0	0	0	0	0	0	0	0	0	0	0	0	0	0	0	0	0	0	0	1	1	1	1
NPPA	0	0	0	0	0	0	0	0	0	0	0	0	0	0	0	0	0	0	0	0	1	1	1	1
GC	0	0	0	0	0	0	0	0	0	0	0	0	0	0	0	0	0	0	0	0	1	1	1	1
PDGFRB	0	0	0	0	0	0	0	0	0	0	0	0	0	0	0	0	0	0	0	0	1	1	1	1
ADRB1	0	0	0	0	0	0	0	0	0	0	0	0	0	0	0	0	0	0	0	0	1	1	1	1
ERMAP	0	0	0	0	0	0	0	0	0	0	0	0	0	0	0	0	0	0	0	0	1	1	1	1
BFSP2	0	0	0	0	0	0	0	0	0	0	0	0	0	0	0	0	0	0	0	0	1	1	1	1
CRYBB3	0	0	0	0	0	0	0	0	0	0	0	0	0	0	0	0	0	0	0	0	1	1	1	1
MYOZ2	0	0	0	0	0	0	0	0	0	0	0	0	0	0	0	0	0	0	0	0	1	1	1	1
KIT	0	0	0	0	0	0	0	0	0	0	0	0	0	0	0	0	0	0	0	0	1	1	1	1
SCN4B	0	0	0	0	0	0	0	0	0	0	0	0	0	0	0	0	0	0	0	0	1	1	1	1
CD8A	0	0	0	0	0	0	0	0	0	0	0	0	0	0	0	0	0	0	0	0	1	1	1	1
ATP6V0A2	0	0	0	0	0	0	0	0	0	0	0	0	0	0	0	0	0	0	0	0	1	1	1	1
LRP5	0	0	0	0	0	0	0	0	0	0	0	0	0	0	0	0	0	0	0	0	1	1	1	1
NEFL	0	0	0	0	0	0	0	0	0	0	0	0	0	0	0	0	0	0	0	0	1	1	1	1
IL21R	0	0	0	0	0	0	0	0	0	0	0	0	0	0	0	0	0	0	0	0	1	1	1	1
BMP15	0	0	0	0	0	0	0	0	0	0	0	0	0	0	0	0	0	0	0	0	1	1	1	1
CD79B	0	0	0	0	0	0	0	0	0	0	0	0	0	0	0	0	0	0	0	0	1	1	1	1
ZNF750	0	0	0	0	0	0	0	0	0	0	0	0	0	0	0	0	0	0	0	0	1	1	1	1
PROS1	0	0	0	0	0	0	0	0	0	0	0	0	0	0	0	0	0	0	0	0	1	1	1	1
SETBP1	0	0	0	0	0	0	0	0	0	0	0	0	0	0	0	0	0	0	0	0	1	1	1	1
SCARF2	0	0	0	0	0	0	0	0	0	0	0	0	0	0	0	0	0	0	0	0	1	1	1	1
ART4	0	0	0	0	0	0	0	0	0	0	0	0	0	0	0	0	0	0	0	0	1	1	1	1
NLGN3	0	0	0	0	0	0	0	0	0	0	0	0	0	0	0	0	0	0	0	0	1	1	1	1
PLOD2	0	0	0	0	0	0	0	0	0	0	0	0	0	0	0	0	0	0	0	0	1	1	1	1
PPP1R17	0	0	0	0	0	0	0	0	0	0	0	0	0	0	0	0	0	0	0	0	1	1	1	1
PKP2	0	0	0	0	0	0	0	0	0	0	0	0	0	0	0	0	0	0	0	0	1	1	1	1
STAT1	0	0	0	0	0	0	0	0	0	0	0	0	0	0	0	0	0	0	0	0	1	1	1	1
PDE6G	0	0	0	0	0	0	0	0	0	0	0	0	0	0	0	0	0	0	0	0	1	1	1	1
HLA-DQA1	0	0	0	0	0	0	0	0	0	0	0	0	0	0	0	0	0	0	0	0	1	1	1	1
HABP2	0	0	0	0	0	0	0	0	0	0	0	0	0	0	0	0	0	0	0	0	1	1	1	1
ASPN	0	0	0	0	0	0	0	0	0	0	0	0	0	0	0	0	0	0	0	0	1	1	1	1
NR3C2	0	0	0	0	0	0	0	0	0	0	0	0	0	0	0	0	0	0	0	0	1	1	1	1
OBSL1	0	0	0	0	0	0	0	0	0	0	0	0	0	0	0	0	0	0	0	0	1	1	1	1
MC4R	0	0	0	0	0	0	0	0	0	0	0	0	0	0	0	0	0	0	0	0	1	1	1	1
F13A1	0	0	0	0	0	0	0	0	0	0	0	0	0	0	0	0	0	0	0	0	1	1	1	1
GDNF	0	0	0	0	0	0	0	0	0	0	0	0	0	0	0	0	0	0	0	0	1	1	1	1
IL10	0	0	0	0	0	0	0	0	0	0	0	0	0	0	0	0	0	0	0	0	1	1	1	1
ALOX5AP	0	0	0	0	0	0	0	0	0	0	0	0	0	0	0	0	0	0	0	0	1	1	1	1
CYP27B1	0	0	0	0	0	0	0	0	0	0	0	0	0	0	0	0	0	0	0	0	1	1	1	1
TYK2	0	0	0	0	0	0	0	0	0	0	0	0	0	0	0	0	0	0	0	0	1	1	1	1
CTLA4	0	0	0	0	0	0	0	0	0	0	0	0	0	0	0	0	0	0	0	0	1	1	1	1
CLDN14	0	0	0	0	0	0	0	0	0	0	0	0	0	0	0	0	0	0	0	0	1	1	1	1
LRP8	0	0	0	0	0	0	0	0	0	0	0	0	0	0	0	0	0	0	0	0	1	1	1	1
MASP2	0	0	0	0	0	0	0	0	0	0	0	0	0	0	0	0	0	0	0	0	1	1	1	1
HLA-DPB1	0	0	0	0	0	0	0	0	0	0	0	0	0	0	0	0	0	0	0	0	1	1	1	1
GABRD	0	0	0	0	0	0	0	0	0	0	0	0	0	0	0	0	0	0	0	0	1	1	1	1
F10	0	0	0	0	0	0	0	0	0	0	0	0	0	0	0	0	0	0	0	0	1	1	1	1
MPLKIP	0	0	0	0	0	0	0	0	0	0	0	0	0	0	0	0	0	0	0	0	1	1	1	1
CD247	0	0	0	0	0	0	0	0	0	0	0	0	0	0	0	0	0	0	0	0	1	1	1	1
ILDR1	0	0	0	0	0	0	0	0	0	0	0	0	0	0	0	0	0	0	0	0	1	1	1	1
BFSP1	0	0	0	0	0	0	0	0	0	0	0	0	0	0	0	0	0	0	0	0	1	1	1	1
BTNL2	0	0	0	0	0	0	0	0	0	0	0	0	0	0	0	0	0	0	0	0	1	1	1	1
PDCD1	0	0	0	0	0	0	0	0	0	0	0	0	0	0	0	0	0	0	0	0	1	1	1	1
LAMC2	0	0	0	0	0	0	0	0	0	0	0	0	0	0	0	0	0	0	0	0	1	1	1	1
TIRAP	0	0	0	0	0	0	0	0	0	0	0	0	0	0	0	0	0	0	0	0	1	1	1	1
GHRHR	0	0	0	0	0	0	0	0	0	0	0	0	0	0	0	0	0	0	0	0	1	1	1	1
CLDN1	0	0	0	0	0	0	0	0	0	0	0	0	0	0	0	0	0	0	0	0	1	1	1	1
IL1B	0	0	0	0	0	0	0	0	0	0	0	0	0	0	0	0	0	0	0	0	1	1	1	1
REN	0	0	0	0	0	0	0	0	0	0	0	0	0	0	0	0	0	0	0	0	1	1	1	1
NOBOX	0	0	0	0	0	0	0	0	0	0	0	0	0	0	0	0	0	0	0	0	1	1	1	1
IL12B	0	0	0	0	0	0	0	0	0	0	0	0	0	0	0	0	0	0	0	0	1	1	1	1
POMC	0	0	0	0	0	0	0	0	0	0	0	0	0	0	0	0	0	0	0	0	1	1	1	1
ST3GAL5	0	0	0	0	0	0	0	0	0	0	0	0	0	0	0	0	0	0	0	0	1	1	1	1
IFNAR2	0	0	0	0	0	0	0	0	0	0	0	0	0	0	0	0	0	0	0	0	1	1	1	1
KCNJ11	0	0	0	0	0	0	0	0	0	0	0	0	0	0	0	0	0	0	0	0	1	1	1	1
CHRNG	0	0	0	0	0	0	0	0	0	0	0	0	0	0	0	0	0	0	0	0	1	1	1	1
HEPACAM	0	0	0	0	0	0	0	0	0	0	0	0	0	0	0	0	0	0	0	0	1	1	1	1
GJA5	0	0	0	0	0	0	0	0	0	0	0	0	0	0	0	0	0	0	0	0	1	1	1	1
CFD	0	0	0	0	0	0	0	0	0	0	0	0	0	0	0	0	0	0	0	0	1	1	1	1
AMER1	0	0	0	0	0	0	0	0	0	0	0	0	0	0	0	0	0	0	0	0	1	1	1	1
FANCG	0	0	0	0	0	0	0	0	0	0	0	0	0	0	0	0	0	0	0	0	1	1	1	1
MEF2C	0	0	0	0	0	0	0	0	0	0	0	0	0	0	0	0	0	0	0	0	1	1	1	1
SCN3B	0	0	0	0	0	0	0	0	0	0	0	0	0	0	0	0	0	0	0	0	1	1	1	1
IL2RG	0	0	0	0	0	0	0	0	0	0	0	0	0	0	0	0	0	0	0	0	1	1	1	1
SEC23B	0	0	0	0	0	0	0	0	0	0	0	0	0	0	0	0	0	0	0	0	1	1	1	1
C8A	0	0	0	0	0	0	0	0	0	0	0	0	0	0	0	0	0	0	0	0	1	1	1	1
FAM20A	0	0	0	0	0	0	0	0	0	0	0	0	0	0	0	0	0	0	0	0	1	1	1	1
GJA1	0	0	0	0	0	0	0	0	0	0	0	0	0	0	0	0	0	0	0	0	1	1	1	1
ZNF513	0	0	0	0	0	0	0	0	0	0	0	0	0	0	0	0	0	0	0	0	1	1	1	1
ITGB4	0	0	0	0	0	0	0	0	0	0	0	0	0	0	0	0	0	0	0	0	1	1	1	1
ANGPTL3	0	0	0	0	0	0	0	0	0	0	0	0	0	0	0	0	0	0	0	0	1	1	1	1
HSPB3	0	0	0	0	0	0	0	0	0	0	0	0	0	0	0	0	0	0	0	0	1	1	1	1
PTHLH	0	0	0	0	0	0	0	0	0	0	0	0	0	0	0	0	0	0	0	0	1	1	1	1
AICDA	0	0	0	0	0	0	0	0	0	0	0	0	0	0	0	0	0	0	0	0	1	1	1	1
IFITM5	0	0	0	0	0	0	0	0	0	0	0	0	0	0	0	0	0	0	0	0	1	1	1	1
STAT4	0	0	0	0	0	0	0	0	0	0	0	0	0	0	0	0	0	0	0	0	1	1	1	1
SCN4A	0	0	0	0	0	0	0	0	0	0	0	0	0	0	0	0	0	0	0	0	1	1	1	1
MYOT	0	0	0	0	0	0	0	0	0	0	0	0	0	0	0	0	0	0	0	0	1	1	1	1
DSG2	0	0	0	0	0	0	0	0	0	0	0	0	0	0	0	0	0	0	0	0	1	1	1	1
TBXA2R	0	0	0	0	0	0	0	0	0	0	0	0	0	0	0	0	0	0	0	0	1	1	1	1
ANTXR2	0	0	0	0	0	0	0	0	0	0	0	0	0	0	0	0	0	0	0	0	1	1	1	1
IL31RA	0	0	0	0	0	0	0	0	0	0	0	0	0	0	0	0	0	0	0	0	1	1	1	1
TAPBP	0	0	0	0	0	0	0	0	0	0	0	0	0	0	0	0	0	0	0	0	1	1	1	1
LIPH	0	0	0	0	0	0	0	0	0	0	0	0	0	0	0	0	0	0	0	0	1	1	1	1
NR3C1	0	0	0	0	0	0	0	0	0	0	0	0	0	0	0	0	0	0	0	0	1	1	1	1
THBD	0	0	0	0	0	0	0	0	0	0	0	0	0	0	0	0	0	0	0	0	1	1	1	1
LEPR	0	0	0	0	0	0	0	0	0	0	0	0	0	0	0	0	0	0	0	0	1	1	1	1
LTBP2	0	0	0	0	0	0	0	0	0	0	0	0	0	0	0	0	0	0	0	0	1	1	1	1
COL6A2	0	0	0	0	0	0	0	0	0	0	0	0	0	0	0	0	0	0	0	0	1	1	1	1
SOX3	0	0	0	0	0	0	0	0	0	0	0	0	0	0	0	0	0	0	0	0	1	1	1	1
STAT3	0	0	0	0	0	0	0	0	0	0	0	0	0	0	0	0	0	0	0	0	1	1	1	1
P2RY12	0	0	0	0	0	0	0	0	0	0	0	0	0	0	0	0	0	0	0	0	1	1	1	1
ZNF644	0	0	0	0	0	0	0	0	0	0	0	0	0	0	0	0	0	0	0	0	1	1	1	1
SMPX	0	0	0	0	0	0	0	0	0	0	0	0	0	0	0	0	0	0	0	0	1	1	1	1
KCNJ10	0	0	0	0	0	0	0	0	0	0	0	0	0	0	0	0	0	0	0	0	1	1	1	1
TPRN	0	0	0	0	0	0	0	0	0	0	0	0	0	0	0	0	0	0	0	0	1	1	1	1
ANG	0	0	0	0	0	0	0	0	0	0	0	0	0	0	0	0	0	0	0	0	1	1	1	1
KERA	0	0	0	0	0	0	0	0	0	0	0	0	0	0	0	0	0	0	0	0	1	1	1	1
SERPINF2	0	0	0	0	0	0	0	0	0	0	0	0	0	0	0	0	0	0	0	0	1	1	1	1
C7	0	0	0	0	0	0	0	0	0	0	0	0	0	0	0	0	0	0	0	0	1	1	1	1
SERPIND1	0	0	0	0	0	0	0	0	0	0	0	0	0	0	0	0	0	0	0	0	1	1	1	1
PDGFRL	0	0	0	0	0	0	0	0	0	0	0	0	0	0	0	0	0	0	0	0	1	1	1	1
SERPINH1	0	0	0	0	0	0	0	0	0	0	0	0	0	0	0	0	0	0	0	0	1	1	1	1
KCNJ1	0	0	0	0	0	0	0	0	0	0	0	0	0	0	0	0	0	0	0	0	1	1	1	1
TG	0	0	0	0	0	0	0	0	0	0	0	0	0	0	0	0	0	0	0	0	1	1	1	1
CHRNA1	0	0	0	0	0	0	0	0	0	0	0	0	0	0	0	0	0	0	0	0	1	1	1	1
CFI	0	0	0	0	0	0	0	0	0	0	0	0	0	0	0	0	0	0	0	0	1	1	1	1
LIFR	0	0	0	0	0	0	0	0	0	0	0	0	0	0	0	0	0	0	0	0	1	1	1	1
GP9	0	0	0	0	0	0	0	0	0	0	0	0	0	0	0	0	0	0	0	0	1	1	1	1
FLT3	0	0	0	0	0	0	0	0	0	0	0	0	0	0	0	0	0	0	0	0	1	1	1	1
IFNG	0	0	0	0	0	0	0	0	0	0	0	0	0	0	0	0	0	0	0	0	1	1	1	1
UPK3A	0	0	0	0	0	0	0	0	0	0	0	0	0	0	0	0	0	0	0	0	1	1	1	1
C2orf71	0	0	0	0	0	0	0	0	0	0	0	0	0	0	0	0	0	0	0	0	1	1	1	1
CXCL12	0	0	0	0	0	0	0	0	0	0	0	0	0	0	0	0	0	0	0	0	1	1	1	1
CRYBB1	0	0	0	0	0	0	0	0	0	0	0	0	0	0	0	0	0	0	0	0	1	1	1	1
CHRND	0	0	0	0	0	0	0	0	0	0	0	0	0	0	0	0	0	0	0	0	1	1	1	1
CABP2	0	0	0	0	0	0	0	0	0	0	0	0	0	0	0	0	0	0	0	0	1	1	1	1
TNFRSF11A	0	0	0	0	0	0	0	0	0	0	0	0	0	0	0	0	0	0	0	0	1	1	1	1
COL17A1	0	0	0	0	0	0	0	0	0	0	0	0	0	0	0	0	0	0	0	0	1	1	1	1
SERPINE1	0	0	0	0	0	0	0	0	0	0	0	0	0	0	0	0	0	0	0	0	1	1	1	1
ACVR1B	0	0	0	0	0	0	0	0	0	0	0	0	0	0	0	0	0	0	0	0	1	1	1	1
GLRB	0	0	0	0	0	0	0	0	0	0	0	0	0	0	0	0	0	0	0	0	1	1	1	1
FGF3	0	0	0	0	0	0	0	0	0	0	0	0	0	0	0	0	0	0	0	0	1	1	1	1
KCNE2	0	0	0	0	0	0	0	0	0	0	0	0	0	0	0	0	0	0	0	0	1	1	1	1
CAPN10	0	0	0	0	0	0	0	0	0	0	0	0	0	0	0	0	0	0	0	0	1	1	1	1
GH1	0	0	0	0	0	0	0	0	0	0	0	0	0	0	0	0	0	0	0	0	1	1	1	1
KITLG	0	0	0	0	0	0	0	0	0	0	0	0	0	0	0	0	0	0	0	0	1	1	1	1
ALDOB	0	0	0	0	0	0	0	0	0	0	0	0	0	0	0	0	0	0	0	0	1	1	1	1
APOA1	0	0	0	0	0	0	0	0	0	0	0	0	0	0	0	0	0	0	0	0	1	1	1	1
CRYBB2	0	0	0	0	0	0	0	0	0	0	0	0	0	0	0	0	0	0	0	0	1	1	1	1
SLC2A9	0	0	0	0	0	0	0	0	0	0	0	0	0	0	0	0	0	0	0	0	1	1	1	1
CDKN2A	0	0	0	0	0	0	0	0	0	0	0	0	0	0	0	0	0	0	0	0	1	1	1	1
RAG2	0	0	0	0	0	0	0	0	0	0	0	0	0	0	0	0	0	0	0	0	1	1	1	1
CSF1R	0	0	0	0	0	0	0	0	0	0	0	0	0	0	0	0	0	0	0	0	1	1	1	1
AR	0	0	0	0	0	0	0	0	0	0	0	0	0	0	0	0	0	0	0	0	1	1	1	1
PDYN	0	0	0	0	0	0	0	0	0	0	0	0	0	0	0	0	0	0	0	0	1	1	1	1
ANO6	0	0	0	0	0	0	0	0	0	0	0	0	0	0	0	0	0	0	0	0	1	1	1	1
CSF2RB	0	0	0	0	0	0	0	0	0	0	0	0	0	0	0	0	0	0	0	0	1	1	1	1
FGF23	0	0	0	0	0	0	0	0	0	0	0	0	0	0	0	0	0	0	0	0	1	1	1	1
IL11RA	0	0	0	0	0	0	0	0	0	0	0	0	0	0	0	0	0	0	0	0	1	1	1	1
GDF3	0	0	0	0	0	0	0	0	0	0	0	0	0	0	0	0	0	0	0	0	1	1	1	1
GJC2	0	0	0	0	0	0	0	0	0	0	0	0	0	0	0	0	0	0	0	1	0	0	0	1
SPATA16	0	0	0	0	0	0	0	0	0	0	0	0	0	0	0	0	0	0	0	1	0	0	1	1
CD40LG	0	0	0	0	0	0	0	0	0	0	0	0	0	0	0	0	0	0	0	1	0	1	1	1
ACTA1	0	0	0	0	0	0	0	0	0	0	0	0	0	0	0	0	0	0	0	1	1	0	0	1
TSPAN12	0	0	0	0	0	0	0	0	0	0	0	0	0	0	0	0	0	0	0	1	1	0	1	1
GJB4	0	0	0	0	0	0	0	0	0	0	0	0	0	0	0	0	0	0	0	1	1	0	1	1
CRYGS	0	0	0	0	0	0	0	0	0	0	0	0	0	0	0	0	0	0	0	1	1	0	1	1
TNNT1	0	0	0	0	0	0	0	0	0	0	0	0	0	0	0	0	0	0	0	1	1	1	0	1
BCAM	0	0	0	0	0	0	0	0	0	0	0	0	0	0	0	0	0	0	0	1	1	1	1	1
TLR5	0	0	0	0	0	0	0	0	0	0	0	0	0	0	0	0	0	0	0	1	1	1	1	1
PDE6B	0	0	0	0	0	0	0	0	0	0	0	0	0	0	0	0	0	0	0	1	1	1	1	1
LIPC	0	0	0	0	0	0	0	0	0	0	0	0	0	0	0	0	0	0	0	1	1	1	1	1
IKZF1	0	0	0	0	0	0	0	0	0	0	0	0	0	0	0	0	0	0	0	1	1	1	1	1
FGG	0	0	0	0	0	0	0	0	0	0	0	0	0	0	0	0	0	0	0	1	1	1	1	1
GJA8	0	0	0	0	0	0	0	0	0	0	0	0	0	0	0	0	0	0	0	1	1	1	1	1
MYBPC3	0	0	0	0	0	0	0	0	0	0	0	0	0	0	0	0	0	0	0	1	1	1	1	1
SMAD7	0	0	0	0	0	0	0	0	0	0	0	0	0	0	0	0	0	0	0	1	1	1	1	1
SLC6A14	0	0	0	0	0	0	0	0	0	0	0	0	0	0	0	0	0	0	0	1	1	1	1	1
CLDN19	0	0	0	0	0	0	0	0	0	0	0	0	0	0	0	0	0	0	0	1	1	1	1	1
ITGAM	0	0	0	0	0	0	0	0	0	0	0	0	0	0	0	0	0	0	0	1	1	1	1	1
GJA3	0	0	0	0	0	0	0	0	0	0	0	0	0	0	0	0	0	0	0	1	1	1	1	1
CDH1	0	0	0	0	0	0	0	0	0	0	0	0	0	0	0	0	0	0	0	1	1	1	1	1
NEXN	0	0	0	0	0	0	0	0	0	0	0	0	0	0	0	0	0	0	0	1	1	1	1	1
ACTA2	0	0	0	0	0	0	0	0	0	0	0	0	0	0	0	0	0	0	0	1	1	1	1	1
FBLN5	0	0	0	0	0	0	0	0	0	0	0	0	0	0	0	0	0	0	0	1	1	1	1	1
CRYGC	0	0	0	0	0	0	0	0	0	0	0	0	0	0	0	0	0	0	1	0	0	0	0	1
MOG	0	0	0	0	0	0	0	0	0	0	0	0	0	0	0	0	0	0	1	0	0	0	0	1
GFAP	0	0	0	0	0	0	0	0	0	0	0	0	0	0	0	0	0	0	1	0	0	0	0	1
KRT13	0	0	0	0	0	0	0	0	0	0	0	0	0	0	0	0	0	0	1	0	0	0	1	1
AARS2	0	0	0	0	0	0	0	0	0	0	0	0	0	0	0	0	0	0	1	0	1	0	1	1
LHB	0	0	0	0	0	0	0	0	0	0	0	0	0	0	0	0	0	0	1	0	1	1	0	1
IKBKG	0	0	0	0	0	0	0	0	0	0	0	0	0	0	0	0	0	0	1	0	1	1	0	1
KRT8	0	0	0	0	0	0	0	0	0	0	0	0	0	0	0	0	0	0	1	0	1	1	0	1
MAML2	0	0	0	0	0	0	0	0	0	0	0	0	0	0	0	0	0	0	1	0	1	1	0	1
MFRP	0	0	0	0	0	0	0	0	0	0	0	0	0	0	0	0	0	0	1	0	1	1	0	1
IRGM	0	0	0	0	0	0	0	0	0	0	0	0	0	0	0	0	0	0	1	0	1	1	0	1
G6PC3	0	0	0	0	0	0	0	0	0	0	0	0	0	0	0	0	0	0	1	0	1	1	0	1
MSMB	0	0	0	0	0	0	0	0	0	0	0	0	0	0	0	0	0	0	1	0	1	1	1	1
RFXAP	0	0	0	0	0	0	0	0	0	0	0	0	0	0	0	0	0	0	1	0	1	1	1	1
ACTC1	0	0	0	0	0	0	0	0	0	0	0	0	0	0	0	0	0	0	1	0	1	1	1	1
MYLK2	0	0	0	0	0	0	0	0	0	0	0	0	0	0	0	0	0	0	1	0	1	1	1	1
CYP19A1	0	0	0	0	0	0	0	0	0	0	0	0	0	0	0	0	0	0	1	0	1	1	1	1
IL10RB	0	0	0	0	0	0	0	0	0	0	0	0	0	0	0	0	0	0	1	0	1	1	1	1
CITED2	0	0	0	0	0	0	0	0	0	0	0	0	0	0	0	0	0	0	1	0	1	1	1	1
INS	0	0	0	0	0	0	0	0	0	0	0	0	0	0	0	0	0	0	1	0	1	1	1	1
ANGPTL4	0	0	0	0	0	0	0	0	0	0	0	0	0	0	0	0	0	0	1	0	1	1	1	1
SH3TC2	0	0	0	0	0	0	0	0	0	0	0	0	0	0	0	0	0	0	1	0	1	1	1	1
PADI4	0	0	0	0	0	0	0	0	0	0	0	0	0	0	0	0	0	0	1	0	1	1	1	1
PLAT	0	0	0	0	0	0	0	0	0	0	0	0	0	0	0	0	0	0	1	0	1	1	1	1
NR0B2	0	0	0	0	0	0	0	0	0	0	0	0	0	0	0	0	0	0	1	0	1	1	1	1
HNF1B	0	0	0	0	0	0	0	0	0	0	0	0	0	0	0	0	0	0	1	0	1	1	1	1
LPL	0	0	0	0	0	0	0	0	0	0	0	0	0	0	0	0	0	0	1	0	1	1	1	1
KBTBD13	0	0	0	0	0	0	0	0	0	0	0	0	0	0	0	0	0	0	1	0	1	1	1	1
NGF	0	0	0	0	0	0	0	0	0	0	0	0	0	0	0	0	0	0	1	0	1	1	1	1
PROK2	0	0	0	0	0	0	0	0	0	0	0	0	0	0	0	0	0	0	1	0	1	1	1	1
KCNMB1	0	0	0	0	0	0	0	0	0	0	0	0	0	0	0	0	0	0	1	0	1	1	1	1
HAVCR1	0	0	0	0	0	0	0	0	0	0	0	0	0	0	0	0	0	0	1	0	1	1	1	1
TRPM4	0	0	0	0	0	0	0	0	0	0	0	0	0	0	0	0	0	0	1	0	1	1	1	1
EDARADD	0	0	0	0	0	0	0	0	0	0	0	0	0	0	0	0	0	0	1	0	1	1	1	1
PHEX	0	0	0	0	0	0	0	0	0	0	0	0	0	0	0	0	0	0	1	1	1	0	1	1
CHRNB2	0	0	0	0	0	0	0	0	0	0	0	0	0	0	0	0	0	0	1	1	1	1	1	1
EDAR	0	0	0	0	0	0	0	0	0	0	0	0	0	0	0	0	0	0	1	1	1	1	1	1
TYRP1	0	0	0	0	0	0	0	0	0	0	0	0	0	0	0	0	0	0	1	1	1	1	1	1
ZNF365	0	0	0	0	0	0	0	0	0	0	0	0	0	0	0	0	0	0	1	1	1	1	1	1
C6	0	0	0	0	0	0	0	0	0	0	0	0	0	0	0	0	0	0	1	1	1	1	1	1
SSX2	0	0	0	0	0	0	0	0	0	0	0	0	0	0	0	0	0	1	0	0	0	0	0	1
IFITM3	0	0	0	0	0	0	0	0	0	0	0	0	0	0	0	0	0	1	0	0	0	1	0	1
EPCAM	0	0	0	0	0	0	0	0	0	0	0	0	0	0	0	0	0	1	0	0	1	0	1	1
C1QC	0	0	0	0	0	0	0	0	0	0	0	0	0	0	0	0	0	1	0	0	1	0	1	1
FN1	0	0	0	0	0	0	0	0	0	0	0	0	0	0	0	0	0	1	0	0	1	1	1	1
GCGR	0	0	0	0	0	0	0	0	0	0	0	0	0	0	0	0	0	1	0	0	1	1	1	1
NUMA1	0	0	0	0	0	0	0	0	0	0	0	0	0	0	0	0	0	1	0	0	1	1	1	1
ADIPOQ	0	0	0	0	0	0	0	0	0	0	0	0	0	0	0	0	0	1	0	0	1	1	1	1
CFB	0	0	0	0	0	0	0	0	0	0	0	0	0	0	0	0	0	1	0	1	1	0	0	1
TCN2	0	0	0	0	0	0	0	0	0	0	0	0	0	0	0	0	0	1	0	1	1	1	1	1
PVRL1	0	0	0	0	0	0	0	0	0	0	0	0	0	0	0	0	0	1	0	1	1	1	1	1
TGFB2	0	0	0	0	0	0	0	0	0	0	0	0	0	0	0	0	0	1	0	1	1	1	1	1
CFC1	0	0	0	0	0	0	0	0	0	0	0	0	0	0	0	0	0	1	1	0	0	0	1	1
TAP1	0	0	0	0	0	0	0	0	0	0	0	0	0	0	0	0	0	1	1	0	1	1	0	1
GNE	0	0	0	0	0	0	0	0	0	0	0	0	0	0	0	0	0	1	1	0	1	1	1	1
PROKR2	0	0	0	0	0	0	0	0	0	0	0	0	0	0	0	0	0	1	1	0	1	1	1	1
PALB2	0	0	0	0	0	0	0	0	0	0	0	0	0	0	0	0	0	1	1	0	1	1	1	1
CASC5	0	0	0	0	0	0	0	0	0	0	0	0	0	0	0	0	0	1	1	0	1	1	1	1
C3	0	0	0	0	0	0	0	0	0	0	0	0	0	0	0	0	0	1	1	1	1	1	0	1
TMEM126A	0	0	0	0	0	0	0	0	0	0	0	0	0	0	0	0	0	1	1	1	1	1	1	1
LEFTY2	0	0	0	0	0	0	0	0	0	0	0	0	0	0	0	0	0	1	1	1	1	1	1	1
TGFBR2	0	0	0	0	0	0	0	0	0	0	0	0	0	0	0	0	0	1	1	1	1	1	1	1
SERPINA3	0	0	0	0	0	0	0	0	0	0	0	0	0	0	0	0	1	0	0	0	0	0	0	1
KLK1	0	0	0	0	0	0	0	0	0	0	0	0	0	0	0	0	1	0	0	0	0	0	0	1
PML	0	0	0	0	0	0	0	0	0	0	0	0	0	0	0	0	1	0	0	0	0	0	1	1
OLR1	0	0	0	0	0	0	0	0	0	0	0	0	0	0	0	0	1	0	0	0	0	1	0	1
TNF	0	0	0	0	0	0	0	0	0	0	0	0	0	0	0	0	1	0	0	0	0	1	1	1
SPINK1	0	0	0	0	0	0	0	0	0	0	0	0	0	0	0	0	1	0	0	0	1	0	1	1
TINF2	0	0	0	0	0	0	0	0	0	0	0	0	0	0	0	0	1	0	0	0	1	1	0	1
HESX1	0	0	0	0	0	0	0	0	0	0	0	0	0	0	0	0	1	0	0	0	1	1	1	1
HOXA11	0	0	0	0	0	0	0	0	0	0	0	0	0	0	0	0	1	0	0	0	1	1	1	1
NR0B1	0	0	0	0	0	0	0	0	0	0	0	0	0	0	0	0	1	0	0	0	1	1	1	1
MAP3K8	0	0	0	0	0	0	0	0	0	0	0	0	0	0	0	0	1	0	0	0	1	1	1	1
FLT4	0	0	0	0	0	0	0	0	0	0	0	0	0	0	0	0	1	0	0	1	1	1	1	1
FFAR4	0	0	0	0	0	0	0	0	0	0	0	0	0	0	0	0	1	0	1	0	0	1	0	1
CLN5	0	0	0	0	0	0	0	0	0	0	0	0	0	0	0	0	1	0	1	0	1	1	1	1
RIPK4	0	0	0	0	0	0	0	0	0	0	0	0	0	0	0	0	1	0	1	0	1	1	1	1
CLN6	0	0	0	0	0	0	0	0	0	0	0	0	0	0	0	0	1	0	1	0	1	1	1	1
CA4	0	0	0	0	0	0	0	0	0	0	0	0	0	0	0	0	1	0	1	0	1	1	1	1
LGI1	0	0	0	0	0	0	0	0	0	0	0	0	0	0	0	0	1	0	1	0	1	1	1	1
UMOD	0	0	0	0	0	0	0	0	0	0	0	0	0	0	0	0	1	0	1	1	1	1	0	1
TRAF3IP2	0	0	0	0	0	0	0	0	0	0	0	0	0	0	0	0	1	0	1	1	1	1	1	1
CILP	0	0	0	0	0	0	0	0	0	0	0	0	0	0	0	0	1	0	1	1	1	1	1	1
CCDC78	0	0	0	0	0	0	0	0	0	0	0	0	0	0	0	0	1	1	0	1	1	1	1	1
HBD	0	0	0	0	0	0	0	0	0	0	0	0	0	0	0	0	1	1	1	0	0	0	0	1
TEK	0	0	0	0	0	0	0	0	0	0	0	0	0	0	0	0	1	1	1	0	1	1	1	1
CDON	0	0	0	0	0	0	0	0	0	0	0	0	0	0	0	0	1	1	1	0	1	1	1	1
IL17F	0	0	0	0	0	0	0	0	0	0	0	0	0	0	0	0	1	1	1	1	1	1	1	1
INSL3	0	0	0	0	0	0	0	0	0	0	0	0	0	0	0	1	0	0	0	0	0	0	0	1
MPO	0	0	0	0	0	0	0	0	0	0	0	0	0	0	0	1	0	0	0	0	0	1	0	1
MPZ	0	0	0	0	0	0	0	0	0	0	0	0	0	0	0	1	0	0	0	0	1	1	1	1
HGF	0	0	0	0	0	0	0	0	0	0	0	0	0	0	0	1	0	0	0	0	1	1	1	1
BDNF	0	0	0	0	0	0	0	0	0	0	0	0	0	0	0	1	0	0	0	0	1	1	1	1
SOD3	0	0	0	0	0	0	0	0	0	0	0	0	0	0	0	1	0	0	0	0	1	1	1	1
NQO1	0	0	0	0	0	0	0	0	0	0	0	0	0	0	0	1	0	0	0	0	1	1	1	1
HOXA13	0	0	0	0	0	0	0	0	0	0	0	0	0	0	0	1	0	0	0	1	1	1	0	1
BLOC1S3	0	0	0	0	0	0	0	0	0	0	0	0	0	0	0	1	0	0	1	0	1	1	0	1
PAX7	0	0	0	0	0	0	0	0	0	0	0	0	0	0	0	1	0	0	1	0	1	1	1	1
VCAN	0	0	0	0	0	0	0	0	0	0	0	0	0	0	0	1	0	0	1	0	1	1	1	1
LPIN1	0	0	0	0	0	0	0	0	0	0	0	0	0	0	0	1	0	0	1	0	1	1	1	1
MS4A1	0	0	0	0	0	0	0	0	0	0	0	0	0	0	0	1	0	0	1	0	1	1	1	1
CRLF1	0	0	0	0	0	0	0	0	0	0	0	0	0	0	0	1	0	0	1	1	1	1	0	1
NTRK1	0	0	0	0	0	0	0	0	0	0	0	0	0	0	0	1	0	1	0	0	1	1	1	1
WHSC1L1	0	0	0	0	0	0	0	0	0	0	0	0	0	0	0	1	0	1	0	0	1	1	1	1
IL1RAPL1	0	0	0	0	0	0	0	0	0	0	0	0	0	0	0	1	0	1	0	1	1	1	1	1
FANCC	0	0	0	0	0	0	0	0	0	0	0	0	0	0	0	1	0	1	1	0	1	1	1	1
ABCC9	0	0	0	0	0	0	0	0	0	0	0	0	0	0	0	1	0	1	1	0	1	1	1	1
COLQ	0	0	0	0	0	0	0	0	0	0	0	0	0	0	0	1	0	1	1	0	1	1	1	1
LIM2	0	0	0	0	0	0	0	0	0	0	0	0	0	0	0	1	0	1	1	1	1	1	0	1
NODAL	0	0	0	0	0	0	0	0	0	0	0	0	0	0	0	1	0	1	1	1	1	1	1	1
ALX3	0	0	0	0	0	0	0	0	0	0	0	0	0	0	0	1	1	0	0	0	1	0	0	1
TDGF1	0	0	0	0	0	0	0	0	0	0	0	0	0	0	0	1	1	0	0	0	1	1	0	1
COL7A1	0	0	0	0	0	0	0	0	0	0	0	0	0	0	0	1	1	0	0	0	1	1	1	1
CEL	0	0	0	0	0	0	0	0	0	0	0	0	0	0	0	1	1	0	0	0	1	1	1	1
ESR1	0	0	0	0	0	0	0	0	0	0	0	0	0	0	0	1	1	0	0	0	1	1	1	1
TRPS1	0	0	0	0	0	0	0	0	0	0	0	0	0	0	0	1	1	0	0	0	1	1	1	1
ENG	0	0	0	0	0	0	0	0	0	0	0	0	0	0	0	1	1	0	1	0	1	1	1	1
PALLD	0	0	0	0	0	0	0	0	0	0	0	0	0	0	0	1	1	0	1	1	1	1	1	1
RGS9BP	0	0	0	0	0	0	0	0	0	0	0	0	0	0	0	1	1	1	0	0	1	1	1	1
EVC2	0	0	0	0	0	0	0	0	0	0	0	0	0	0	0	1	1	1	1	0	0	1	1	1
TBX21	0	0	0	0	0	0	0	0	0	0	0	0	0	0	0	1	1	1	1	0	1	1	1	1
COL9A1	0	0	0	0	0	0	0	0	0	0	0	0	0	0	0	1	1	1	1	0	1	1	1	1
ZFAT	0	0	0	0	0	0	0	0	0	0	0	0	0	0	0	1	1	1	1	0	1	1	1	1
IL17RA	0	0	0	0	0	0	0	0	0	0	0	0	0	0	0	1	1	1	1	1	1	1	1	1
RSPO1	0	0	0	0	0	0	0	0	0	0	0	0	0	0	0	1	1	1	1	1	1	1	1	1
CSTA	0	0	0	0	0	0	0	0	0	0	0	0	0	0	1	0	0	0	0	0	0	0	0	1
C1QA	0	0	0	0	0	0	0	0	0	0	0	0	0	0	1	0	0	0	0	0	0	1	0	1
TRPV3	0	0	0	0	0	0	0	0	0	0	0	0	0	0	1	0	0	0	0	0	0	1	1	1
SLC5A2	0	0	0	0	0	0	0	0	0	0	0	0	0	0	1	0	0	0	0	0	1	0	0	1
COL1A1	0	0	0	0	0	0	0	0	0	0	0	0	0	0	1	0	0	0	0	0	1	1	0	1
TNFRSF1A	0	0	0	0	0	0	0	0	0	0	0	0	0	0	1	0	0	0	0	0	1	1	1	1
RS1	0	0	0	0	0	0	0	0	0	0	0	0	0	0	1	0	0	0	0	0	1	1	1	1
ALOXE3	0	0	0	0	0	0	0	0	0	0	0	0	0	0	1	0	0	0	0	0	1	1	1	1
IRAK3	0	0	0	0	0	0	0	0	0	0	0	0	0	0	1	0	0	0	0	0	1	1	1	1
SH2D1A	0	0	0	0	0	0	0	0	0	0	0	0	0	0	1	0	0	0	0	1	1	0	1	1
DSP	0	0	0	0	0	0	0	0	0	0	0	0	0	0	1	0	0	0	0	1	1	1	1	1
NKX2-5	0	0	0	0	0	0	0	0	0	0	0	0	0	0	1	0	0	0	1	0	1	1	1	1
IRF6	0	0	0	0	0	0	0	0	0	0	0	0	0	0	1	0	0	0	1	0	1	1	1	1
OTOA	0	0	0	0	0	0	0	0	0	0	0	0	0	0	1	0	0	0	1	1	1	1	1	1
VIM	0	0	0	0	0	0	0	0	0	0	0	0	0	0	1	0	0	0	1	1	1	1	1	1
ITK	0	0	0	0	0	0	0	0	0	0	0	0	0	0	1	0	0	1	0	0	1	1	1	1
CYP2R1	0	0	0	0	0	0	0	0	0	0	0	0	0	0	1	0	0	1	0	0	1	1	1	1
DCN	0	0	0	0	0	0	0	0	0	0	0	0	0	0	1	0	1	0	1	1	1	1	1	1
NDP	0	0	0	0	0	0	0	0	0	0	0	0	0	0	1	0	1	1	1	0	1	0	1	1
LIPI	0	0	0	0	0	0	0	0	0	0	0	0	0	0	1	1	0	0	0	0	0	0	0	1
ANKK1	0	0	0	0	0	0	0	0	0	0	0	0	0	0	1	1	0	0	1	0	1	1	1	1
PDX1	0	0	0	0	0	0	0	0	0	0	0	0	0	0	1	1	1	1	1	1	1	1	1	1
40067	0	0	0	0	0	0	0	0	0	0	0	0	0	1	0	0	0	0	0	0	0	0	0	1
ZNF81	0	0	0	0	0	0	0	0	0	0	0	0	0	1	0	0	0	0	0	0	0	0	0	1
LTBP4	0	0	0	0	0	0	0	0	0	0	0	0	0	1	0	0	0	0	0	0	0	1	0	1
SLURP1	0	0	0	0	0	0	0	0	0	0	0	0	0	1	0	0	0	0	0	0	1	1	1	1
SLITRK1	0	0	0	0	0	0	0	0	0	0	0	0	0	1	0	0	0	0	1	1	1	1	1	1
TCTN2	0	0	0	0	0	0	0	0	0	0	0	0	0	1	0	0	1	1	1	0	1	1	1	1
RARA	0	0	0	0	0	0	0	0	0	0	0	0	0	1	0	1	1	1	1	1	1	1	1	1
CR2	0	0	0	0	0	0	0	0	0	0	0	0	0	1	1	0	0	0	0	0	0	0	0	1
C1QTNF5	0	0	0	0	0	0	0	0	0	0	0	0	0	1	1	0	1	0	1	0	1	1	1	1
CRX	0	0	0	0	0	0	0	0	0	0	0	0	1	0	0	0	0	0	0	0	0	0	0	1
ABCC6	0	0	0	0	0	0	0	0	0	0	0	0	1	0	0	0	0	0	0	0	1	0	1	1
GNAT1	0	0	0	0	0	0	0	0	0	0	0	0	1	0	0	0	0	0	0	0	1	1	0	1
SLC52A2	0	0	0	0	0	0	0	0	0	0	0	0	1	0	0	0	0	0	0	0	1	1	0	1
GATA6	0	0	0	0	0	0	0	0	0	0	0	0	1	0	0	0	0	0	0	0	1	1	1	1
DRD4	0	0	0	0	0	0	0	0	0	0	0	0	1	0	0	0	0	0	0	0	1	1	1	1
ERBB2	0	0	0	0	0	0	0	0	0	0	0	0	1	0	0	0	0	0	0	1	1	1	0	1
AGTR1	0	0	0	0	0	0	0	0	0	0	0	0	1	0	0	0	0	0	0	1	1	1	1	1
NCF1	0	0	0	0	0	0	0	0	0	0	0	0	1	0	0	0	0	0	1	0	1	1	1	1
FIGLA	0	0	0	0	0	0	0	0	0	0	0	0	1	0	0	0	0	0	1	1	1	1	0	1
BMP1	0	0	0	0	0	0	0	0	0	0	0	0	1	0	0	0	0	1	0	0	1	1	0	1
EMD	0	0	0	0	0	0	0	0	0	0	0	0	1	0	0	0	1	0	0	0	1	1	0	1
SFTPA1	0	0	0	0	0	0	0	0	0	0	0	0	1	0	0	1	0	0	0	0	0	0	1	1
CYP2B6	0	0	0	0	0	0	0	0	0	0	0	0	1	0	0	1	1	0	0	0	0	0	0	1
CES1	0	0	0	0	0	0	0	0	0	0	0	0	1	0	0	1	1	0	1	1	1	1	1	1
FUT1	0	0	0	0	0	0	0	0	0	0	0	0	1	0	1	0	1	0	0	0	0	1	0	1
SERPINA1	0	0	0	0	0	0	0	0	0	0	0	0	1	1	0	0	0	0	0	0	1	1	1	1
SERPINC1	0	0	0	0	0	0	0	0	0	0	0	0	1	1	0	1	0	1	0	1	1	1	1	1
PCDH19	0	0	0	0	0	0	0	0	0	0	0	0	1	1	1	1	1	1	1	1	1	1	1	1
SGCA	0	0	0	0	0	0	0	0	0	0	0	1	0	0	0	0	0	0	0	0	0	1	0	1
CETP	0	0	0	0	0	0	0	0	0	0	0	1	0	0	0	0	0	0	0	0	1	0	1	1
COL6A1	0	0	0	0	0	0	0	0	0	0	0	1	0	0	0	0	0	0	0	0	1	1	1	1
MATN3	0	0	0	0	0	0	0	0	0	0	0	1	0	0	0	0	0	0	1	1	1	1	1	1
DRD2	0	0	0	0	0	0	0	0	0	0	0	1	0	0	0	0	1	0	0	0	1	1	1	1
MMP3	0	0	0	0	0	0	0	0	0	0	0	1	0	0	0	1	0	0	0	0	0	1	1	1
GUCA1A	0	0	0	0	0	0	0	0	0	0	0	1	0	0	1	0	0	0	0	0	1	1	1	1
COL4A5	0	0	0	0	0	0	0	0	0	0	0	1	0	0	1	0	0	0	0	1	1	1	1	1
KCNQ4	0	0	0	0	0	0	0	0	0	0	0	1	0	0	1	1	0	0	1	1	1	1	1	1
CYP2C9	0	0	0	0	0	0	0	0	0	0	0	1	0	1	0	0	0	0	0	0	0	0	0	1
PDLIM4	0	0	0	0	0	0	0	0	0	0	0	1	0	1	0	0	1	0	0	1	1	1	1	1
GRIN2A	0	0	0	0	0	0	0	0	0	0	0	1	0	1	0	1	0	0	0	1	1	1	1	1
SLC16A1	0	0	0	0	0	0	0	0	0	0	0	1	1	0	0	0	0	0	0	0	1	1	1	1
CRTAP	0	0	0	0	0	0	0	0	0	0	0	1	1	0	0	0	0	1	0	1	1	1	1	1
ROM1	0	0	0	0	0	0	0	0	0	0	1	0	0	0	0	0	0	0	0	0	0	0	0	1
PRSS56	0	0	0	0	0	0	0	0	0	0	1	0	0	0	0	0	0	0	0	0	0	0	1	1
ABCB4	0	0	0	0	0	0	0	0	0	0	1	0	0	0	0	0	0	0	0	0	0	0	1	1
KCNQ3	0	0	0	0	0	0	0	0	0	0	1	0	0	0	0	0	0	0	0	0	0	1	1	1
SLC22A12	0	0	0	0	0	0	0	0	0	0	1	0	0	0	0	0	0	0	0	0	1	1	1	1
PLA2G5	0	0	0	0	0	0	0	0	0	0	1	0	0	0	0	0	0	0	1	1	1	0	0	1
DRD3	0	0	0	0	0	0	0	0	0	0	1	0	0	0	1	0	0	0	0	1	1	0	0	1
FOXC1	0	0	0	0	0	0	0	0	0	0	1	0	0	0	1	1	0	1	0	0	1	1	0	1
PPARA	0	0	0	0	0	0	0	0	0	0	1	0	0	0	1	1	0	1	0	0	1	1	1	1
HTR2A	0	0	0	0	0	0	0	0	0	0	1	0	0	0	1	1	1	0	0	0	1	1	1	1
HSD3B2	0	0	0	0	0	0	0	0	0	0	1	0	0	0	1	1	1	1	1	0	1	1	1	1
SCNN1G	0	0	0	0	0	0	0	0	0	0	1	0	0	1	0	0	0	1	1	0	0	1	1	1
TNNT3	0	0	0	0	0	0	0	0	0	0	1	0	0	1	0	0	1	0	0	0	1	1	1	1
ZFHX3	0	0	0	0	0	0	0	0	0	0	1	0	0	1	0	1	1	1	0	1	1	1	1	1
NRG1	0	0	0	0	0	0	0	0	0	0	1	0	0	1	1	1	0	0	1	0	1	1	1	1
COL5A2	0	0	0	0	0	0	0	0	0	0	1	1	0	1	0	0	0	0	0	0	1	1	1	1
KCNC3	0	0	0	0	0	0	0	0	0	0	1	1	0	1	0	1	0	1	0	0	1	1	1	1
ZEB1	0	0	0	0	0	0	0	0	0	0	1	1	0	1	1	1	1	0	0	1	1	1	1	1
MYH6	0	0	0	0	0	0	0	0	0	0	1	1	1	0	0	0	0	1	0	1	0	0	0	1
PHOX2B	0	0	0	0	0	0	0	0	0	0	1	1	1	0	0	0	1	1	1	1	1	1	1	1
RAPSN	0	0	0	0	0	0	0	0	0	0	1	1	1	0	0	1	1	1	1	1	1	1	1	1
TNNI2	0	0	0	0	0	0	0	0	0	0	1	1	1	1	0	0	0	1	1	1	1	1	1	1
FTL	0	0	0	0	0	0	0	0	0	1	0	0	0	0	0	0	0	0	0	0	0	0	0	1
F12	0	0	0	0	0	0	0	0	0	1	0	0	0	0	0	0	0	0	0	0	0	1	1	1
CHRNA4	0	0	0	0	0	0	0	0	0	1	0	0	0	0	0	0	0	0	0	0	1	0	1	1
SERPINF1	0	0	0	0	0	0	0	0	0	1	0	0	0	0	0	0	0	0	0	0	1	1	1	1
ALX1	0	0	0	0	0	0	0	0	0	1	0	0	0	0	0	0	0	0	0	0	1	1	1	1
CCBE1	0	0	0	0	0	0	0	0	0	1	0	0	0	0	0	0	0	0	0	0	1	1	1	1
C8B	0	0	0	0	0	0	0	0	0	1	0	0	0	0	0	0	0	0	0	0	1	1	1	1
CFTR	0	0	0	0	0	0	0	0	0	1	0	0	0	0	0	0	0	0	0	0	1	1	1	1
HBG1	0	0	0	0	0	0	0	0	0	1	0	0	0	0	0	0	0	1	0	0	0	0	1	1
IGF1	0	0	0	0	0	0	0	0	0	1	0	0	0	0	0	0	1	1	0	1	1	1	1	1
RBP4	0	0	0	0	0	0	0	0	0	1	0	0	0	0	0	0	1	1	1	0	1	1	1	1
BMP4	0	0	0	0	0	0	0	0	0	1	0	0	0	0	0	1	0	0	0	0	1	1	1	1
PDZD7	0	0	0	0	0	0	0	0	0	1	0	0	0	0	0	1	0	0	1	0	1	1	1	1
WNT10B	0	0	0	0	0	0	0	0	0	1	0	0	0	0	0	1	1	0	0	0	1	1	0	1
TNFRSF11B	0	0	0	0	0	0	0	0	0	1	0	0	0	0	0	1	1	1	1	1	1	1	1	1
COL10A1	0	0	0	0	0	0	0	0	0	1	0	0	0	0	1	0	0	0	0	0	1	1	1	1
COL8A2	0	0	0	0	0	0	0	0	0	1	0	0	0	0	1	0	0	0	0	1	1	1	1	1
TLR3	0	0	0	0	0	0	0	0	0	1	0	0	0	0	1	0	1	1	1	0	1	1	1	1
LEPRE1	0	0	0	0	0	0	0	0	0	1	0	0	0	0	1	1	0	0	0	0	1	1	1	1
AVP	0	0	0	0	0	0	0	0	0	1	0	0	0	0	1	1	1	1	1	0	1	1	1	1
IGFBP7	0	0	0	0	0	0	0	0	0	1	0	0	0	0	1	1	1	1	1	1	1	1	1	1
FREM1	0	0	0	0	0	0	0	0	0	1	0	0	0	0	1	1	1	1	1	1	1	1	1	1
TBXAS1	0	0	0	0	0	0	0	0	0	1	0	0	0	1	0	0	0	0	0	0	1	1	1	1
PHOX2A	0	0	0	0	0	0	0	0	0	1	0	0	0	1	1	1	0	0	0	0	1	1	0	1
CYP2A6	0	0	0	0	0	0	0	0	0	1	0	0	1	0	0	0	0	0	0	0	1	1	0	1
ARSE	0	0	0	0	0	0	0	0	0	1	0	0	1	0	0	0	0	0	0	1	0	1	1	1
LRAT	0	0	0	0	0	0	0	0	0	1	0	0	1	0	0	1	1	0	1	0	1	1	1	1
CYP2D6	0	0	0	0	0	0	0	0	0	1	0	1	0	0	0	0	1	0	1	0	0	1	1	1
PPARG	0	0	0	0	0	0	0	0	0	1	0	1	0	0	0	0	1	1	1	0	1	1	1	1
FRAS1	0	0	0	0	0	0	0	0	0	1	0	1	1	0	1	0	1	1	1	1	1	1	1	1
BTD	0	0	0	0	0	0	0	0	0	1	1	0	0	0	0	0	0	0	0	0	1	1	1	1
MESP2	0	0	0	0	0	0	0	0	0	1	1	0	0	0	0	0	0	0	0	0	1	1	1	1
CASP12	0	0	0	0	0	0	0	0	0	1	1	0	0	0	0	0	0	0	0	0	1	1	1	1
PCDH15	0	0	0	0	0	0	0	0	0	1	1	0	0	0	0	0	0	0	1	0	1	1	1	1
SIX5	0	0	0	0	0	0	0	0	0	1	1	0	0	0	0	1	1	0	0	0	1	1	1	1
SOBP	0	0	0	0	0	0	0	0	0	1	1	0	0	0	0	1	1	1	1	1	1	1	1	1
LZTS1	0	0	0	0	0	0	0	0	0	1	1	0	0	0	0	1	1	1	1	1	1	1	1	1
NHS	0	0	0	0	0	0	0	0	0	1	1	0	0	0	1	1	0	1	0	0	1	1	1	1
NFKBIA	0	0	0	0	0	0	0	0	0	1	1	0	0	0	1	1	1	1	0	1	1	1	1	1
PRRX1	0	0	0	0	0	0	0	0	0	1	1	0	0	0	1	1	1	1	1	0	1	1	1	1
SHOX	0	0	0	0	0	0	0	0	0	1	1	0	0	0	1	1	1	1	1	0	1	1	1	1
TH	0	0	0	0	0	0	0	0	0	1	1	0	0	1	0	0	0	1	1	0	1	1	1	1
RFXANK	0	0	0	0	0	0	0	0	0	1	1	0	0	1	0	1	1	1	1	0	1	1	1	1
NPSR1	0	0	0	0	0	0	0	0	0	1	1	0	0	1	1	1	1	1	1	0	0	1	1	1
SYNE1	0	0	0	0	0	0	0	0	0	1	1	0	0	1	1	1	1	1	1	1	1	1	1	1
CCDC50	0	0	0	0	0	0	0	0	0	1	1	0	1	0	0	1	0	0	1	1	1	1	1	1
THRA	0	0	0	0	0	0	0	0	0	1	1	0	1	1	0	0	0	1	0	0	0	1	0	1
CD81	0	0	0	0	0	0	0	0	0	1	1	0	1	1	1	1	1	0	1	1	1	1	1	1
CRB1	0	0	0	0	0	0	0	0	0	1	1	1	0	0	0	0	0	1	1	0	1	1	1	1
ERBB3	0	0	0	0	0	0	0	0	0	1	1	1	0	0	0	0	1	1	1	0	1	1	0	1
SLC6A4	0	0	0	0	0	0	0	0	0	1	1	1	0	0	0	1	1	1	0	1	1	1	1	1
PDGFB	0	0	0	0	0	0	0	0	0	1	1	1	0	0	1	0	1	0	0	0	1	1	1	1
VDR	0	0	0	0	0	0	0	0	0	1	1	1	0	0	1	0	1	0	0	0	1	1	1	1
SALL1	0	0	0	0	0	0	0	0	0	1	1	1	1	0	1	1	1	1	1	0	1	1	1	1
NTF4	0	0	0	0	0	0	0	0	1	0	0	0	0	0	0	0	0	0	0	0	0	1	0	1
PLAU	0	0	0	0	0	0	0	0	1	0	0	0	0	0	0	0	0	0	0	0	1	0	1	1
OCLN	0	0	0	0	0	0	0	0	1	0	0	0	0	0	0	0	0	0	0	0	1	1	0	1
HAX1	0	0	0	0	0	0	0	0	1	0	0	0	0	0	0	0	0	0	0	0	1	1	0	1
BLK	0	0	0	0	0	0	0	0	1	0	0	0	0	0	0	0	0	0	0	0	1	1	1	1
PROC	0	0	0	0	0	0	0	0	1	0	0	0	0	0	0	0	0	0	0	0	1	1	1	1
HSPB8	0	0	0	0	0	0	0	0	1	0	0	0	0	0	0	0	0	0	0	0	1	1	1	1
FOXP1	0	0	0	0	0	0	0	0	1	0	0	0	0	0	0	0	0	0	0	0	1	1	1	1
ZEB2	0	0	0	0	0	0	0	0	1	0	0	0	0	0	0	0	0	1	1	0	1	1	1	1
TMIE	0	0	0	0	0	0	0	0	1	0	0	0	0	0	0	0	1	0	1	0	1	1	1	1
RGR	0	0	0	0	0	0	0	0	1	0	0	0	0	0	0	0	1	0	1	0	1	1	1	1
DIABLO	0	0	0	0	0	0	0	0	1	0	0	0	0	0	0	0	1	1	1	0	1	1	1	1
PLAG1	0	0	0	0	0	0	0	0	1	0	0	0	0	0	0	0	1	1	1	0	1	1	1	1
ZNF592	0	0	0	0	0	0	0	0	1	0	0	0	0	0	0	0	1	1	1	1	1	1	1	1
WISP3	0	0	0	0	0	0	0	0	1	0	0	0	0	0	1	1	1	0	1	1	1	1	1	1
COL5A1	0	0	0	0	0	0	0	0	1	0	0	0	0	1	0	0	0	1	1	1	1	1	1	1
CACNA1D	0	0	0	0	0	0	0	0	1	0	0	0	0	1	0	1	0	0	0	0	1	0	1	1
KDR	0	0	0	0	0	0	0	0	1	0	0	0	1	0	0	0	0	1	1	0	1	1	1	1
THRB	0	0	0	0	0	0	0	0	1	0	0	0	1	0	0	1	1	1	1	1	1	1	1	1
LMNB1	0	0	0	0	0	0	0	0	1	0	0	1	0	0	1	0	0	0	1	0	1	1	1	1
IRS2	0	0	0	0	0	0	0	0	1	0	0	1	1	0	0	0	0	0	0	0	1	1	1	1
MET	0	0	0	0	0	0	0	0	1	0	0	1	1	0	1	1	1	1	1	1	1	1	1	1
PLP1	0	0	0	0	0	0	0	0	1	0	1	0	0	1	0	0	1	0	1	1	1	1	1	1
NDUFB3	0	0	0	0	0	0	0	0	1	0	1	0	0	1	1	1	0	1	0	0	1	1	1	1
GUCY2D	0	0	0	0	0	0	0	0	1	0	1	0	0	1	1	1	1	0	1	0	1	1	1	1
ITM2B	0	0	0	0	0	0	0	0	1	0	1	1	0	0	0	1	1	1	1	0	1	1	1	1
HRAS	0	0	0	0	0	0	0	0	1	0	1	1	1	1	1	0	0	0	0	0	1	1	1	1
MYF6	0	0	0	0	0	0	0	0	1	0	1	1	1	1	1	1	1	1	1	1	1	1	1	1
C1QB	0	0	0	0	0	0	0	0	1	1	0	0	0	0	0	0	0	0	1	0	0	1	1	1
HSD3B7	0	0	0	0	0	0	0	0	1	1	0	0	0	0	0	0	0	0	1	1	1	1	1	1
GABRA1	0	0	0	0	0	0	0	0	1	1	0	0	0	0	0	0	0	1	0	1	1	1	1	1
TWIST2	0	0	0	0	0	0	0	0	1	1	0	0	0	0	0	1	0	1	1	1	1	1	1	1
ZFPM2	0	0	0	0	0	0	0	0	1	1	0	0	0	0	0	1	1	0	1	0	1	1	1	1
SHH	0	0	0	0	0	0	0	0	1	1	0	0	0	0	1	0	0	0	0	1	1	0	1	1
TNNI3	0	0	0	0	0	0	0	0	1	1	0	0	1	0	1	1	1	0	0	0	0	1	0	1
PLCE1	0	0	0	0	0	0	0	0	1	1	0	1	1	0	0	1	1	1	1	0	1	1	1	1
TNNT2	0	0	0	0	0	0	0	0	1	1	0	1	1	0	1	0	0	0	0	0	1	1	1	1
KCNJ18	0	0	0	0	0	0	0	0	1	1	0	1	1	0	1	0	0	0	0	0	1	1	1	1
ZFHX4	0	0	0	0	0	0	0	0	1	1	0	1	1	0	1	0	0	0	1	0	1	1	1	1
ATN1	0	0	0	0	0	0	0	0	1	1	1	0	0	0	0	0	0	0	0	0	1	1	1	1
JAK2	0	0	0	0	0	0	0	0	1	1	1	0	0	0	0	0	0	1	1	1	1	1	1	1
LYZ	0	0	0	0	0	0	0	0	1	1	1	0	0	0	0	0	1	0	1	0	1	1	1	1
TPH2	0	0	0	0	0	0	0	0	1	1	1	0	0	0	0	1	1	1	1	1	1	1	1	1
A4GALT	0	0	0	0	0	0	0	0	1	1	1	0	0	0	1	1	1	0	0	1	0	1	1	1
RAB40AL	0	0	0	0	0	0	0	0	1	1	1	0	0	0	1	1	1	1	1	0	1	1	1	1
ZNF423	0	0	0	0	0	0	0	0	1	1	1	0	0	0	1	1	1	1	1	0	1	1	1	1
EDNRB	0	0	0	0	0	0	0	0	1	1	1	0	0	0	1	1	1	1	1	0	1	1	1	1
HOXA1	0	0	0	0	0	0	0	0	1	1	1	0	0	0	1	1	1	1	1	1	1	1	0	1
MTTP	0	0	0	0	0	0	0	0	1	1	1	0	0	0	1	1	1	1	1	1	1	1	1	1
TSHZ1	0	0	0	0	0	0	0	0	1	1	1	0	0	1	0	1	1	0	1	1	1	1	1	1
VSX2	0	0	0	0	0	0	0	0	1	1	1	0	0	1	1	1	1	1	1	0	1	1	1	1
PTH1R	0	0	0	0	0	0	0	0	1	1	1	0	0	1	1	1	1	1	1	1	1	1	1	1
SDC3	0	0	0	0	0	0	0	0	1	1	1	0	1	0	0	0	0	0	0	0	1	1	1	1
GRIN2B	0	0	0	0	0	0	0	0	1	1	1	0	1	0	0	0	1	0	1	0	1	1	1	1
FHL1	0	0	0	0	0	0	0	0	1	1	1	0	1	1	1	0	1	0	1	1	1	1	1	1
HOXD10	0	0	0	0	0	0	0	0	1	1	1	1	0	0	0	0	0	1	1	1	1	1	1	1
CYP2C8	0	0	0	0	0	0	0	0	1	1	1	1	0	0	0	1	1	0	1	1	0	1	1	1
NEUROG3	0	0	0	0	0	0	0	0	1	1	1	1	0	0	0	1	1	1	1	1	1	1	1	1
CACNG2	0	0	0	0	0	0	0	0	1	1	1	1	0	0	1	1	1	0	1	0	1	1	1	1
PAX9	0	0	0	0	0	0	0	0	1	1	1	1	0	0	1	1	1	0	1	1	1	1	1	1
KCNV2	0	0	0	0	0	0	0	0	1	1	1	1	0	0	1	1	1	1	0	1	1	1	1	1
SLC6A2	0	0	0	0	0	0	0	0	1	1	1	1	0	1	0	1	1	0	1	0	1	1	1	1
NR4A3	0	0	0	0	0	0	0	0	1	1	1	1	0	1	0	1	1	1	1	1	1	1	1	1
TRHR	0	0	0	0	0	0	0	0	1	1	1	1	0	1	1	1	1	1	0	0	1	1	1	1
EN2	0	0	0	0	0	0	0	0	1	1	1	1	0	1	1	1	1	1	1	1	1	1	1	1
NR5A1	0	0	0	0	0	0	0	0	1	1	1	1	0	1	1	1	1	1	1	1	1	1	1	1
PER2	0	0	0	0	0	0	0	0	1	1	1	1	1	0	0	1	0	0	1	0	1	1	1	1
MYOC	0	0	0	0	0	0	0	0	1	1	1	1	1	0	1	1	1	1	1	1	1	1	1	1
KCNK18	0	0	0	0	0	0	0	0	1	1	1	1	1	1	0	0	0	1	0	0	1	1	1	1
KIRREL3	0	0	0	0	0	0	0	0	1	1	1	1	1	1	0	1	1	1	1	1	1	1	1	1
NPHS1	0	0	0	0	0	0	0	0	1	1	1	1	1	1	1	1	0	1	1	1	1	1	0	1
CNGB1	0	0	0	0	0	0	0	0	1	1	1	1	1	1	1	1	1	1	1	0	1	1	1	1
MAPT	0	0	0	0	0	0	0	0	1	1	1	1	1	1	1	1	1	1	1	0	1	1	1	1
COL18A1	0	0	0	0	0	0	0	0	1	1	1	1	1	1	1	1	1	1	1	1	1	1	1	1
BEST1	0	0	0	0	0	0	0	0	1	1	1	1	1	1	1	1	1	1	1	1	1	1	1	1
SLC10A2	0	0	0	0	0	0	0	0	1	1	1	1	1	1	1	1	1	1	1	1	1	1	1	1
RP1L1	0	0	0	0	0	0	0	1	0	0	0	0	0	0	0	0	0	0	0	0	1	0	0	1
SRPX2	0	0	0	0	0	0	0	1	0	0	0	0	0	0	0	0	0	0	0	0	1	1	1	1
PMP22	0	0	0	0	0	0	0	1	0	0	0	0	0	0	0	0	0	0	0	0	1	1	1	1
SLC26A3	0	0	0	0	0	0	0	1	0	0	0	0	0	0	0	0	0	0	0	0	1	1	1	1
SGCG	0	0	0	0	0	0	0	1	0	0	0	0	0	0	0	0	0	0	0	0	1	1	1	1
FGF14	0	0	0	0	0	0	0	1	0	0	0	0	0	0	0	0	0	0	0	1	1	1	1	1
ADAMTS17	0	0	0	0	0	0	0	1	0	0	0	0	0	0	0	0	0	0	1	0	1	1	1	1
ADAMTS13	0	0	0	0	0	0	0	1	0	0	0	0	0	0	0	0	0	1	0	0	1	1	0	1
TNFSF11	0	0	0	0	0	0	0	1	0	0	0	0	0	0	0	0	1	0	1	0	1	1	1	1
LGR4	0	0	0	0	0	0	0	1	0	0	0	0	0	0	0	0	1	0	1	1	1	1	1	1
GATA2	0	0	0	0	0	0	0	1	0	0	0	0	0	0	0	1	0	0	1	0	1	1	1	1
CARD9	0	0	0	0	0	0	0	1	0	0	0	0	0	0	1	1	0	1	0	1	1	1	1	1
NLRP7	0	0	0	0	0	0	0	1	0	0	0	0	0	1	0	0	0	0	0	0	0	0	0	1
SIX6	0	0	0	0	0	0	0	1	0	0	0	0	1	0	1	1	0	1	0	0	1	1	1	1
HES7	0	0	0	0	0	0	0	1	0	0	0	1	0	0	0	0	0	1	1	1	1	1	1	1
SYN1	0	0	0	0	0	0	0	1	0	0	1	0	0	0	0	0	0	0	0	1	1	0	0	1
CACNA1A	0	0	0	0	0	0	0	1	0	0	1	0	1	0	0	1	0	0	1	1	1	1	1	1
OPTN	0	0	0	0	0	0	0	1	0	1	0	0	0	0	0	0	0	0	0	0	1	1	1	1
SCN8A	0	0	0	0	0	0	0	1	0	1	0	0	0	0	0	0	0	0	0	0	1	1	1	1
PRSS2	0	0	0	0	0	0	0	1	0	1	0	0	0	0	0	0	0	0	0	1	0	0	0	1
IMPG2	0	0	0	0	0	0	0	1	0	1	0	0	0	0	0	0	0	1	1	0	1	1	1	1
CHRNA2	0	0	0	0	0	0	0	1	0	1	0	0	0	0	0	1	0	1	1	0	1	1	1	1
ADAMTS2	0	0	0	0	0	0	0	1	0	1	0	0	0	1	0	1	1	1	1	1	1	1	1	1
PTGDR	0	0	0	0	0	0	0	1	0	1	1	0	0	0	0	0	0	0	0	0	0	1	0	1
BANK1	0	0	0	0	0	0	0	1	0	1	1	0	0	0	0	1	1	1	1	1	1	1	1	1
MSX1	0	0	0	0	0	0	0	1	0	1	1	1	0	1	0	0	1	1	1	0	1	1	1	1
CYP17A1	0	0	0	0	0	0	0	1	1	0	0	0	0	0	1	0	1	0	1	0	1	1	1	1
ALOX12B	0	0	0	0	0	0	0	1	1	0	0	0	0	1	0	0	1	0	0	0	0	0	0	1
MLPH	0	0	0	0	0	0	0	1	1	0	0	0	0	1	1	1	1	1	1	1	1	1	1	1
KCNQ1	0	0	0	0	0	0	0	1	1	0	0	1	0	0	0	1	1	1	0	1	1	1	1	1
PITX2	0	0	0	0	0	0	0	1	1	0	1	0	0	0	1	0	1	1	1	1	1	1	1	1
GLI3	0	0	0	0	0	0	0	1	1	1	0	0	0	0	0	0	1	0	1	1	1	1	1	1
VEGFA	0	0	0	0	0	0	0	1	1	1	0	0	0	0	0	1	0	1	1	0	1	1	1	1
NIN	0	0	0	0	0	0	0	1	1	1	0	0	0	0	1	1	0	1	1	1	1	1	1	1
TMPRSS6	0	0	0	0	0	0	0	1	1	1	0	0	0	1	1	0	1	0	0	0	0	1	1	1
SMOC1	0	0	0	0	0	0	0	1	1	1	0	1	0	0	0	1	0	1	1	0	1	1	1	1
STOX1	0	0	0	0	0	0	0	1	1	1	1	1	0	0	0	1	1	0	1	0	1	1	1	1
VLDLR	0	0	0	0	0	0	0	1	1	1	1	1	0	1	0	1	1	0	1	1	1	1	1	1
ROBO2	0	0	0	0	0	0	0	1	1	1	1	1	1	1	1	0	1	1	0	0	1	1	1	1
RETN	0	0	0	0	0	0	1	0	0	0	0	0	0	0	0	0	0	0	0	0	0	0	0	1
C2	0	0	0	0	0	0	1	0	0	0	0	0	0	0	0	0	0	0	0	0	0	0	1	1
CSF2RA	0	0	0	0	0	0	1	0	0	0	0	0	0	0	0	0	0	0	0	0	0	1	1	1
CD59	0	0	0	0	0	0	1	0	0	0	0	0	0	0	0	0	0	0	0	0	1	0	1	1
JAM3	0	0	0	0	0	0	1	0	0	0	0	0	0	0	0	0	0	0	0	1	1	1	1	1
SLC6A3	0	0	0	0	0	0	1	0	0	0	0	0	0	0	0	0	0	0	1	0	0	1	0	1
GDF5	0	0	0	0	0	0	1	0	0	0	0	0	0	0	0	0	0	0	1	0	1	1	1	1
TBX15	0	0	0	0	0	0	1	0	0	0	0	0	0	0	0	0	0	0	1	1	1	1	1	1
AKAP9	0	0	0	0	0	0	1	0	0	0	0	0	0	0	0	0	0	1	1	0	1	1	1	1
ALX4	0	0	0	0	0	0	1	0	0	0	0	0	0	0	0	0	0	1	1	0	1	1	1	1
WNT10A	0	0	0	0	0	0	1	0	0	0	0	0	0	0	0	0	0	1	1	1	1	1	1	1
CTHRC1	0	0	0	0	0	0	1	0	0	0	0	0	0	0	0	0	0	1	1	1	1	1	1	1
C5	0	0	0	0	0	0	1	0	0	0	0	0	0	0	0	0	1	0	0	0	1	0	1	1
FANCF	0	0	0	0	0	0	1	0	0	0	0	0	0	0	0	0	1	0	0	0	1	1	1	1
CIITA	0	0	0	0	0	0	1	0	0	0	0	0	0	0	0	1	0	0	0	0	1	1	1	1
FASLG	0	0	0	0	0	0	1	0	0	0	0	0	0	0	0	1	0	0	0	0	1	1	1	1
ASPA	0	0	0	0	0	0	1	0	0	0	0	0	0	0	0	1	0	0	1	1	1	1	1	1
HBA2	0	0	0	0	0	0	1	0	0	0	0	0	0	0	0	1	1	0	0	0	1	1	1	1
PEX26	0	0	0	0	0	0	1	0	0	0	0	0	0	0	0	1	1	0	1	0	1	1	0	1
FAM134B	0	0	0	0	0	0	1	0	0	0	0	0	0	0	0	1	1	0	1	0	1	1	1	1
SOST	0	0	0	0	0	0	1	0	0	0	0	0	0	0	0	1	1	0	1	0	1	1	1	1
HBB	0	0	0	0	0	0	1	0	0	0	0	0	0	0	0	1	1	0	1	1	1	0	0	1
NCOA4	0	0	0	0	0	0	1	0	0	0	0	0	0	0	0	1	1	1	0	0	1	1	1	1
CTRC	0	0	0	0	0	0	1	0	0	0	0	0	0	0	1	0	1	0	0	0	1	1	1	1
F8	0	0	0	0	0	0	1	0	0	0	0	0	0	0	1	1	0	0	0	0	1	1	1	1
MSR1	0	0	0	0	0	0	1	0	0	0	0	0	0	0	1	1	0	0	1	0	1	1	1	1
RD3	0	0	0	0	0	0	1	0	0	0	0	0	0	0	1	1	1	1	1	0	1	1	1	1
CRYAA	0	0	0	0	0	0	1	0	0	0	0	0	0	1	0	0	0	0	0	0	1	1	1	1
COL1A2	0	0	0	0	0	0	1	0	0	0	0	0	0	1	1	1	1	0	0	1	1	1	1	1
SMARCA4	0	0	0	0	0	0	1	0	0	0	0	0	1	0	0	0	0	0	0	1	0	1	0	1
CLEC7A	0	0	0	0	0	0	1	0	0	0	0	0	1	0	0	0	1	1	0	0	1	0	1	1
FGF8	0	0	0	0	0	0	1	0	0	0	0	0	1	0	0	1	0	0	1	1	1	1	1	1
VSX1	0	0	0	0	0	0	1	0	0	0	0	1	0	0	0	0	0	0	0	0	1	0	1	1
COCH	0	0	0	0	0	0	1	0	0	0	0	1	0	0	1	0	0	0	1	0	1	1	1	1
HOXB1	0	0	0	0	0	0	1	0	0	0	0	1	1	0	0	0	0	0	0	0	1	0	1	1
FGF10	0	0	0	0	0	0	1	0	0	0	1	0	0	0	0	0	0	0	0	0	1	1	1	1
C19orf12	0	0	0	0	0	0	1	0	0	0	1	0	0	0	0	0	0	1	1	1	1	1	1	1
TWIST1	0	0	0	0	0	0	1	0	0	0	1	1	0	1	1	0	1	0	0	0	1	0	0	1
KAL1	0	0	0	0	0	0	1	0	0	0	1	1	0	1	1	1	1	1	1	0	1	1	1	1
FBLN1	0	0	0	0	0	0	1	0	0	0	1	1	1	0	1	1	1	1	1	1	1	1	1	1
LRRC8A	0	0	0	0	0	0	1	0	0	1	0	0	0	0	0	0	0	0	0	0	1	1	1	1
PTPN12	0	0	0	0	0	0	1	0	0	1	0	0	0	0	1	0	1	0	0	1	1	1	1	1
SDHAF1	0	0	0	0	0	0	1	0	0	1	0	0	0	0	1	1	0	0	1	0	1	0	0	1
HSPB1	0	0	0	0	0	0	1	0	0	1	0	0	1	0	1	1	0	0	0	1	1	1	1	1
FGA	0	0	0	0	0	0	1	0	0	1	1	0	0	0	0	0	0	0	1	1	1	1	1	1
PPARGC1B	0	0	0	0	0	0	1	0	0	1	1	0	0	0	0	1	1	1	1	0	1	1	1	1
EDA	0	0	0	0	0	0	1	0	0	1	1	0	0	0	1	0	1	1	1	1	1	1	1	1
LEF1	0	0	0	0	0	0	1	0	0	1	1	0	0	1	1	0	0	0	0	1	1	1	1	1
KLKB1	0	0	0	0	0	0	1	0	0	1	1	0	1	0	0	1	0	1	0	0	0	1	0	1
BMPR1B	0	0	0	0	0	0	1	0	0	1	1	1	0	0	1	1	1	1	1	0	1	1	1	1
RAX	0	0	0	0	0	0	1	0	0	1	1	1	0	1	0	1	1	1	1	1	1	1	1	1
LCT	0	0	0	0	0	0	1	0	0	1	1	1	1	0	0	1	1	1	1	1	1	1	1	1
NLGN4X	0	0	0	0	0	0	1	0	0	1	1	1	1	1	0	1	1	1	1	1	1	1	1	1
MAK	0	0	0	0	0	0	1	0	1	0	0	0	0	0	0	0	0	1	1	0	1	1	1	1
BLVRA	0	0	0	0	0	0	1	0	1	0	0	0	0	0	0	1	1	0	0	0	1	1	1	1
CLRN1	0	0	0	0	0	0	1	0	1	0	0	0	0	0	0	1	1	1	1	0	1	1	1	1
FGF9	0	0	0	0	0	0	1	0	1	0	0	1	1	0	0	0	1	1	1	1	1	1	1	1
BMPR2	0	0	0	0	0	0	1	0	1	0	1	0	0	0	1	1	1	1	0	0	1	1	1	1
TAL1	0	0	0	0	0	0	1	0	1	0	1	0	0	0	1	1	1	1	1	0	1	1	0	1
CHRNA3	0	0	0	0	0	0	1	0	1	0	1	1	1	1	1	0	1	0	0	1	1	1	1	1
SCARB1	0	0	0	0	0	0	1	0	1	1	0	0	0	0	0	1	1	0	0	0	1	1	1	1
CST3	0	0	0	0	0	0	1	0	1	1	0	0	0	0	1	0	1	0	1	0	0	1	1	1
WNT4	0	0	0	0	0	0	1	0	1	1	0	1	0	1	1	1	1	0	1	1	1	1	1	1
SYN2	0	0	0	0	0	0	1	0	1	1	0	1	0	1	1	1	1	1	1	0	1	1	1	1
DHCR7	0	0	0	0	0	0	1	0	1	1	0	1	1	0	1	0	1	1	1	1	1	1	1	1
ST3GAL3	0	0	0	0	0	0	1	0	1	1	1	0	0	0	0	0	0	1	1	1	1	1	1	1
USH1C	0	0	0	0	0	0	1	0	1	1	1	0	0	0	0	1	1	1	1	0	1	1	1	1
SMO	0	0	0	0	0	0	1	0	1	1	1	0	0	0	1	1	1	1	1	1	1	1	1	1
BSG	0	0	0	0	0	0	1	0	1	1	1	0	0	1	0	1	0	0	1	0	1	1	1	1
G6PC	0	0	0	0	0	0	1	0	1	1	1	0	0	1	0	1	1	1	0	0	1	1	1	1
GCM2	0	0	0	0	0	0	1	0	1	1	1	0	0	1	1	1	1	1	1	0	1	1	1	1
MEN1	0	0	0	0	0	0	1	0	1	1	1	0	0	1	1	1	1	1	1	1	1	1	0	1
OPCML	0	0	0	0	0	0	1	0	1	1	1	0	0	1	1	1	1	1	1	1	1	1	1	1
FBXO33	0	0	0	0	0	0	1	0	1	1	1	0	0	1	1	1	1	1	1	1	1	1	1	1
SSTR5	0	0	0	0	0	0	1	0	1	1	1	1	0	0	1	1	1	0	1	1	1	1	1	1
GHSR	0	0	0	0	0	0	1	0	1	1	1	1	1	0	1	1	1	1	1	0	1	1	1	1
SATB2	0	0	0	0	0	0	1	0	1	1	1	1	1	1	1	1	1	1	1	0	1	1	1	1
EMX2	0	0	0	0	0	0	1	0	1	1	1	1	1	1	1	1	1	1	1	1	1	1	1	1
SLC6A8	0	0	0	0	0	0	1	0	1	1	1	1	1	1	1	1	1	1	1	1	1	1	1	1
SAMD9	0	0	0	0	0	0	1	1	0	0	0	0	0	0	0	0	0	1	1	0	1	1	1	1
BBS10	0	0	0	0	0	0	1	1	0	0	0	0	0	0	0	0	1	1	1	1	1	1	1	1
NKX2-6	0	0	0	0	0	0	1	1	0	0	0	0	0	0	0	1	1	1	0	1	1	1	1	1
TLR4	0	0	0	0	0	0	1	1	0	0	0	0	0	0	1	1	0	1	0	0	1	0	1	1
STS	0	0	0	0	0	0	1	1	0	0	0	0	0	0	1	1	1	1	1	0	1	1	1	1
CD36	0	0	0	0	0	0	1	1	0	0	0	0	1	0	0	0	0	0	0	0	1	1	1	1
SLCO1B1	0	0	0	0	0	0	1	1	0	0	0	1	0	0	0	0	0	0	0	0	0	0	0	1
BAAT	0	0	0	0	0	0	1	1	0	0	0	1	0	0	1	1	1	1	1	1	1	1	1	1
HYAL1	0	0	0	0	0	0	1	1	0	0	0	1	1	0	0	1	1	1	1	1	1	1	1	1
TYR	0	0	0	0	0	0	1	1	0	0	0	1	1	1	1	1	1	0	1	0	1	1	1	1
COL2A1	0	0	0	0	0	0	1	1	0	1	0	0	0	0	0	0	0	0	1	0	1	1	1	1
ZIC3	0	0	0	0	0	0	1	1	0	1	0	0	0	0	0	0	1	0	0	1	1	1	1	1
ADAMTS10	0	0	0	0	0	0	1	1	0	1	0	0	0	0	0	1	1	1	1	1	1	1	1	1
NFKBIL1	0	0	0	0	0	0	1	1	0	1	0	0	0	1	0	1	1	1	0	0	1	0	0	1
FGFR1	0	0	0	0	0	0	1	1	0	1	0	0	1	0	0	1	0	1	1	1	1	1	1	1
PRX	0	0	0	0	0	0	1	1	0	1	0	0	1	0	1	0	1	1	1	1	1	1	1	1
WNT5A	0	0	0	0	0	0	1	1	0	1	0	1	0	1	1	1	1	1	1	1	1	1	1	1
MARVELD2	0	0	0	0	0	0	1	1	0	1	1	0	0	0	0	1	1	1	1	1	1	1	1	1
NLRP12	0	0	0	0	0	0	1	1	0	1	1	0	0	1	0	1	1	1	1	0	1	1	0	1
OTX2	0	0	0	0	0	0	1	1	0	1	1	1	0	1	1	1	1	1	1	1	1	1	1	1
MASP1	0	0	0	0	0	0	1	1	1	0	0	0	0	0	0	0	0	0	1	1	1	1	1	1
F2	0	0	0	0	0	0	1	1	1	0	0	0	0	0	0	0	1	0	0	0	1	1	1	1
JPH2	0	0	0	0	0	0	1	1	1	0	0	0	0	0	1	0	0	0	0	0	1	1	1	1
AQP2	0	0	0	0	0	0	1	1	1	0	0	0	1	0	1	1	0	1	1	0	0	1	1	1
CRYAB	0	0	0	0	0	0	1	1	1	0	1	1	0	0	0	1	1	1	1	0	1	1	1	1
TMEM127	0	0	0	0	0	0	1	1	1	1	0	0	0	0	0	1	1	1	1	1	1	1	0	1
APCDD1	0	0	0	0	0	0	1	1	1	1	0	0	0	0	1	1	0	1	1	1	1	1	1	1
SLC5A1	0	0	0	0	0	0	1	1	1	1	0	0	0	1	0	1	1	1	1	1	1	1	1	1
HOXA2	0	0	0	0	0	0	1	1	1	1	1	0	0	0	0	1	1	1	1	1	1	1	1	1
BMPER	0	0	0	0	0	0	1	1	1	1	1	0	0	0	0	1	1	1	1	1	1	1	1	1
SHROOM4	0	0	0	0	0	0	1	1	1	1	1	0	0	0	1	1	1	1	1	1	1	1	1	1
KCNQ2	0	0	0	0	0	0	1	1	1	1	1	0	0	1	0	0	0	0	1	0	1	1	1	1
RFX5	0	0	0	0	0	0	1	1	1	1	1	0	0	1	0	1	1	1	1	0	1	1	1	1
NDUFAF4	0	0	0	0	0	0	1	1	1	1	1	0	0	1	1	1	1	1	1	1	1	1	1	1
SGCE	0	0	0	0	0	0	1	1	1	1	1	0	1	0	0	0	1	1	1	0	1	1	1	1
EFNB1	0	0	0	0	0	0	1	1	1	1	1	1	0	0	1	1	1	1	1	1	1	1	1	1
TRIOBP	0	0	0	0	0	0	1	1	1	1	1	1	0	0	1	1	1	1	1	1	1	1	1	1
GABRB3	0	0	0	0	0	0	1	1	1	1	1	1	0	0	1	1	1	1	1	1	1	1	1	1
TBX1	0	0	0	0	0	0	1	1	1	1	1	1	0	0	1	1	1	1	1	1	1	1	1	1
GRIN1	0	0	0	0	0	0	1	1	1	1	1	1	0	1	0	1	1	0	1	0	1	1	1	1
L1CAM	0	0	0	0	0	0	1	1	1	1	1	1	1	0	1	1	1	1	1	1	1	1	1	1
GRM6	0	0	0	0	0	0	1	1	1	1	1	1	1	1	0	1	1	1	1	1	1	1	1	1
CACNB2	0	0	0	0	0	0	1	1	1	1	1	1	1	1	1	1	1	1	1	1	1	1	1	1
TTN	0	0	0	0	0	0	1	1	1	1	1	1	1	1	1	1	1	1	1	1	1	1	1	1
ADRB3	0	0	0	0	0	1	0	0	0	0	0	0	0	0	0	0	0	0	0	0	0	0	0	1
FCGR2B	0	0	0	0	0	1	0	0	0	0	0	0	0	0	0	0	0	0	0	0	0	0	0	1
CXCR4	0	0	0	0	0	1	0	0	0	0	0	0	0	0	0	0	0	0	0	0	1	1	1	1
CXCR1	0	0	0	0	0	1	0	0	0	0	0	0	0	0	0	0	0	0	0	0	1	1	1	1
HPS6	0	0	0	0	0	1	0	0	0	0	0	0	0	0	0	0	0	0	0	0	1	1	1	1
CACNA1S	0	0	0	0	0	1	0	0	0	0	0	0	0	0	0	0	0	0	1	1	1	0	1	1
RTN4R	0	0	0	0	0	1	0	0	0	0	0	0	0	0	0	0	0	0	1	1	1	1	1	1
EPHA2	0	0	0	0	0	1	0	0	0	0	0	0	0	0	0	0	0	1	0	0	1	0	0	1
KIF7	0	0	0	0	0	1	0	0	0	0	0	0	0	0	0	0	0	1	0	1	1	1	1	1
NDUFA11	0	0	0	0	0	1	0	0	0	0	0	0	0	0	0	0	0	1	1	0	1	1	1	1
PRG4	0	0	0	0	0	1	0	0	0	0	0	0	0	0	0	0	1	1	0	1	1	1	1	1
ROBO3	0	0	0	0	0	1	0	0	0	0	0	0	0	0	0	1	0	0	0	0	0	0	0	1
TMPO	0	0	0	0	0	1	0	0	0	0	0	0	0	0	0	1	0	0	1	1	1	1	1	1
SLC2A2	0	0	0	0	0	1	0	0	0	0	0	0	0	1	0	0	0	0	0	0	1	1	1	1
NLRP1	0	0	0	0	0	1	0	0	0	0	1	0	0	0	0	0	0	1	0	0	0	1	0	1
SMOC2	0	0	0	0	0	1	0	0	0	0	1	0	0	0	0	0	1	0	0	1	0	0	1	1
ZIC2	0	0	0	0	0	1	0	0	0	0	1	1	0	1	1	1	0	1	1	0	1	1	0	1
SI	0	0	0	0	0	1	0	0	0	1	0	1	1	0	0	1	1	1	1	1	1	1	1	1
FGFR3	0	0	0	0	0	1	0	0	1	0	1	1	0	1	0	0	0	0	1	0	0	1	1	1
FASTKD2	0	0	0	0	0	1	0	0	1	1	1	0	0	0	1	0	0	1	1	0	1	1	1	1
PAX3	0	0	0	0	0	1	0	0	1	1	1	0	0	0	1	0	1	0	0	1	0	1	1	1
SIM1	0	0	0	0	0	1	0	0	1	1	1	1	0	1	1	1	1	1	1	1	1	1	1	1
CYP24A1	0	0	0	0	0	1	0	0	1	1	1	1	1	0	1	0	1	1	1	1	1	1	1	1
GNRHR	0	0	0	0	0	1	0	0	1	1	1	1	1	0	1	1	1	1	1	1	1	1	1	1
GRIA3	0	0	0	0	0	1	0	0	1	1	1	1	1	0	1	1	1	1	1	1	1	1	1	1
FOXF1	0	0	0	0	0	1	0	0	1	1	1	1	1	1	1	1	1	1	1	1	1	1	1	1
TBX4	0	0	0	0	0	1	0	1	0	0	0	0	0	0	0	1	0	0	0	0	1	1	1	1
EYA4	0	0	0	0	0	1	0	1	0	0	0	0	0	1	1	1	1	0	1	0	1	1	1	1
CCR2	0	0	0	0	0	1	0	1	0	0	0	0	1	0	0	0	0	0	0	1	1	0	0	1
FSHR	0	0	0	0	0	1	0	1	0	0	0	1	0	0	0	0	0	0	0	0	1	1	1	1
COLEC11	0	0	0	0	0	1	0	1	0	0	1	0	1	0	1	1	0	0	1	1	1	1	1	1
HMMR	0	0	0	0	0	1	0	1	0	1	0	0	0	0	1	1	0	1	1	1	1	1	1	1
VAX1	0	0	0	0	0	1	0	1	0	1	0	1	1	0	0	1	1	0	1	0	1	1	1	1
VHL	0	0	0	0	0	1	0	1	1	1	1	0	0	0	1	1	1	1	1	1	1	1	1	1
CNTN1	0	0	0	0	0	1	0	1	1	1	1	0	0	1	1	1	0	1	1	0	1	1	1	1
CUBN	0	0	0	0	0	1	0	1	1	1	1	1	0	0	1	1	1	1	1	1	1	1	1	1
PITX3	0	0	0	0	0	1	1	0	0	0	0	0	0	0	0	0	0	1	0	0	0	1	1	1
FRZB	0	0	0	0	0	1	1	0	0	0	0	0	0	0	0	0	0	1	1	0	1	1	1	1
FANCE	0	0	0	0	0	1	1	0	0	0	0	0	0	0	0	0	1	1	1	0	1	0	1	1
PTGER2	0	0	0	0	0	1	1	0	0	0	0	0	0	0	0	0	1	1	1	1	1	1	1	1
BBS12	0	0	0	0	0	1	1	0	0	0	0	0	0	0	0	1	1	0	1	0	1	1	1	1
NAT8L	0	0	0	0	0	1	1	0	0	0	0	0	0	0	0	1	1	0	1	0	1	1	1	1
ALMS1	0	0	0	0	0	1	1	0	0	0	0	0	0	0	0	1	1	1	1	1	1	0	1	1
C5orf42	0	0	0	0	0	1	1	0	0	0	0	0	0	0	0	1	1	1	1	1	1	1	1	1
CYP1B1	0	0	0	0	0	1	1	0	0	0	0	0	0	0	0	1	1	1	1	1	1	1	1	1
CRADD	0	0	0	0	0	1	1	0	0	0	0	0	0	0	1	1	1	1	1	1	1	1	1	1
PRSS1	0	0	0	0	0	1	1	0	0	0	1	0	0	0	0	0	0	0	1	0	1	1	1	1
SDCCAG8	0	0	0	0	0	1	1	0	0	0	1	0	0	0	0	1	0	1	1	0	1	1	1	1
LHX4	0	0	0	0	0	1	1	0	0	0	1	0	0	1	0	0	0	1	0	0	1	1	0	1
BAX	0	0	0	0	0	1	1	0	0	1	0	0	0	1	0	1	1	1	0	1	1	1	1	1
TRPV4	0	0	0	0	0	1	1	0	0	1	1	1	1	0	1	1	1	1	1	1	1	1	1	1
LRTOMT	0	0	0	0	0	1	1	0	1	0	0	0	0	0	0	0	0	0	0	0	0	1	0	1
GIF	0	0	0	0	0	1	1	0	1	0	0	0	0	0	0	1	1	0	1	0	0	1	0	1
HBG2	0	0	0	0	0	1	1	0	1	0	0	0	0	0	0	1	1	0	1	0	1	1	0	1
TAB2	0	0	0	0	0	1	1	0	1	0	0	0	0	0	0	1	1	1	1	1	1	1	1	1
RHO	0	0	0	0	0	1	1	0	1	0	1	0	0	0	1	0	1	0	1	0	1	1	1	1
ATXN1	0	0	0	0	0	1	1	0	1	0	1	1	0	1	1	1	1	1	0	1	1	1	1	1
TPO	0	0	0	0	0	1	1	0	1	0	1	1	1	0	1	0	1	1	1	1	0	1	1	1
DLX5	0	0	0	0	0	1	1	0	1	1	0	0	1	0	1	1	1	1	0	1	1	1	1	1
SLC34A2	0	0	0	0	0	1	1	0	1	1	0	1	0	0	0	1	0	1	1	1	1	1	1	1
FZD6	0	0	0	0	0	1	1	0	1	1	1	0	0	0	0	0	1	1	1	1	1	1	1	1
ESRRB	0	0	0	0	0	1	1	0	1	1	1	0	0	0	1	1	0	0	1	1	1	1	1	1
RXFP2	0	0	0	0	0	1	1	0	1	1	1	0	0	0	1	1	1	1	1	1	1	1	1	1
TF	0	0	0	0	0	1	1	0	1	1	1	0	0	1	1	1	1	1	1	1	1	1	1	1
SIX3	0	0	0	0	0	1	1	0	1	1	1	1	0	1	0	0	1	0	1	1	1	1	0	1
PAX6	0	0	0	0	0	1	1	0	1	1	1	1	1	1	1	0	1	1	0	1	1	1	1	1
POU3F4	0	0	0	0	0	1	1	0	1	1	1	1	1	1	1	1	1	1	1	0	1	1	1	1
HOXD4	0	0	0	0	0	1	1	0	1	1	1	1	1	1	1	1	1	1	1	1	1	1	1	1
DFNB59	0	0	0	0	0	1	1	1	0	0	0	0	0	0	0	0	1	1	1	0	1	1	0	1
CEP152	0	0	0	0	0	1	1	1	0	0	0	0	0	1	1	0	1	1	1	1	1	1	1	1
XYLT1	0	0	0	0	0	1	1	1	0	0	1	0	1	1	1	1	1	1	1	0	1	1	1	1
GLCCI1	0	0	0	0	0	1	1	1	0	1	0	0	0	0	0	1	1	1	1	1	1	1	1	1
PLA2G2A	0	0	0	0	0	1	1	1	0	1	0	1	1	0	0	0	1	1	1	1	0	1	1	1
ACVR1	0	0	0	0	0	1	1	1	0	1	1	0	0	0	0	1	1	1	1	0	1	1	1	1
SLC16A2	0	0	0	0	0	1	1	1	0	1	1	0	0	0	0	1	1	1	1	1	1	1	1	1
TFAP2A	0	0	0	0	0	1	1	1	0	1	1	0	0	0	1	0	0	1	1	1	1	1	1	1
BRAT1	0	0	0	0	0	1	1	1	0	1	1	0	0	0	1	1	1	1	0	0	1	1	1	1
TPM3	0	0	0	0	0	1	1	1	0	1	1	1	0	0	1	1	1	0	1	1	1	1	1	1
ACAN	0	0	0	0	0	1	1	1	0	1	1	1	0	1	1	1	1	1	0	1	1	1	1	1
OTOF	0	0	0	0	0	1	1	1	1	0	1	0	0	1	1	1	1	1	1	1	1	1	1	1
CDKN1B	0	0	0	0	0	1	1	1	1	1	0	0	0	0	0	1	0	0	1	1	1	1	1	1
TMC8	0	0	0	0	0	1	1	1	1	1	0	0	0	0	1	1	1	1	1	1	1	1	1	1
XK	0	0	0	0	0	1	1	1	1	1	0	0	0	1	0	0	1	1	1	1	1	1	1	1
NOG	0	0	0	0	0	1	1	1	1	1	0	0	0	1	1	1	1	1	1	1	1	1	1	1
HFE2	0	0	0	0	0	1	1	1	1	1	0	1	1	0	1	1	1	1	1	1	1	1	1	1
FOXC2	0	0	0	0	0	1	1	1	1	1	0	1	1	1	0	0	1	0	1	1	0	1	1	1
AGRN	0	0	0	0	0	1	1	1	1	1	0	1	1	1	1	1	1	1	1	1	1	1	1	1
GGCX	0	0	0	0	0	1	1	1	1	1	1	0	0	0	0	1	1	1	1	1	1	1	0	1
ADRB2	0	0	0	0	0	1	1	1	1	1	1	0	0	0	1	1	1	0	1	1	1	0	1	1
APOB	0	0	0	0	0	1	1	1	1	1	1	0	0	0	1	1	1	1	1	0	1	1	1	1
PNLIP	0	0	0	0	0	1	1	1	1	1	1	0	0	0	1	1	1	1	1	1	0	1	1	1
SERPINB6	0	0	0	0	0	1	1	1	1	1	1	0	0	1	1	1	1	0	1	1	1	1	1	1
ASCL1	0	0	0	0	0	1	1	1	1	1	1	1	0	0	1	1	1	1	1	1	1	1	1	1
CNTNAP2	0	0	0	0	0	1	1	1	1	1	1	1	0	1	1	1	1	1	1	0	1	1	1	1
GFI1	0	0	0	0	0	1	1	1	1	1	1	1	0	1	1	1	1	1	1	1	1	1	1	1
ACVR2B	0	0	0	0	0	1	1	1	1	1	1	1	0	1	1	1	1	1	1	1	1	1	1	1
FUT6	0	0	0	0	0	1	1	1	1	1	1	1	1	0	1	1	1	0	1	0	0	0	0	1
CACNA1H	0	0	0	0	0	1	1	1	1	1	1	1	1	0	1	1	1	1	1	1	1	1	1	1
NR2E3	0	0	0	0	0	1	1	1	1	1	1	1	1	1	0	1	1	1	1	1	1	1	1	1
KANK1	0	0	0	0	0	1	1	1	1	1	1	1	1	1	1	0	1	1	1	1	1	1	1	1
FLNA	0	0	0	0	0	1	1	1	1	1	1	1	1	1	1	1	0	0	0	0	1	1	0	1
PTF1A	0	0	0	0	0	1	1	1	1	1	1	1	1	1	1	1	1	1	1	0	1	1	1	1
SLC25A15	0	0	0	0	0	1	1	1	1	1	1	1	1	1	1	1	1	1	1	1	1	1	1	1
POU4F3	0	0	0	0	0	1	1	1	1	1	1	1	1	1	1	1	1	1	1	1	1	1	1	1
TACR3	0	0	0	0	0	1	1	1	1	1	1	1	1	1	1	1	1	1	1	1	1	1	1	1
LAMB2	0	0	0	0	0	1	1	1	1	1	1	1	1	1	1	1	1	1	1	1	1	1	1	1
KCNH2	0	0	0	0	0	1	1	1	1	1	1	1	1	1	1	1	1	1	1	1	1	1	1	1
MAD1L1	0	0	0	0	0	1	1	1	1	1	1	1	1	1	1	1	1	1	1	1	1	1	1	1
VANGL1	0	0	0	0	0	1	1	1	1	1	1	1	1	1	1	1	1	1	1	1	1	1	1	1
SNAI2	0	0	0	0	0	1	1	1	1	1	1	1	1	1	1	1	1	1	1	1	1	1	1	1
SLC17A8	0	0	0	0	0	1	1	1	1	1	1	1	1	1	1	1	1	1	1	1	1	1	1	1
RPGRIP1	0	0	0	0	1	0	0	0	0	0	0	0	0	0	0	0	0	0	0	0	0	1	0	1
GP1BA	0	0	0	0	1	0	0	0	0	0	0	0	0	0	0	0	0	0	0	0	0	1	1	1
EPB41	0	0	0	0	1	0	0	0	0	0	0	0	0	0	0	0	0	0	0	0	0	1	1	1
CACNA1F	0	0	0	0	1	0	0	0	0	0	0	0	0	0	0	0	0	0	0	0	1	0	0	1
EDNRA	0	0	0	0	1	0	0	0	0	0	0	0	0	0	0	0	0	0	0	0	1	1	1	1
EGF	0	0	0	0	1	0	0	0	0	0	0	0	0	0	0	0	0	0	0	0	1	1	1	1
PRF1	0	0	0	0	1	0	0	0	0	0	0	0	0	0	0	0	0	0	0	0	1	1	1	1
GNAT2	0	0	0	0	1	0	0	0	0	0	0	0	0	0	0	0	0	0	0	0	1	1	1	1
TGFB3	0	0	0	0	1	0	0	0	0	0	0	0	0	0	0	0	0	0	1	0	1	0	1	1
NDUFA1	0	0	0	0	1	0	0	0	0	0	0	0	0	0	0	0	0	0	1	0	1	1	1	1
CA12	0	0	0	0	1	0	0	0	0	0	0	0	0	0	0	0	0	0	1	1	1	1	1	1
MERTK	0	0	0	0	1	0	0	0	0	0	0	0	0	0	0	0	0	0	1	1	1	1	1	1
ANTXR1	0	0	0	0	1	0	0	0	0	0	0	0	0	0	0	0	0	1	1	1	1	1	1	1
THBS2	0	0	0	0	1	0	0	0	0	0	0	0	0	0	0	0	0	1	1	1	1	1	1	1
FUT3	0	0	0	0	1	0	0	0	0	0	0	0	0	1	0	1	0	1	0	1	1	1	1	1
PRDM5	0	0	0	0	1	0	0	0	0	0	0	0	1	0	0	0	0	0	0	0	1	1	1	1
ABCB11	0	0	0	0	1	0	0	0	0	0	0	0	1	0	0	0	0	0	0	1	1	1	1	1
AXIN2	0	0	0	0	1	0	0	0	0	0	0	1	0	0	0	0	0	0	0	0	1	1	1	1
PON2	0	0	0	0	1	0	0	0	0	0	0	1	0	0	0	0	0	0	0	0	1	1	1	1
NLRP3	0	0	0	0	1	0	0	0	0	0	0	1	0	0	0	1	0	1	1	0	1	0	1	1
PDGFRA	0	0	0	0	1	0	0	0	0	0	1	0	0	0	0	0	0	0	0	0	0	1	1	1
CORIN	0	0	0	0	1	0	0	0	0	0	1	0	0	0	1	1	0	0	0	0	1	1	1	1
BLNK	0	0	0	0	1	0	0	0	0	0	1	0	0	0	1	1	1	1	1	1	1	1	1	1
DHH	0	0	0	0	1	0	0	0	0	0	1	1	1	1	0	1	1	0	0	0	0	1	0	1
OPN1SW	0	0	0	0	1	0	0	0	0	1	0	0	0	0	0	1	0	0	0	0	1	1	0	1
TLR2	0	0	0	0	1	0	0	0	0	1	0	0	0	0	0	1	1	1	0	1	1	1	1	1
KISS1R	0	0	0	0	1	0	0	0	1	1	0	1	1	1	0	1	1	1	1	1	1	1	1	1
ADRA2C	0	0	0	0	1	0	0	0	1	1	1	0	0	0	0	0	0	0	1	0	1	1	1	1
RET	0	0	0	0	1	0	0	0	1	1	1	0	0	0	0	1	0	1	1	0	1	1	1	1
LRP4	0	0	0	0	1	0	0	0	1	1	1	0	0	0	0	1	1	1	1	1	0	1	1	1
JAG1	0	0	0	0	1	0	0	0	1	1	1	0	0	1	1	1	1	1	1	1	1	1	1	1
COL4A6	0	0	0	0	1	0	0	0	1	1	1	1	0	0	0	1	1	1	1	1	0	1	1	1
DUOXA2	0	0	0	0	1	0	0	0	1	1	1	1	0	0	0	1	1	1	1	1	1	1	1	1
DUOX2	0	0	0	0	1	0	0	0	1	1	1	1	1	0	0	1	1	1	1	1	1	1	1	1
ALK	0	0	0	0	1	0	0	0	1	1	1	1	1	0	1	1	1	1	1	0	1	1	1	1
ADAMTSL2	0	0	0	0	1	0	0	1	0	0	0	0	0	0	0	0	1	0	1	0	1	1	1	1
DNASE1L3	0	0	0	0	1	0	0	1	0	0	0	0	0	1	0	0	0	1	0	0	1	1	1	1
CUL7	0	0	0	0	1	0	0	1	0	0	0	0	1	1	1	0	1	0	1	1	1	1	1	1
UCP3	0	0	0	0	1	0	0	1	0	0	0	1	0	1	0	0	0	0	1	0	0	0	1	1
FUS	0	0	0	0	1	0	0	1	0	0	1	1	0	0	0	0	0	0	0	1	1	1	0	1
LAMP2	0	0	0	0	1	0	0	1	0	1	0	0	0	1	0	0	1	1	1	0	1	1	1	1
IRF4	0	0	0	0	1	0	0	1	1	0	0	0	0	1	0	1	1	1	0	1	1	1	1	1
PHKB	0	0	0	0	1	0	0	1	1	1	1	1	1	1	1	1	1	0	1	1	1	1	1	1
TBX5	0	0	0	0	1	0	1	0	0	0	0	0	0	0	0	0	0	0	1	0	1	1	1	1
RP1	0	0	0	0	1	0	1	0	0	0	0	0	0	0	0	0	0	1	0	0	1	1	1	1
BCL10	0	0	0	0	1	0	1	0	0	0	0	0	0	0	0	1	1	0	0	0	1	1	1	1
CD40	0	0	0	0	1	0	1	0	0	0	0	0	0	1	0	0	1	0	0	0	1	1	1	1
GATM	0	0	0	0	1	0	1	0	0	0	0	0	0	1	0	1	0	1	1	1	1	1	1	1
CEP63	0	0	0	0	1	0	1	0	0	0	0	0	0	1	1	1	0	1	1	0	1	1	1	1
GLI2	0	0	0	0	1	0	1	0	0	0	1	1	1	1	1	1	0	1	0	0	1	1	1	1
FOXL2	0	0	0	0	1	0	1	0	0	1	0	0	0	0	1	1	1	0	1	1	1	1	1	1
ESPN	0	0	0	0	1	0	1	0	0	1	1	0	0	0	0	1	0	0	1	0	1	1	1	1
COL11A1	0	0	0	0	1	0	1	0	0	1	1	0	0	0	1	1	1	0	0	0	1	1	1	1
BCL3	0	0	0	0	1	0	1	0	1	0	0	1	0	0	1	1	1	0	1	1	1	1	0	1
TLR1	0	0	0	0	1	0	1	0	1	0	1	0	0	0	0	0	1	0	0	0	1	1	1	1
SGCB	0	0	0	0	1	0	1	0	1	0	1	1	0	0	0	0	1	1	1	0	1	1	1	1
CYP27A1	0	0	0	0	1	0	1	0	1	1	0	0	0	0	1	1	0	0	1	0	1	1	1	1
CAV1	0	0	0	0	1	0	1	0	1	1	0	1	0	0	0	1	1	1	1	1	1	1	1	1
FBN2	0	0	0	0	1	0	1	0	1	1	1	0	0	0	0	1	0	1	1	1	1	1	1	1
LFNG	0	0	0	0	1	0	1	0	1	1	1	0	0	0	0	1	1	1	1	1	1	1	1	1
SGSH	0	0	0	0	1	0	1	0	1	1	1	0	0	0	0	1	1	1	1	1	1	1	1	1
NKX3-2	0	0	0	0	1	0	1	0	1	1	1	0	0	1	1	1	1	1	1	0	1	1	0	1
TREX1	0	0	0	0	1	0	1	0	1	1	1	0	0	1	1	1	1	1	1	1	1	0	0	1
ROR2	0	0	0	0	1	0	1	0	1	1	1	1	0	1	1	1	1	1	1	1	1	1	1	1
KCNJ2	0	0	0	0	1	0	1	1	0	0	0	0	0	0	0	0	0	1	0	1	1	1	1	1
SIAE	0	0	0	0	1	0	1	1	0	0	0	0	0	0	1	1	1	1	1	1	1	1	0	1
FBXO7	0	0	0	0	1	0	1	1	0	1	0	0	0	0	0	1	0	1	1	1	1	1	1	1
ZAP70	0	0	0	0	1	0	1	1	0	1	0	0	0	1	1	1	1	1	1	1	1	1	1	1
BCOR	0	0	0	0	1	0	1	1	1	0	1	0	0	0	0	1	0	1	1	1	1	1	1	1
TSPEAR	0	0	0	0	1	0	1	1	1	0	1	0	0	0	0	1	1	0	1	1	1	1	1	1
SPINT2	0	0	0	0	1	0	1	1	1	1	0	0	0	1	1	0	1	1	0	1	1	1	1	1
SHANK2	0	0	0	0	1	0	1	1	1	1	0	1	1	0	0	1	1	1	0	1	1	1	1	1
POMT1	0	0	0	0	1	0	1	1	1	1	1	0	0	0	0	1	1	1	1	1	1	1	1	1
MYD88	0	0	0	0	1	0	1	1	1	1	1	0	0	0	1	1	1	1	1	1	1	1	1	1
SUFU	0	0	0	0	1	0	1	1	1	1	1	0	0	1	0	1	1	1	1	1	0	1	1	1
LOXL1	0	0	0	0	1	0	1	1	1	1	1	0	0	1	1	1	1	1	1	1	1	1	1	1
FAM20C	0	0	0	0	1	0	1	1	1	1	1	1	1	0	1	1	1	1	1	1	1	1	1	1
B3GALTL	0	0	0	0	1	0	1	1	1	1	1	1	1	0	1	1	1	1	1	1	1	1	1	1
SNAP29	0	0	0	0	1	0	1	1	1	1	1	1	1	1	1	1	1	1	1	1	1	1	1	1
FANCB	0	0	0	0	1	1	0	0	0	0	0	0	0	0	0	1	0	1	1	0	1	1	1	1
IMPDH2	0	0	0	0	1	1	0	0	0	0	0	0	0	1	1	0	0	1	0	1	1	1	1	1
CAV3	0	0	0	0	1	1	0	0	0	0	0	0	1	0	0	0	0	0	0	0	1	1	1	1
CA8	0	0	0	0	1	1	0	0	0	0	0	1	0	0	0	1	1	1	1	0	1	1	1	1
PTPRQ	0	0	0	0	1	1	0	0	0	0	1	0	0	0	0	0	0	0	1	0	1	1	1	1
SLC19A3	0	0	0	0	1	1	0	0	0	0	1	0	1	0	0	0	1	1	1	0	0	1	1	1
MAFB	0	0	0	0	1	1	0	0	0	1	1	0	0	0	1	1	0	1	0	0	0	1	1	1
MYH7	0	0	0	0	1	1	0	0	1	0	0	0	0	1	1	1	1	0	1	0	1	0	1	1
ITGA6	0	0	0	0	1	1	0	0	1	0	0	1	1	0	0	0	0	0	1	1	1	1	1	1
ADAMTS18	0	0	0	0	1	1	0	0	1	0	1	1	1	1	1	0	1	1	1	1	1	1	1	1
LTC4S	0	0	0	0	1	1	0	0	1	1	0	0	0	1	0	1	1	1	0	1	1	1	1	1
WRN	0	0	0	0	1	1	0	1	0	0	0	1	0	0	1	1	1	0	1	1	1	1	1	1
SEMA3A	0	0	0	0	1	1	0	1	1	1	1	0	0	0	1	0	1	1	1	1	1	1	1	1
CEBPA	0	0	0	0	1	1	0	1	1	1	1	1	1	0	1	1	1	1	1	0	1	1	1	1
GCNT2	0	0	0	0	1	1	1	0	0	0	0	1	1	1	1	1	1	1	1	1	1	1	1	1
TMEM138	0	0	0	0	1	1	1	0	0	0	1	1	0	0	1	1	1	1	1	1	1	1	1	1
WFS1	0	0	0	0	1	1	1	0	0	1	1	0	0	0	1	1	1	0	0	1	1	1	1	1
WNT7A	0	0	0	0	1	1	1	0	0	1	1	0	1	0	1	1	1	1	1	1	1	1	1	1
MTNR1B	0	0	0	0	1	1	1	0	0	1	1	1	0	0	1	1	0	1	1	1	1	1	1	1
TSHR	0	0	0	0	1	1	1	0	1	0	0	0	1	0	0	0	0	1	1	1	1	1	1	1
HNF1A	0	0	0	0	1	1	1	0	1	0	0	1	1	0	0	1	0	1	0	1	1	1	1	1
UBIAD1	0	0	0	0	1	1	1	0	1	0	1	0	0	0	1	1	1	1	1	0	1	1	1	1
NOTCH1	0	0	0	0	1	1	1	0	1	1	0	0	0	0	1	0	1	1	1	0	1	1	1	1
USH1G	0	0	0	0	1	1	1	0	1	1	1	0	0	0	1	1	1	0	0	1	1	1	1	1
GLMN	0	0	0	0	1	1	1	0	1	1	1	0	0	0	1	1	1	1	1	0	1	1	1	1
BHLHE41	0	0	0	0	1	1	1	0	1	1	1	0	0	0	1	1	1	1	1	1	1	1	1	1
TK2	0	0	0	0	1	1	1	0	1	1	1	0	0	1	0	1	1	1	1	0	1	1	1	1
HR	0	0	0	0	1	1	1	0	1	1	1	0	0	1	1	1	1	1	1	1	1	1	1	1
TRIM32	0	0	0	0	1	1	1	0	1	1	1	1	0	1	1	0	0	0	1	1	1	1	1	1
FOXD3	0	0	0	0	1	1	1	0	1	1	1	1	0	1	1	1	1	1	1	1	1	1	1	1
LHFPL5	0	0	0	0	1	1	1	0	1	1	1	1	1	1	1	1	1	1	1	1	1	1	1	1
NDUFA10	0	0	0	0	1	1	1	0	1	1	1	1	1	1	1	1	1	1	1	1	1	1	1	1
MKKS	0	0	0	0	1	1	1	1	0	0	0	0	0	0	0	1	1	1	1	0	1	1	1	1
IRF1	0	0	0	0	1	1	1	1	0	0	0	0	0	0	1	0	1	1	1	0	1	1	1	1
OPN1LW	0	0	0	0	1	1	1	1	0	0	0	0	0	1	0	1	0	1	0	1	1	1	1	1
SACS	0	0	0	0	1	1	1	1	0	0	0	0	0	1	1	1	1	1	1	0	1	1	1	1
F5	0	0	0	0	1	1	1	1	0	1	0	0	0	0	0	0	0	0	0	0	1	1	1	1
CHRDL1	0	0	0	0	1	1	1	1	0	1	0	0	0	0	0	1	1	1	1	1	1	1	1	1
NHEJ1	0	0	0	0	1	1	1	1	0	1	1	0	0	0	0	1	1	1	1	0	1	1	1	1
IRS1	0	0	0	0	1	1	1	1	0	1	1	0	0	0	1	1	1	1	1	1	1	1	1	1
TMEM70	0	0	0	0	1	1	1	1	0	1	1	0	0	0	1	1	1	1	1	1	1	1	1	1
FOXP2	0	0	0	0	1	1	1	1	0	1	1	1	0	1	0	1	1	1	1	1	1	1	1	1
SOX9	0	0	0	0	1	1	1	1	1	0	0	0	0	0	0	0	1	1	1	1	1	1	1	1
BLOC1S6	0	0	0	0	1	1	1	1	1	0	0	0	0	0	0	1	1	1	1	1	1	1	1	1
HTRA2	0	0	0	0	1	1	1	1	1	0	1	0	0	1	1	1	1	1	1	0	1	0	0	1
SPG7	0	0	0	0	1	1	1	1	1	0	1	1	1	1	1	1	1	1	1	1	1	1	1	1
DCAF17	0	0	0	0	1	1	1	1	1	1	0	0	0	0	1	1	1	1	1	0	1	1	1	1
MMACHC	0	0	0	0	1	1	1	1	1	1	0	1	1	0	1	1	0	1	1	1	1	1	1	1
NEUROD1	0	0	0	0	1	1	1	1	1	1	0	1	1	1	1	1	1	1	1	0	1	1	1	1
NOS3	0	0	0	0	1	1	1	1	1	1	1	0	0	0	0	1	1	1	0	1	1	1	1	1
CCDC28B	0	0	0	0	1	1	1	1	1	1	1	0	0	0	0	1	1	1	1	0	1	1	1	1
BCL2	0	0	0	0	1	1	1	1	1	1	1	0	0	0	1	1	1	1	0	0	1	1	1	1
MED25	0	0	0	0	1	1	1	1	1	1	1	0	0	0	1	1	1	1	1	0	1	1	0	1
WDPCP	0	0	0	0	1	1	1	1	1	1	1	0	0	0	1	1	1	1	1	1	1	1	1	1
AXIN1	0	0	0	0	1	1	1	1	1	1	1	0	0	1	1	1	1	1	1	1	1	1	1	1
CISH	0	0	0	0	1	1	1	1	1	1	1	0	1	1	1	1	1	1	1	1	1	1	1	1
FOXO1	0	0	0	0	1	1	1	1	1	1	1	1	0	0	1	1	1	1	1	1	1	1	1	1
SMAD9	0	0	0	0	1	1	1	1	1	1	1	1	0	1	1	1	1	1	1	0	1	1	1	1
DAG1	0	0	0	0	1	1	1	1	1	1	1	1	0	1	1	1	1	1	1	1	1	1	1	1
CALCR	0	0	0	0	1	1	1	1	1	1	1	1	1	0	0	1	1	1	1	1	1	1	1	1
MCFD2	0	0	0	0	1	1	1	1	1	1	1	1	1	0	1	1	1	1	1	1	1	1	1	1
MAPK8IP1	0	0	0	0	1	1	1	1	1	1	1	1	1	0	1	1	1	1	1	1	1	1	1	1
DDR2	0	0	0	0	1	1	1	1	1	1	1	1	1	0	1	1	1	1	1	1	1	1	1	1
LRPPRC	0	0	0	0	1	1	1	1	1	1	1	1	1	1	0	0	1	1	1	0	1	1	1	1
CASP8	0	0	0	0	1	1	1	1	1	1	1	1	1	1	1	1	0	1	1	1	1	0	1	1
SLC9A3R1	0	0	0	0	1	1	1	1	1	1	1	1	1	1	1	1	1	0	1	1	1	1	1	1
FERMT1	0	0	0	0	1	1	1	1	1	1	1	1	1	1	1	1	1	0	1	1	1	1	1	1
TJP2	0	0	0	0	1	1	1	1	1	1	1	1	1	1	1	1	1	1	1	0	1	1	1	1
APP	0	0	0	0	1	1	1	1	1	1	1	1	1	1	1	1	1	1	1	0	1	1	1	1
PQBP1	0	0	0	0	1	1	1	1	1	1	1	1	1	1	1	1	1	1	1	1	1	0	0	1
IRX5	0	0	0	0	1	1	1	1	1	1	1	1	1	1	1	1	1	1	1	1	1	1	1	1
MEGF10	0	0	0	0	1	1	1	1	1	1	1	1	1	1	1	1	1	1	1	1	1	1	1	1
FTH1	0	0	0	0	1	1	1	1	1	1	1	1	1	1	1	1	1	1	1	1	1	1	1	1
KALRN	0	0	0	0	1	1	1	1	1	1	1	1	1	1	1	1	1	1	1	1	1	1	1	1
RTN2	0	0	0	0	1	1	1	1	1	1	1	1	1	1	1	1	1	1	1	1	1	1	1	1
SKI	0	0	0	0	1	1	1	1	1	1	1	1	1	1	1	1	1	1	1	1	1	1	1	1
APC	0	0	0	0	1	1	1	1	1	1	1	1	1	1	1	1	1	1	1	1	1	1	1	1
MID1	0	0	0	0	1	1	1	1	1	1	1	1	1	1	1	1	1	1	1	1	1	1	1	1
SYT14	0	0	0	0	1	1	1	1	1	1	1	1	1	1	1	1	1	1	1	1	1	1	1	1
OPN1MW	0	0	0	1	0	0	0	0	0	0	0	0	0	0	0	0	0	0	0	0	0	0	0	1
MYH8	0	0	0	1	0	0	0	0	0	0	0	0	0	0	0	0	0	0	0	0	0	0	0	1
MMP20	0	0	0	1	0	0	0	0	0	0	0	0	0	0	0	0	0	0	0	0	1	1	0	1
IRF5	0	0	0	1	0	0	0	0	0	0	0	0	0	0	0	0	0	0	0	0	1	1	0	1
CRYBA1	0	0	0	1	0	0	0	0	0	0	0	0	0	0	0	0	0	0	0	0	1	1	1	1
ABCA12	0	0	0	1	0	0	0	0	0	0	0	0	0	0	0	0	0	0	0	0	1	1	1	1
AGTR2	0	0	0	1	0	0	0	0	0	0	0	0	0	0	0	0	0	0	0	0	1	1	1	1
CFH	0	0	0	1	0	0	0	0	0	0	0	0	0	0	0	0	0	0	0	0	1	1	1	1
PRICKLE1	0	0	0	1	0	0	0	0	0	0	0	0	0	0	0	0	0	0	0	0	1	1	1	1
DOCK8	0	0	0	1	0	0	0	0	0	0	0	0	0	0	0	0	0	0	0	1	1	0	1	1
TAL2	0	0	0	1	0	0	0	0	0	0	0	0	0	0	0	0	0	0	0	1	1	1	1	1
FERMT3	0	0	0	1	0	0	0	0	0	0	0	0	0	0	0	0	0	1	0	0	1	1	0	1
PAX8	0	0	0	1	0	0	0	0	0	0	0	0	0	0	0	0	1	0	0	1	1	1	0	1
GPC3	0	0	0	1	0	0	0	0	0	0	0	0	0	0	0	1	0	0	1	1	1	1	1	1
PRPH2	0	0	0	1	0	0	0	0	0	0	0	0	0	0	1	0	1	1	1	0	1	1	1	1
SLC1A1	0	0	0	1	0	0	0	0	0	0	0	0	0	0	1	1	0	1	1	0	1	1	1	1
MTM1	0	0	0	1	0	0	0	0	0	0	0	1	0	0	0	0	0	0	0	0	0	1	1	1
CDKN1C	0	0	0	1	0	0	0	0	0	0	0	1	1	0	1	0	1	0	0	0	1	0	0	1
LMNB2	0	0	0	1	0	0	0	0	0	0	0	1	1	1	0	0	0	1	0	0	1	1	1	1
SEMA3E	0	0	0	1	0	0	0	0	0	0	0	1	1	1	0	1	0	0	0	0	1	1	1	1
SCN2A	0	0	0	1	0	0	0	0	0	0	1	0	0	0	1	0	1	0	0	1	1	1	1	1
ST14	0	0	0	1	0	0	0	0	0	0	1	1	0	0	0	0	0	1	1	1	1	1	1	1
MBL2	0	0	0	1	0	0	0	0	0	1	0	0	0	0	1	0	1	0	0	1	1	1	1	1
TCTN1	0	0	0	1	0	0	0	0	0	1	0	1	0	1	0	0	0	0	1	1	1	1	1	1
RPE65	0	0	0	1	0	0	0	0	0	1	1	0	0	0	0	0	0	0	1	0	1	1	1	1
VWF	0	0	0	1	0	0	0	0	0	1	1	0	0	0	0	1	0	1	1	0	1	1	1	1
CDK5RAP2	0	0	0	1	0	0	0	0	0	1	1	0	0	0	1	1	0	1	1	1	1	1	1	1
GALNT12	0	0	0	1	0	0	0	0	0	1	1	1	1	1	0	0	1	1	1	1	1	1	1	1
CHST3	0	0	0	1	0	0	0	0	1	0	0	0	0	0	0	1	1	0	1	1	1	1	1	1
SLC22A4	0	0	0	1	0	0	0	0	1	1	0	0	0	0	0	1	0	0	0	0	0	0	0	1
AVPR2	0	0	0	1	0	0	0	0	1	1	0	1	1	0	1	1	1	0	1	1	1	1	1	1
MECOM	0	0	0	1	0	0	0	0	1	1	1	1	0	1	1	1	1	1	1	1	1	1	1	1
LHX3	0	0	0	1	0	0	0	0	1	1	1	1	1	0	1	1	1	0	1	1	0	1	1	1
PYGM	0	0	0	1	0	0	0	0	1	1	1	1	1	1	1	1	1	1	1	1	1	1	1	1
NOS2	0	0	0	1	0	0	0	1	0	0	0	0	0	0	0	0	0	0	1	0	1	1	1	1
PCNT	0	0	0	1	0	0	0	1	0	0	0	0	0	1	0	0	1	0	0	0	0	1	1	1
SLC34A1	0	0	0	1	0	0	0	1	0	0	0	0	1	0	1	0	1	0	0	0	1	0	1	1
PTPRC	0	0	0	1	0	0	0	1	0	0	1	0	0	0	0	0	0	0	1	1	1	1	1	1
DLX3	0	0	0	1	0	0	0	1	0	0	1	1	0	1	0	0	0	0	1	0	1	0	0	1
FLVCR2	0	0	0	1	0	0	0	1	0	1	1	1	1	0	0	0	1	0	0	0	1	1	1	1
PTCH2	0	0	0	1	0	0	0	1	0	1	1	1	1	1	1	0	0	0	0	0	1	1	0	1
CASP10	0	0	0	1	0	0	0	1	1	0	1	0	0	0	1	0	1	1	0	0	1	1	1	1
CHRM3	0	0	0	1	0	0	0	1	1	1	1	1	1	1	1	1	1	1	1	1	1	1	1	1
SEMA4A	0	0	0	1	0	0	1	0	0	0	0	0	0	0	0	0	0	0	0	0	1	1	0	1
CATSPER1	0	0	0	1	0	0	1	0	0	0	0	0	0	0	0	0	0	1	1	0	0	0	0	1
PLEC	0	0	0	1	0	0	1	0	0	0	0	1	1	1	1	0	0	0	0	1	1	1	0	1
SMAD3	0	0	0	1	0	0	1	0	0	1	0	0	0	0	1	1	1	1	1	1	1	1	1	1
SLC26A2	0	0	0	1	0	0	1	0	0	1	0	1	0	0	0	0	0	0	1	1	1	1	1	1
NF2	0	0	0	1	0	0	1	0	0	1	1	0	0	0	0	1	1	1	1	0	1	1	1	1
NYX	0	0	0	1	0	0	1	0	1	0	0	0	0	0	0	0	0	0	1	1	1	1	1	1
TMPRSS3	0	0	0	1	0	0	1	0	1	0	0	0	1	0	0	0	0	0	0	0	1	1	1	1
TLL1	0	0	0	1	0	0	1	0	1	1	1	1	0	1	1	1	1	0	1	1	1	1	1	1
MSTN	0	0	0	1	0	0	1	0	1	1	1	1	1	0	1	1	1	1	1	1	1	1	1	1
TBX20	0	0	0	1	0	0	1	0	1	1	1	1	1	1	1	1	1	1	1	1	1	1	1	1
WNT3	0	0	0	1	0	0	1	1	0	0	0	0	0	0	0	0	0	1	1	1	1	1	1	1
ANKRD26	0	0	0	1	0	0	1	1	0	0	0	0	0	0	0	1	0	1	0	1	1	1	1	1
HNMT	0	0	0	1	0	0	1	1	0	0	0	0	0	0	0	1	0	1	1	0	1	1	1	1
NHLRC1	0	0	0	1	0	0	1	1	0	0	0	0	1	0	0	0	0	0	0	0	0	1	1	1
PKD1	0	0	0	1	0	0	1	1	0	0	1	0	0	0	1	1	0	0	1	1	1	1	1	1
PHF6	0	0	0	1	0	0	1	1	0	1	0	0	0	1	0	1	1	1	1	1	1	1	1	1
MMP13	0	0	0	1	0	0	1	1	0	1	0	0	1	1	0	0	1	1	1	1	1	1	1	1
SLC19A2	0	0	0	1	0	0	1	1	0	1	0	1	0	0	0	1	0	0	1	1	1	1	1	1
CHST6	0	0	0	1	0	0	1	1	0	1	1	0	0	0	0	1	1	1	0	0	1	1	1	1
CACNA1C	0	0	0	1	0	0	1	1	0	1	1	0	1	0	0	0	1	1	0	0	1	1	0	1
COL4A1	0	0	0	1	0	0	1	1	1	0	0	0	0	0	1	0	1	0	1	0	1	0	1	1
DOK7	0	0	0	1	0	0	1	1	1	1	0	1	0	0	0	1	1	1	1	0	1	1	1	1
BCMO1	0	0	0	1	0	0	1	1	1	1	0	1	1	0	0	1	1	1	0	1	1	1	1	1
DCX	0	0	0	1	0	0	1	1	1	1	0	1	1	0	1	1	1	1	1	1	1	1	1	1
CRTC1	0	0	0	1	0	0	1	1	1	1	1	1	0	0	1	1	1	1	1	1	1	1	1	1
TRPM7	0	0	0	1	0	0	1	1	1	1	1	1	0	1	1	1	0	1	0	0	1	0	1	1
SPRED1	0	0	0	1	0	0	1	1	1	1	1	1	0	1	1	1	1	1	1	1	1	1	1	1
ETHE1	0	0	0	1	0	0	1	1	1	1	1	1	0	1	1	1	1	1	1	1	1	1	1	1
LAMA3	0	0	0	1	0	0	1	1	1	1	1	1	1	0	1	1	1	1	1	1	1	1	1	1
LRP2	0	0	0	1	0	0	1	1	1	1	1	1	1	0	1	1	1	1	1	1	1	1	1	1
DTNA	0	0	0	1	0	0	1	1	1	1	1	1	1	1	0	1	1	1	1	0	1	1	1	1
SLC5A5	0	0	0	1	0	0	1	1	1	1	1	1	1	1	1	1	1	1	1	1	1	1	1	1
FRMD7	0	0	0	1	0	0	1	1	1	1	1	1	1	1	1	1	1	1	1	1	1	1	1	1
F9	0	0	0	1	0	1	0	0	0	0	0	0	0	0	0	0	0	0	0	1	1	1	1	1
LPA	0	0	0	1	0	1	0	0	0	0	0	0	0	0	0	0	0	1	1	0	0	0	0	1
SPATA7	0	0	0	1	0	1	0	0	0	0	0	0	0	0	0	1	1	1	1	1	1	1	1	1
SERPINI1	0	0	0	1	0	1	0	0	1	0	1	1	1	1	0	0	0	0	0	0	1	1	1	1
CD207	0	0	0	1	0	1	0	0	1	1	1	1	0	0	1	0	0	0	0	0	1	1	0	1
TMEM237	0	0	0	1	0	1	0	1	0	0	0	0	0	0	1	1	1	0	1	0	1	1	1	1
COL4A2	0	0	0	1	0	1	0	1	0	0	0	0	1	1	1	0	0	0	0	0	1	1	0	1
FKBP10	0	0	0	1	0	1	0	1	1	0	0	1	1	0	1	0	0	1	1	1	1	1	1	1
FOXE1	0	0	0	1	0	1	1	0	0	0	0	0	0	0	0	0	0	0	1	1	1	1	0	1
MIPOL1	0	0	0	1	0	1	1	0	0	0	0	0	0	0	0	1	0	1	1	1	1	0	1	1
SH3BP2	0	0	0	1	0	1	1	0	0	0	0	0	0	0	1	1	1	1	1	1	1	0	1	1
TAP2	0	0	0	1	0	1	1	0	0	0	0	1	1	0	0	1	1	0	0	1	1	1	1	1
OSTM1	0	0	0	1	0	1	1	0	0	0	1	1	1	1	1	1	1	1	1	1	1	1	1	1
HMX1	0	0	0	1	0	1	1	0	0	1	1	1	1	1	1	1	1	1	1	1	1	1	1	1
SLC25A12	0	0	0	1	0	1	1	0	1	0	1	1	1	0	1	1	0	1	1	1	1	1	1	1
SLC4A11	0	0	0	1	0	1	1	0	1	1	0	1	1	1	1	1	1	1	1	0	1	1	1	1
SMAD6	0	0	0	1	0	1	1	0	1	1	1	0	0	0	0	1	1	1	1	0	1	1	1	1
AMN	0	0	0	1	0	1	1	0	1	1	1	0	0	0	1	1	1	1	1	1	1	1	1	1
BTK	0	0	0	1	0	1	1	0	1	1	1	0	0	1	0	0	0	0	1	1	1	1	1	1
LRP6	0	0	0	1	0	1	1	0	1	1	1	0	1	0	1	1	1	1	1	0	0	1	1	1
PHKA2	0	0	0	1	0	1	1	0	1	1	1	1	0	1	0	0	0	1	0	1	1	1	1	1
GRIK2	0	0	0	1	0	1	1	0	1	1	1	1	0	1	0	1	1	1	1	1	1	1	1	1
TBX3	0	0	0	1	0	1	1	0	1	1	1	1	0	1	1	1	1	1	1	1	1	1	1	1
ITGB3	0	0	0	1	0	1	1	0	1	1	1	1	1	0	1	1	1	1	1	1	1	1	1	1
SCNN1B	0	0	0	1	0	1	1	0	1	1	1	1	1	1	1	1	1	0	0	1	1	1	1	1
EPB41L1	0	0	0	1	0	1	1	0	1	1	1	1	1	1	1	1	1	1	1	1	1	1	1	1
CASR	0	0	0	1	0	1	1	1	0	0	0	0	0	0	0	0	0	1	0	1	1	1	1	1
NRAS	0	0	0	1	0	1	1	1	0	0	0	0	0	0	0	1	1	0	1	0	1	1	1	1
NPM1	0	0	0	1	0	1	1	1	0	1	0	0	0	0	0	1	1	0	0	1	1	1	1	1
T	0	0	0	1	0	1	1	1	0	1	1	0	0	0	0	1	1	1	1	1	1	1	1	1
SLC6A19	0	0	0	1	0	1	1	1	0	1	1	0	1	0	0	0	0	0	1	1	1	1	1	1
RPGR	0	0	0	1	0	1	1	1	1	0	0	0	0	0	0	1	1	1	1	0	1	1	1	1
GOPC	0	0	0	1	0	1	1	1	1	0	0	1	1	0	1	1	1	1	1	1	1	1	1	1
TIMP3	0	0	0	1	0	1	1	1	1	0	1	1	1	0	0	0	0	1	1	1	1	1	1	1
SLC25A22	0	0	0	1	0	1	1	1	1	0	1	1	1	1	1	1	1	0	1	1	1	1	1	1
PKD2	0	0	0	1	0	1	1	1	1	0	1	1	1	1	1	1	1	1	1	1	1	1	1	1
MIF	0	0	0	1	0	1	1	1	1	1	0	1	1	0	1	1	1	1	1	1	1	1	1	1
GNMT	0	0	0	1	0	1	1	1	1	1	1	0	0	0	0	1	0	1	1	0	1	1	1	1
CDAN1	0	0	0	1	0	1	1	1	1	1	1	0	0	0	0	1	1	1	1	1	1	1	1	1
COMP	0	0	0	1	0	1	1	1	1	1	1	0	0	0	1	1	1	1	1	1	1	1	1	1
CHUK	0	0	0	1	0	1	1	1	1	1	1	0	0	0	1	1	1	1	1	1	1	1	1	1
MCC	0	0	0	1	0	1	1	1	1	1	1	0	0	1	0	1	1	1	1	0	1	1	1	1
NPC2	0	0	0	1	0	1	1	1	1	1	1	0	0	1	1	1	1	1	1	1	1	1	1	1
RIMS1	0	0	0	1	0	1	1	1	1	1	1	1	1	1	1	1	1	1	1	1	1	1	1	1
HTR1A	0	0	0	1	0	1	1	1	1	1	1	1	1	1	1	1	1	1	1	1	1	1	1	1
MLL2	0	0	0	1	0	1	1	1	1	1	1	1	1	1	1	1	1	1	1	1	1	1	1	1
XBP1	0	0	0	1	0	1	1	1	1	1	1	1	1	1	1	1	1	1	1	1	1	1	1	1
LPAR6	0	0	0	1	1	0	0	0	0	0	0	0	0	0	0	0	0	0	0	0	1	1	1	1
GALNS	0	0	0	1	1	0	0	0	0	0	0	0	0	0	1	1	1	1	1	1	1	1	1	1
ATP1A2	0	0	0	1	1	0	0	0	0	0	0	0	0	1	1	0	0	0	0	0	1	1	1	1
OPHN1	0	0	0	1	1	0	0	0	0	0	0	0	1	1	0	0	0	0	0	0	1	1	1	1
SP110	0	0	0	1	1	0	0	0	0	0	0	1	0	0	1	1	1	1	1	1	1	0	0	1
EGFR	0	0	0	1	1	0	0	0	1	0	0	0	0	1	1	0	0	0	0	0	0	1	1	1
TFAP2B	0	0	0	1	1	0	0	0	1	0	0	1	1	1	0	1	1	0	0	0	1	1	1	1
LGALS2	0	0	0	1	1	0	0	0	1	1	1	1	1	0	0	1	1	1	1	1	1	1	1	1
PRRT2	0	0	0	1	1	0	0	1	0	0	0	0	0	0	0	0	1	0	1	0	1	1	1	1
PAX2	0	0	0	1	1	0	0	1	0	0	1	0	0	1	1	1	0	1	1	0	1	1	1	1
EPX	0	0	0	1	1	0	0	1	0	1	0	0	0	1	0	0	0	0	0	0	1	0	1	1
THAP1	0	0	0	1	1	0	0	1	1	1	1	0	0	1	1	1	1	1	1	1	1	1	1	1
POU1F1	0	0	0	1	1	0	1	0	0	0	0	0	0	0	0	0	0	0	1	0	1	1	1	1
TECTA	0	0	0	1	1	0	1	0	0	0	0	1	1	0	1	1	1	1	1	1	1	1	1	1
LHCGR	0	0	0	1	1	0	1	0	0	1	1	0	0	0	0	1	1	0	0	0	1	1	1	1
GLIS3	0	0	0	1	1	0	1	0	0	1	1	0	0	0	0	1	1	1	1	1	1	1	1	1
MSX2	0	0	0	1	1	0	1	0	1	0	0	0	0	0	1	1	0	0	0	1	1	1	1	1
HMCN1	0	0	0	1	1	0	1	0	1	0	0	1	0	1	1	1	1	1	1	1	1	1	1	1
ACTN4	0	0	0	1	1	0	1	0	1	0	1	0	0	0	0	1	1	0	0	0	1	1	1	1
TMEM216	0	0	0	1	1	0	1	0	1	0	1	1	1	0	1	1	1	1	1	1	1	1	1	1
FTCD	0	0	0	1	1	0	1	0	1	1	0	0	0	0	1	1	1	1	1	1	1	1	1	1
SH2B3	0	0	0	1	1	0	1	0	1	1	1	0	0	1	1	0	0	1	0	1	1	1	1	1
MECP2	0	0	0	1	1	0	1	0	1	1	1	0	0	1	1	1	1	1	1	0	1	1	0	1
PRKRA	0	0	0	1	1	0	1	0	1	1	1	0	0	1	1	1	1	1	1	1	1	1	1	1
GATA3	0	0	0	1	1	0	1	0	1	1	1	1	0	1	1	0	1	1	0	1	1	1	1	1
PHKG2	0	0	0	1	1	0	1	0	1	1	1	1	1	1	1	1	1	1	1	1	1	1	1	1
RPGRIP1L	0	0	0	1	1	0	1	1	0	0	0	1	1	1	1	1	1	1	1	1	1	1	1	1
LCA5	0	0	0	1	1	0	1	1	0	0	1	0	0	0	1	1	1	1	1	1	1	1	1	1
SLCO1B3	0	0	0	1	1	0	1	1	0	1	0	0	0	1	1	0	0	0	0	1	1	1	1	1
ITGA7	0	0	0	1	1	0	1	1	0	1	1	0	0	1	1	1	0	0	0	0	0	1	0	1
CCDC39	0	0	0	1	1	0	1	1	0	1	1	0	0	1	1	1	0	1	1	1	1	1	1	1
IYD	0	0	0	1	1	0	1	1	0	1	1	1	0	0	0	1	0	1	1	0	1	1	1	1
SEPN1	0	0	0	1	1	0	1	1	1	0	0	0	0	0	1	1	1	1	1	1	1	1	1	1
FZD4	0	0	0	1	1	0	1	1	1	0	0	1	1	1	1	1	1	1	1	1	1	1	1	1
SCNN1A	0	0	0	1	1	0	1	1	1	0	1	0	0	1	0	1	0	0	0	0	0	1	1	1
NUP214	0	0	0	1	1	0	1	1	1	0	1	1	1	1	1	1	1	1	1	1	1	1	1	1
RCBTB1	0	0	0	1	1	0	1	1	1	1	0	0	1	0	0	1	1	1	1	1	1	1	1	1
DNMT1	0	0	0	1	1	0	1	1	1	1	0	1	0	0	1	1	1	1	1	1	1	1	0	1
APBB2	0	0	0	1	1	0	1	1	1	1	0	1	0	1	1	1	1	1	1	0	1	1	1	1
AFF2	0	0	0	1	1	0	1	1	1	1	1	0	0	0	0	1	1	1	1	1	1	1	1	1
TGM1	0	0	0	1	1	0	1	1	1	1	1	0	0	0	1	1	1	1	1	1	1	1	0	1
UNC93B1	0	0	0	1	1	0	1	1	1	1	1	1	0	0	1	1	1	1	1	1	1	1	1	1
SIX1	0	0	0	1	1	0	1	1	1	1	1	1	0	1	1	1	1	1	1	1	1	1	1	1
SLC11A2	0	0	0	1	1	0	1	1	1	1	1	1	1	1	0	1	1	1	1	1	1	1	0	1
SYNGAP1	0	0	0	1	1	0	1	1	1	1	1	1	1	1	1	1	1	1	1	0	1	1	1	1
PSEN2	0	0	0	1	1	1	0	0	0	1	0	0	1	0	0	0	1	0	0	0	1	1	1	1
FADD	0	0	0	1	1	1	0	1	0	0	1	0	0	0	0	1	0	1	1	0	1	1	1	1
TCF7L2	0	0	0	1	1	1	0	1	1	0	0	1	1	0	0	1	1	1	1	0	1	1	1	1
MBD5	0	0	0	1	1	1	0	1	1	0	1	0	0	0	1	1	1	1	1	0	1	1	1	1
RAG1	0	0	0	1	1	1	0	1	1	0	1	0	0	0	1	1	1	1	1	1	1	1	1	1
RAI1	0	0	0	1	1	1	0	1	1	1	0	0	1	1	1	1	1	0	1	0	1	1	1	1
RUNX1	0	0	0	1	1	1	0	1	1	1	1	0	0	0	0	0	1	1	1	1	0	1	0	1
CYP4F22	0	0	0	1	1	1	1	0	0	0	0	0	0	0	1	1	1	0	1	1	1	1	1	1
H6PD	0	0	0	1	1	1	1	0	0	0	0	0	0	0	1	1	1	1	1	0	1	1	1	1
ALOX5	0	0	0	1	1	1	1	0	0	0	0	0	0	0	1	1	1	1	1	1	1	1	1	1
ATP2A2	0	0	0	1	1	1	1	0	0	0	1	1	1	0	0	1	1	1	0	0	1	1	1	1
FANCA	0	0	0	1	1	1	1	0	0	1	0	0	0	0	0	0	1	1	1	0	1	1	1	1
BCL7A	0	0	0	1	1	1	1	0	0	1	1	1	1	1	1	1	1	1	1	1	1	1	1	1
LRSAM1	0	0	0	1	1	1	1	0	1	0	0	0	0	1	1	1	1	1	1	1	1	1	1	1
PINK1	0	0	0	1	1	1	1	0	1	0	1	1	1	1	0	1	1	1	1	0	1	0	1	1
SLC45A2	0	0	0	1	1	1	1	0	1	1	1	0	0	0	1	1	1	1	1	1	1	1	1	1
DRD5	0	0	0	1	1	1	1	0	1	1	1	1	0	0	1	1	1	1	1	0	1	1	1	1
HNF4A	0	0	0	1	1	1	1	0	1	1	1	1	0	1	1	1	1	1	1	1	1	1	1	1
PTPN14	0	0	0	1	1	1	1	0	1	1	1	1	1	0	1	1	1	1	1	1	1	1	1	1
TRIM33	0	0	0	1	1	1	1	0	1	1	1	1	1	1	0	1	1	1	1	1	1	1	1	1
MNX1	0	0	0	1	1	1	1	0	1	1	1	1	1	1	1	1	1	1	1	1	1	1	1	1
CCDC11	0	0	0	1	1	1	1	1	0	0	0	0	0	0	0	1	1	1	1	1	1	1	0	1
IQCB1	0	0	0	1	1	1	1	1	0	0	0	0	0	0	1	1	1	1	1	1	1	1	1	1
CEP57	0	0	0	1	1	1	1	1	0	0	0	0	0	0	1	1	1	1	1	1	1	1	1	1
OFD1	0	0	0	1	1	1	1	1	0	0	0	0	0	1	1	0	1	1	1	1	1	1	1	1
DLEC1	0	0	0	1	1	1	1	1	0	0	0	0	0	1	1	1	1	1	1	1	1	1	1	1
FAM161A	0	0	0	1	1	1	1	1	0	0	0	0	0	1	1	1	1	1	1	1	1	1	1	1
DNMT3B	0	0	0	1	1	1	1	1	0	1	0	0	0	0	1	1	1	1	1	0	1	1	1	1
AHI1	0	0	0	1	1	1	1	1	0	1	0	0	0	1	0	1	1	1	1	1	1	1	1	1
DTNBP1	0	0	0	1	1	1	1	1	0	1	1	0	0	0	0	1	0	1	1	0	1	1	1	1
PRSS12	0	0	0	1	1	1	1	1	0	1	1	0	0	0	0	1	1	1	1	1	1	1	1	1
TP63	0	0	0	1	1	1	1	1	0	1	1	0	0	1	1	1	1	1	1	1	1	1	1	1
PRCC	0	0	0	1	1	1	1	1	0	1	1	1	0	0	1	1	1	1	1	0	1	1	1	1
CYLD	0	0	0	1	1	1	1	1	0	1	1	1	1	0	1	1	1	1	1	1	1	1	1	1
TCF4	0	0	0	1	1	1	1	1	0	1	1	1	1	1	1	1	1	1	1	1	1	1	1	1
COX4I2	0	0	0	1	1	1	1	1	0	1	1	1	1	1	1	1	1	1	1	1	1	1	1	1
DST	0	0	0	1	1	1	1	1	0	1	1	1	1	1	1	1	1	1	1	1	1	1	1	1
MUC5B	0	0	0	1	1	1	1	1	1	0	0	0	0	0	1	0	1	1	0	1	1	1	1	1
MYLK	0	0	0	1	1	1	1	1	1	0	1	0	0	1	0	1	1	1	1	1	1	1	1	1
BMP2	0	0	0	1	1	1	1	1	1	0	1	1	1	1	1	0	1	1	1	1	1	1	1	1
CD151	0	0	0	1	1	1	1	1	1	0	1	1	1	1	1	1	1	1	1	1	1	1	1	1
SLX4	0	0	0	1	1	1	1	1	1	1	0	0	1	1	1	1	1	1	1	1	1	1	1	1
ABCA1	0	0	0	1	1	1	1	1	1	1	0	1	0	1	1	1	1	1	1	0	1	1	1	1
MALT1	0	0	0	1	1	1	1	1	1	1	0	1	1	0	0	0	1	1	1	1	1	1	1	1
TET2	0	0	0	1	1	1	1	1	1	1	1	0	0	0	1	1	1	0	1	1	1	1	1	1
TDRD7	0	0	0	1	1	1	1	1	1	1	1	0	0	0	1	1	1	1	1	1	1	1	1	1
KLF6	0	0	0	1	1	1	1	1	1	1	1	0	0	0	1	1	1	1	1	1	1	1	1	1
PDSS2	0	0	0	1	1	1	1	1	1	1	1	0	0	0	1	1	1	1	1	1	1	1	1	1
SMAD4	0	0	0	1	1	1	1	1	1	1	1	0	0	1	1	1	1	1	1	1	1	1	0	1
ASXL1	0	0	0	1	1	1	1	1	1	1	1	0	0	1	1	1	1	1	1	1	1	1	1	1
SLC6A5	0	0	0	1	1	1	1	1	1	1	1	0	0	1	1	1	1	1	1	1	1	1	1	1
RBM20	0	0	0	1	1	1	1	1	1	1	1	0	1	1	1	0	0	1	0	1	1	1	1	1
CNGA3	0	0	0	1	1	1	1	1	1	1	1	0	1	1	1	1	1	0	1	1	1	1	1	1
IFT43	0	0	0	1	1	1	1	1	1	1	1	0	1	1	1	1	1	0	1	1	1	1	1	1
CTNNB1	0	0	0	1	1	1	1	1	1	1	1	0	1	1	1	1	1	1	1	1	1	1	1	1
GATAD1	0	0	0	1	1	1	1	1	1	1	1	0	1	1	1	1	1	1	1	1	1	1	1	1
EHBP1	0	0	0	1	1	1	1	1	1	1	1	0	1	1	1	1	1	1	1	1	1	1	1	1
TGFBR1	0	0	0	1	1	1	1	1	1	1	1	1	0	1	1	1	1	1	1	1	1	1	1	1
CASQ2	0	0	0	1	1	1	1	1	1	1	1	1	1	0	0	1	1	1	1	1	1	1	1	1
RB1CC1	0	0	0	1	1	1	1	1	1	1	1	1	1	0	1	1	1	1	0	1	1	1	1	1
LRRK2	0	0	0	1	1	1	1	1	1	1	1	1	1	0	1	1	1	1	1	1	1	1	1	1
LAMC3	0	0	0	1	1	1	1	1	1	1	1	1	1	0	1	1	1	1	1	1	1	1	1	1
SQSTM1	0	0	0	1	1	1	1	1	1	1	1	1	1	0	1	1	1	1	1	1	1	1	1	1
SLC1A3	0	0	0	1	1	1	1	1	1	1	1	1	1	1	0	0	1	0	1	1	1	1	1	1
DNAJC5	0	0	0	1	1	1	1	1	1	1	1	1	1	1	1	0	1	1	1	1	1	1	1	1
ECE1	0	0	0	1	1	1	1	1	1	1	1	1	1	1	1	1	1	1	1	1	1	1	1	1
ADD1	0	0	0	1	1	1	1	1	1	1	1	1	1	1	1	1	1	1	1	1	1	1	1	1
TOR1A	0	0	0	1	1	1	1	1	1	1	1	1	1	1	1	1	1	1	1	1	1	1	1	1
NDRG1	0	0	0	1	1	1	1	1	1	1	1	1	1	1	1	1	1	1	1	1	1	1	1	1
CREB1	0	0	0	1	1	1	1	1	1	1	1	1	1	1	1	1	1	1	1	1	1	1	1	1
HS6ST1	0	0	0	1	1	1	1	1	1	1	1	1	1	1	1	1	1	1	1	1	1	1	1	1
EHMT1	0	0	0	1	1	1	1	1	1	1	1	1	1	1	1	1	1	1	1	1	1	1	1	1
SLC4A4	0	0	0	1	1	1	1	1	1	1	1	1	1	1	1	1	1	1	1	1	1	1	1	1
SOX2	0	0	0	1	1	1	1	1	1	1	1	1	1	1	1	1	1	1	1	1	1	1	1	1
ADCY5	0	0	0	1	1	1	1	1	1	1	1	1	1	1	1	1	1	1	1	1	1	1	1	1
LITAF	0	0	0	1	1	1	1	1	1	1	1	1	1	1	1	1	1	1	1	1	1	1	1	1
EGR2	0	0	0	1	1	1	1	1	1	1	1	1	1	1	1	1	1	1	1	1	1	1	1	1
ADAM9	0	0	0	1	1	1	1	1	1	1	1	1	1	1	1	1	1	1	1	1	1	1	1	1
NFIX	0	0	0	1	1	1	1	1	1	1	1	1	1	1	1	1	1	1	1	1	1	1	1	1
SBF2	0	0	0	1	1	1	1	1	1	1	1	1	1	1	1	1	1	1	1	1	1	1	1	1
GPC6	0	0	0	1	1	1	1	1	1	1	1	1	1	1	1	1	1	1	1	1	1	1	1	1
ETV6	0	0	0	1	1	1	1	1	1	1	1	1	1	1	1	1	1	1	1	1	1	1	1	1
ARHGEF10	0	0	0	1	1	1	1	1	1	1	1	1	1	1	1	1	1	1	1	1	1	1	1	1
KLHL3	0	0	0	1	1	1	1	1	1	1	1	1	1	1	1	1	1	1	1	1	1	1	1	1
SOX18	0	0	1	0	0	0	0	0	0	0	0	0	0	0	0	0	0	0	0	0	0	0	0	1
SLC2A4	0	0	1	0	0	0	0	0	0	0	0	0	0	0	0	0	0	0	0	0	0	0	0	1
FGB	0	0	1	0	0	0	0	0	0	0	0	0	0	0	0	0	0	0	0	0	1	1	1	1
AMPD1	0	0	1	0	0	0	0	0	0	0	0	0	0	0	0	0	0	0	0	0	1	1	1	1
DFNA5	0	0	1	0	0	0	0	0	0	0	0	0	0	0	0	0	0	0	0	0	1	1	1	1
ANKH	0	0	1	0	0	0	0	0	0	0	0	0	0	0	0	0	0	0	1	0	1	1	1	1
DISC1	0	0	1	0	0	0	0	0	0	0	0	0	0	0	0	0	0	1	1	0	1	0	1	1
CP	0	0	1	0	0	0	0	0	0	0	0	0	0	0	0	0	1	1	1	1	1	1	1	1
MIP	0	0	1	0	0	0	0	0	0	0	0	0	0	0	0	1	0	0	0	1	1	1	0	1
GAN	0	0	1	0	0	0	0	0	0	0	0	0	0	0	0	1	1	0	1	0	1	1	1	1
PTPRJ	0	0	1	0	0	0	0	0	0	0	0	0	0	0	1	0	1	1	0	0	1	1	1	1
SALL4	0	0	1	0	0	0	0	0	0	0	0	0	0	1	0	0	0	0	0	1	1	1	1	1
ZNF674	0	0	1	0	0	0	0	0	0	0	0	0	1	0	0	0	0	0	0	0	0	0	0	1
BMPR1A	0	0	1	0	0	0	0	0	0	0	0	0	1	0	0	0	0	0	0	0	1	1	1	1
GABRG2	0	0	1	0	0	0	0	0	0	0	0	1	0	0	0	0	0	0	0	0	1	1	1	1
EP300	0	0	1	0	0	0	0	0	0	0	0	1	0	0	0	0	0	0	1	0	1	1	1	1
CNGA1	0	0	1	0	0	0	0	0	0	0	0	1	0	0	0	0	0	1	0	0	1	1	1	1
RAF1	0	0	1	0	0	0	0	0	0	0	1	0	0	0	0	0	0	0	0	0	1	1	1	1
GABRA2	0	0	1	0	0	0	0	0	0	0	1	0	0	0	0	1	1	0	1	0	1	1	1	1
LDHB	0	0	1	0	0	0	0	0	0	0	1	1	0	1	1	1	0	0	0	1	1	1	1	1
RELN	0	0	1	0	0	0	0	0	0	1	0	0	0	0	1	0	1	1	1	1	1	1	1	1
CD209	0	0	1	0	0	0	0	0	0	1	0	0	0	0	1	1	1	1	0	1	1	1	1	1
FUT2	0	0	1	0	0	0	0	0	0	1	0	1	0	0	0	1	0	0	0	0	0	0	0	1
SLC7A7	0	0	1	0	0	0	0	0	0	1	1	1	1	1	1	1	1	1	1	1	1	1	1	1
COL3A1	0	0	1	0	0	0	0	0	1	0	0	0	0	0	0	0	0	1	0	0	0	1	1	1
IGF1R	0	0	1	0	0	0	0	0	1	0	1	0	0	0	0	0	0	0	0	0	1	1	1	1
COL11A2	0	0	1	0	0	0	0	1	0	0	0	0	0	0	0	0	0	0	0	0	0	0	0	1
TNFRSF10B	0	0	1	0	0	0	0	1	0	0	0	0	0	0	0	0	0	1	0	0	1	1	1	1
NAT2	0	0	1	0	0	0	0	1	0	0	0	0	0	0	0	0	1	0	1	1	1	0	1	1
SELP	0	0	1	0	0	0	0	1	0	0	1	1	1	0	0	0	0	0	0	0	1	1	1	1
PTPRO	0	0	1	0	0	0	0	1	0	1	0	1	1	0	0	1	0	0	1	0	1	1	1	1
FAS	0	0	1	0	0	0	1	0	0	0	0	0	0	0	0	0	1	0	0	0	1	1	1	1
AP4S1	0	0	1	0	0	0	1	0	0	0	0	0	0	0	0	1	0	0	1	0	1	1	1	1
NEU1	0	0	1	0	0	0	1	0	0	0	0	0	0	0	0	1	0	1	1	0	1	1	1	1
PLG	0	0	1	0	0	0	1	0	0	0	0	1	0	1	1	1	1	0	0	1	1	1	1	1
DIAPH1	0	0	1	0	0	0	1	0	0	0	1	1	0	1	1	0	0	0	1	0	0	1	0	1
FCN3	0	0	1	0	0	0	1	0	1	0	0	0	0	0	0	0	0	1	0	0	0	1	1	1
PTCH1	0	0	1	0	0	0	1	0	1	0	0	0	0	0	0	1	1	1	1	1	1	1	1	1
TMC1	0	0	1	0	0	0	1	0	1	1	1	1	1	0	0	1	1	0	1	1	1	1	1	1
DCC	0	0	1	0	0	0	1	0	1	1	1	1	1	0	1	1	0	1	1	0	1	1	1	1
PON1	0	0	1	0	0	0	1	1	0	0	0	0	1	0	0	1	1	1	1	0	0	0	0	1
SLC24A5	0	0	1	0	0	0	1	1	0	1	1	1	0	0	0	0	1	1	1	0	1	1	1	1
TMPRSS15	0	0	1	0	0	0	1	1	1	1	0	0	0	0	0	0	1	1	0	0	1	1	1	1
GNAI3	0	0	1	0	0	0	1	1	1	1	1	1	1	1	1	1	1	0	1	1	1	1	1	1
C1GALT1C1	0	0	1	0	0	0	1	1	1	1	1	1	1	1	1	1	1	1	1	1	1	1	1	1
KCNJ5	0	0	1	0	0	1	0	0	0	0	1	0	0	0	0	1	1	0	1	1	1	1	1	1
SCN9A	0	0	1	0	0	1	0	0	1	0	0	0	0	0	1	1	0	0	1	0	0	0	0	1
SPTB	0	0	1	0	0	1	0	1	1	0	0	0	0	1	1	0	1	0	0	0	1	1	0	1
STRC	0	0	1	0	0	1	1	0	0	0	0	0	0	0	0	1	1	0	0	0	1	1	0	1
TRPM1	0	0	1	0	0	1	1	0	0	0	0	0	0	0	1	0	1	1	1	1	1	1	1	1
NAGA	0	0	1	0	0	1	1	0	0	1	1	1	1	1	0	1	0	1	1	1	1	1	1	1
SLC2A10	0	0	1	0	0	1	1	1	1	1	0	1	0	0	0	1	1	1	1	1	1	1	1	1
ATP1A3	0	0	1	0	0	1	1	1	1	1	1	1	1	0	0	1	1	1	1	1	1	1	0	1
EGLN1	0	0	1	0	0	1	1	1	1	1	1	1	1	0	1	1	1	1	1	1	1	1	1	1
CCM2	0	0	1	0	1	0	0	0	0	0	0	0	0	0	1	1	1	1	1	1	1	1	1	1
ARSA	0	0	1	0	1	0	0	0	0	0	0	1	0	0	0	0	0	1	1	0	1	1	1	1
XYLT2	0	0	1	0	1	0	0	0	1	1	0	1	0	0	0	0	0	0	0	1	0	1	1	1
ITGA2B	0	0	1	0	1	0	0	1	0	1	1	1	1	0	0	1	1	1	1	1	1	1	1	1
LMX1B	0	0	1	0	1	0	0	1	1	1	1	1	1	0	0	1	1	1	0	0	1	1	1	1
KLHDC8B	0	0	1	0	1	0	1	0	0	0	0	0	0	0	1	1	1	1	1	1	1	1	1	1
MYH11	0	0	1	0	1	0	1	0	0	0	1	1	0	1	0	0	0	0	0	1	1	1	1	1
IDS	0	0	1	0	1	0	1	0	1	0	1	0	0	0	0	1	1	1	1	1	1	1	1	1
DFNB31	0	0	1	0	1	0	1	1	0	0	1	0	0	0	1	1	1	1	1	1	1	1	1	1
INVS	0	0	1	0	1	0	1	1	1	0	0	1	0	0	0	1	0	1	0	0	1	1	1	1
HPSE2	0	0	1	0	1	0	1	1	1	0	1	0	0	0	1	1	1	1	1	1	1	1	1	1
GM2A	0	0	1	0	1	0	1	1	1	1	0	0	0	0	1	1	1	1	1	0	1	1	1	1
COL6A3	0	0	1	0	1	0	1	1	1	1	0	0	0	1	1	1	1	0	1	1	1	1	1	1
GUSB	0	0	1	0	1	0	1	1	1	1	1	1	1	0	0	1	1	1	1	1	1	1	1	1
NSMF	0	0	1	0	1	1	0	0	0	0	0	0	0	0	0	0	1	1	1	0	1	1	1	1
GALC	0	0	1	0	1	1	0	0	0	0	0	1	0	0	1	1	1	1	1	1	1	1	1	1
TCTN3	0	0	1	0	1	1	0	1	1	0	0	0	0	0	0	1	1	0	0	0	0	1	1	1
BRCA1	0	0	1	0	1	1	1	0	0	1	1	1	1	1	1	1	1	1	1	1	0	1	1	1
SLCO2A1	0	0	1	0	1	1	1	0	1	0	1	1	1	0	0	1	1	1	1	0	1	1	1	1
GRM1	0	0	1	0	1	1	1	0	1	1	0	1	0	1	1	1	0	0	1	1	1	1	1	1
BSCL2	0	0	1	0	1	1	1	0	1	1	1	0	1	1	0	1	1	1	1	1	1	1	0	1
SLC22A18	0	0	1	0	1	1	1	1	0	0	0	1	0	0	0	1	1	1	1	1	1	0	1	1
MYC	0	0	1	0	1	1	1	1	0	0	1	0	0	0	0	0	1	0	0	0	1	1	1	1
FREM2	0	0	1	0	1	1	1	1	1	0	0	0	0	1	0	0	1	1	1	0	1	1	1	1
SLC9A6	0	0	1	0	1	1	1	1	1	1	1	0	0	1	1	1	1	0	1	1	1	1	1	1
VKORC1	0	0	1	0	1	1	1	1	1	1	1	0	1	0	1	1	1	1	1	1	1	1	1	1
GRXCR1	0	0	1	0	1	1	1	1	1	1	1	1	0	0	1	1	1	1	1	0	1	1	1	1
MRPS22	0	0	1	0	1	1	1	1	1	1	1	1	0	1	1	1	1	1	1	1	1	1	1	1
VIPAS39	0	0	1	0	1	1	1	1	1	1	1	1	1	0	1	1	1	1	1	1	1	1	1	1
PRICKLE2	0	0	1	0	1	1	1	1	1	1	1	1	1	0	1	1	1	1	1	1	1	1	1	1
MYO7A	0	0	1	0	1	1	1	1	1	1	1	1	1	0	1	1	1	1	1	1	1	1	1	1
NIPAL4	0	0	1	0	1	1	1	1	1	1	1	1	1	1	1	1	1	1	1	1	1	1	1	1
SLC35C1	0	0	1	0	1	1	1	1	1	1	1	1	1	1	1	1	1	1	1	1	1	1	1	1
SFTPA2	0	0	1	1	0	0	0	0	0	0	0	0	0	0	0	0	0	0	0	0	0	1	0	1
FGFR2	0	0	1	1	0	0	0	0	0	0	1	0	0	0	1	0	1	0	1	0	1	1	1	1
EYA1	0	0	1	1	0	0	1	0	1	1	1	1	1	0	0	0	0	1	0	1	1	1	1	1
TRPC6	0	0	1	1	0	0	1	0	1	1	1	1	1	1	1	1	1	1	1	1	1	1	1	1
IHH	0	0	1	1	0	0	1	1	0	0	0	0	0	0	0	0	0	1	1	1	0	1	0	1
OAS1	0	0	1	1	0	0	1	1	0	0	0	0	0	0	1	1	1	0	1	1	0	0	1	1
TYMP	0	0	1	1	0	0	1	1	0	1	0	0	0	0	0	1	1	1	1	0	0	1	0	1
DPY19L2	0	0	1	1	0	0	1	1	0	1	1	1	1	1	1	1	1	1	1	1	1	1	1	1
MAF	0	0	1	1	0	0	1	1	1	0	0	1	0	0	0	0	1	0	1	1	1	1	0	1
CEP164	0	0	1	1	0	0	1	1	1	1	1	0	0	1	1	1	1	1	1	0	1	1	1	1
ABCC11	0	0	1	1	0	1	1	0	0	1	0	1	0	0	0	1	1	1	1	0	1	1	1	1
EPHX1	0	0	1	1	0	1	1	0	0	1	1	1	1	0	0	1	0	1	1	1	1	1	1	1
NPHP1	0	0	1	1	0	1	1	1	0	0	0	1	0	1	1	1	1	1	1	1	1	1	1	1
NPHP4	0	0	1	1	0	1	1	1	0	0	0	1	1	1	1	1	1	1	1	1	1	1	1	1
DNASE1	0	0	1	1	0	1	1	1	0	1	0	0	0	0	0	1	1	0	1	1	1	1	1	1
C8orf37	0	0	1	1	0	1	1	1	0	1	0	0	0	0	1	1	1	0	1	0	0	0	1	1
LMBRD1	0	0	1	1	0	1	1	1	1	1	0	0	0	0	0	1	1	1	1	1	1	1	1	1
HOGA1	0	0	1	1	0	1	1	1	1	1	0	0	0	0	1	1	1	1	1	1	1	1	1	1
FUZ	0	0	1	1	0	1	1	1	1	1	1	0	0	0	0	1	1	1	1	1	1	1	0	1
BBS1	0	0	1	1	0	1	1	1	1	1	1	1	1	1	1	1	1	1	1	1	1	1	0	1
FLNC	0	0	1	1	1	0	0	0	1	0	0	0	1	0	0	0	0	0	1	1	1	1	0	1
CEP135	0	0	1	1	1	0	0	1	0	0	1	0	0	1	1	1	1	1	1	1	1	1	1	1
CCDC40	0	0	1	1	1	0	0	1	0	1	1	0	0	1	1	1	0	1	0	1	1	1	1	1
CDT1	0	0	1	1	1	0	0	1	1	0	1	1	1	1	0	0	0	1	0	1	1	1	1	1
TNXB	0	0	1	1	1	0	0	1	1	1	1	1	1	0	1	1	0	0	0	1	1	1	1	1
CEP290	0	0	1	1	1	0	1	1	0	1	0	0	0	1	0	1	0	1	1	1	1	1	1	1
SMARCAL1	0	0	1	1	1	0	1	1	1	0	1	1	0	1	1	1	1	1	1	1	1	1	1	1
CHST14	0	0	1	1	1	0	1	1	1	1	1	1	0	0	0	1	1	1	1	1	1	1	1	1
ARSB	0	0	1	1	1	0	1	1	1	1	1	1	1	0	0	1	1	1	1	1	1	1	1	1
EPHB2	0	0	1	1	1	0	1	1	1	1	1	1	1	1	1	1	1	0	1	1	1	1	1	1
CACNB4	0	0	1	1	1	1	0	0	0	0	0	0	0	0	0	0	0	0	0	0	1	1	1	1
HEXB	0	0	1	1	1	1	0	0	0	0	1	1	1	1	1	1	0	0	0	1	1	1	1	1
JPH3	0	0	1	1	1	1	0	0	0	1	1	1	1	1	0	1	1	1	1	1	1	1	1	1
CEP41	0	0	1	1	1	1	1	0	0	1	0	1	0	1	1	1	1	1	1	1	1	1	1	1
CLCN2	0	0	1	1	1	1	1	0	0	1	1	1	0	0	0	1	1	1	1	1	1	1	0	1
ADCY10	0	0	1	1	1	1	1	0	1	0	0	0	0	0	0	0	1	1	1	1	0	0	1	1
HYLS1	0	0	1	1	1	1	1	0	1	0	0	1	0	1	0	1	1	1	1	1	0	0	1	1
MTMR14	0	0	1	1	1	1	1	0	1	0	1	0	0	1	1	1	1	1	1	1	1	1	1	1
FGD4	0	0	1	1	1	1	1	0	1	1	1	1	0	1	1	0	1	1	1	1	1	1	1	1
KIF1B	0	0	1	1	1	1	1	0	1	1	1	1	1	1	1	1	1	0	1	1	1	1	1	1
PCM1	0	0	1	1	1	1	1	1	0	0	0	0	0	0	0	1	1	1	1	1	1	1	1	1
PKHD1	0	0	1	1	1	1	1	1	0	0	0	0	0	1	0	1	1	1	1	1	1	1	1	1
HYDIN	0	0	1	1	1	1	1	1	0	0	0	0	0	1	1	1	1	1	1	1	1	1	1	1
DNAAF3	0	0	1	1	1	1	1	1	0	0	1	0	0	1	1	1	1	1	1	1	1	1	0	1
RSPH4A	0	0	1	1	1	1	1	1	0	0	1	0	0	1	1	1	1	1	1	1	1	1	1	1
RSPH9	0	0	1	1	1	1	1	1	0	0	1	0	0	1	1	1	1	1	1	1	1	1	1	1
CCDC103	0	0	1	1	1	1	1	1	0	1	0	0	0	1	1	0	1	1	1	0	1	1	1	1
RTTN	0	0	1	1	1	1	1	1	0	1	0	0	0	1	1	1	1	1	1	1	1	0	1	1
SRD5A2	0	0	1	1	1	1	1	1	0	1	0	1	1	0	1	1	1	1	1	1	1	1	1	1
SLC40A1	0	0	1	1	1	1	1	1	0	1	0	1	1	0	1	1	1	1	1	1	1	1	1	1
TTC21B	0	0	1	1	1	1	1	1	0	1	0	1	1	1	1	1	1	1	1	1	1	1	1	1
BBS2	0	0	1	1	1	1	1	1	0	1	0	1	1	1	1	1	1	1	1	1	1	1	1	1
SUMF1	0	0	1	1	1	1	1	1	0	1	1	0	0	0	1	1	1	1	1	1	1	1	1	1
MKS1	0	0	1	1	1	1	1	1	0	1	1	0	0	1	0	1	1	1	1	1	1	1	1	1
WDR65	0	0	1	1	1	1	1	1	0	1	1	0	0	1	1	1	1	1	0	1	1	1	1	1
DNAI1	0	0	1	1	1	1	1	1	0	1	1	0	0	1	1	1	1	1	1	1	1	1	1	1
NME8	0	0	1	1	1	1	1	1	0	1	1	0	0	1	1	1	1	1	1	1	1	1	1	1
DNAH11	0	0	1	1	1	1	1	1	0	1	1	0	0	1	1	1	1	1	1	1	1	1	1	1
DNAAF2	0	0	1	1	1	1	1	1	0	1	1	0	0	1	1	1	1	1	1	1	1	1	1	1
HEATR2	0	0	1	1	1	1	1	1	0	1	1	0	0	1	1	1	1	1	1	1	1	1	1	1
DNAH5	0	0	1	1	1	1	1	1	0	1	1	0	0	1	1	1	1	1	1	1	1	1	1	1
CDKL5	0	0	1	1	1	1	1	1	0	1	1	1	0	1	1	1	1	1	1	1	1	1	1	1
STIL	0	0	1	1	1	1	1	1	1	0	0	0	0	0	1	1	1	1	1	1	1	1	1	1
GALNT3	0	0	1	1	1	1	1	1	1	0	0	0	1	0	1	1	0	0	0	1	1	1	1	1
RP9	0	0	1	1	1	1	1	1	1	0	1	0	0	0	0	0	1	1	1	1	1	1	1	1
KIAA1279	0	0	1	1	1	1	1	1	1	0	1	0	0	1	1	1	1	1	1	1	1	1	1	1
NEK8	0	0	1	1	1	1	1	1	1	0	1	1	1	0	1	1	1	1	1	1	1	1	1	1
PLOD3	0	0	1	1	1	1	1	1	1	0	1	1	1	1	1	1	1	0	0	1	1	0	0	1
NOD2	0	0	1	1	1	1	1	1	1	1	0	0	0	0	1	0	1	1	1	1	1	1	1	1
TRIM37	0	0	1	1	1	1	1	1	1	1	0	0	1	1	0	1	1	1	1	1	1	1	1	1
BBS7	0	0	1	1	1	1	1	1	1	1	0	1	1	1	1	1	1	1	1	1	1	1	1	1
LMF1	0	0	1	1	1	1	1	1	1	1	0	1	1	1	1	1	1	1	1	1	1	1	1	1
RAB23	0	0	1	1	1	1	1	1	1	1	1	0	0	0	0	1	1	1	1	1	1	1	1	1
INPP5E	0	0	1	1	1	1	1	1	1	1	1	0	0	0	1	1	1	1	1	1	1	1	1	1
HERC2	0	0	1	1	1	1	1	1	1	1	1	0	0	0	1	1	1	1	1	1	1	1	1	1
CENPJ	0	0	1	1	1	1	1	1	1	1	1	0	0	1	0	1	1	1	1	0	1	1	1	1
DNAL1	0	0	1	1	1	1	1	1	1	1	1	0	0	1	1	1	1	1	1	1	1	1	1	1
SLC52A3	0	0	1	1	1	1	1	1	1	1	1	1	0	1	1	1	0	1	1	1	1	1	1	1
IFT122	0	0	1	1	1	1	1	1	1	1	1	1	0	1	1	1	1	1	1	1	0	1	1	1
EZH2	0	0	1	1	1	1	1	1	1	1	1	1	0	1	1	1	1	1	1	1	1	1	1	1
GNS	0	0	1	1	1	1	1	1	1	1	1	1	1	0	1	1	1	1	1	1	1	1	1	1
GLYCTK	0	0	1	1	1	1	1	1	1	1	1	1	1	0	1	1	1	1	1	1	1	1	1	1
PRKCA	0	0	1	1	1	1	1	1	1	1	1	1	1	1	1	1	1	0	1	1	1	1	1	1
B9D2	0	0	1	1	1	1	1	1	1	1	1	1	1	1	1	1	1	1	1	1	1	1	0	1
AIP	0	0	1	1	1	1	1	1	1	1	1	1	1	1	1	1	1	1	1	1	1	1	0	1
HSD17B10	0	0	1	1	1	1	1	1	1	1	1	1	1	1	1	1	1	1	1	1	1	1	1	1
GPSM2	0	0	1	1	1	1	1	1	1	1	1	1	1	1	1	1	1	1	1	1	1	1	1	1
IFT140	0	0	1	1	1	1	1	1	1	1	1	1	1	1	1	1	1	1	1	1	1	1	1	1
WDR19	0	0	1	1	1	1	1	1	1	1	1	1	1	1	1	1	1	1	1	1	1	1	1	1
EFHC1	0	0	1	1	1	1	1	1	1	1	1	1	1	1	1	1	1	1	1	1	1	1	1	1
PDE4D	0	0	1	1	1	1	1	1	1	1	1	1	1	1	1	1	1	1	1	1	1	1	1	1
CBX2	0	0	1	1	1	1	1	1	1	1	1	1	1	1	1	1	1	1	1	1	1	1	1	1
BBS9	0	0	1	1	1	1	1	1	1	1	1	1	1	1	1	1	1	1	1	1	1	1	1	1
TULP1	0	0	1	1	1	1	1	1	1	1	1	1	1	1	1	1	1	1	1	1	1	1	1	1
TTC8	0	0	1	1	1	1	1	1	1	1	1	1	1	1	1	1	1	1	1	1	1	1	1	1
GPR56	0	0	1	1	1	1	1	1	1	1	1	1	1	1	1	1	1	1	1	1	1	1	1	1
BBS5	0	0	1	1	1	1	1	1	1	1	1	1	1	1	1	1	1	1	1	1	1	1	1	1
ATRX	0	0	1	1	1	1	1	1	1	1	1	1	1	1	1	1	1	1	1	1	1	1	1	1
CTNND2	0	0	1	1	1	1	1	1	1	1	1	1	1	1	1	1	1	1	1	1	1	1	1	1
IFT80	0	0	1	1	1	1	1	1	1	1	1	1	1	1	1	1	1	1	1	1	1	1	1	1
CISD2	0	0	1	1	1	1	1	1	1	1	1	1	1	1	1	1	1	1	1	1	1	1	1	1
DYNC2H1	0	0	1	1	1	1	1	1	1	1	1	1	1	1	1	1	1	1	1	1	1	1	1	1
TMEM67	0	0	1	1	1	1	1	1	1	1	1	1	1	1	1	1	1	1	1	1	1	1	1	1
CC2D2A	0	0	1	1	1	1	1	1	1	1	1	1	1	1	1	1	1	1	1	1	1	1	1	1
WDR35	0	0	1	1	1	1	1	1	1	1	1	1	1	1	1	1	1	1	1	1	1	1	1	1
UNC119	0	0	1	1	1	1	1	1	1	1	1	1	1	1	1	1	1	1	1	1	1	1	1	1
CACNA2D4	0	0	1	1	1	1	1	1	1	1	1	1	1	1	1	1	1	1	1	1	1	1	1	1
MYL2	0	0	1	1	1	1	1	1	1	1	1	1	1	1	1	1	1	1	1	1	1	1	1	1
ZFP57	0	1	0	0	0	0	0	0	0	0	0	0	0	0	0	0	0	0	0	0	0	0	0	1
PROP1	0	1	0	0	0	0	0	0	0	0	0	0	0	0	0	0	0	0	0	0	1	0	0	1
KNG1	0	1	0	0	0	0	0	0	0	0	0	0	0	0	0	0	0	0	0	0	1	0	1	1
ITGA3	0	1	0	0	0	0	0	0	0	0	0	0	0	0	0	0	0	0	0	0	1	1	0	1
ZNF711	0	1	0	0	0	0	0	0	0	0	0	0	0	0	0	0	0	0	0	0	1	1	1	1
FTO	0	1	0	0	0	0	0	0	0	0	0	0	0	0	0	0	0	0	0	0	1	1	1	1
NPC1L1	0	1	0	0	0	0	0	0	0	0	0	0	0	0	0	0	0	0	0	1	1	1	0	1
AQP7	0	1	0	0	0	0	0	0	0	0	0	0	0	0	0	0	0	0	0	1	1	1	1	1
KLHL7	0	1	0	0	0	0	0	0	0	0	0	0	0	0	0	0	0	0	1	0	1	1	1	1
ABO	0	1	0	0	0	0	0	0	0	0	0	0	0	0	0	0	0	0	1	0	1	1	1	1
FLNB	0	1	0	0	0	0	0	0	0	0	0	0	0	0	0	0	1	1	0	0	0	1	1	1
FOXI1	0	1	0	0	0	0	0	0	0	0	0	0	0	0	0	1	0	1	1	1	1	1	1	1
MATR3	0	1	0	0	0	0	0	0	0	0	0	0	0	0	1	1	1	1	1	1	1	1	1	1
PLOD1	0	1	0	0	0	0	0	0	0	1	0	0	0	0	0	0	0	1	1	0	1	1	1	1
SLC14A1	0	1	0	0	0	0	0	0	0	1	0	0	0	0	0	0	0	1	1	0	1	1	1	1
TBX19	0	1	0	0	0	0	0	0	1	0	0	0	0	0	0	0	0	0	0	0	1	0	1	1
CLCN1	0	1	0	0	0	0	0	0	1	0	0	0	1	0	1	0	0	0	0	0	1	0	1	1
ARID1A	0	1	0	0	0	0	0	0	1	0	0	1	0	0	0	0	0	0	1	1	1	1	1	1
ACAD9	0	1	0	0	0	0	0	0	1	1	0	0	0	1	0	1	1	0	0	1	1	1	1	1
FBN1	0	1	0	0	0	0	0	1	0	0	0	0	1	0	0	0	1	0	0	0	0	1	1	1
FGD1	0	1	0	0	0	0	0	1	0	0	0	0	1	0	0	1	0	0	0	0	1	1	0	1
ADAMTSL4	0	1	0	0	0	0	0	1	0	0	0	0	1	0	0	1	1	0	0	0	1	1	1	1
PHKA1	0	1	0	0	0	0	0	1	0	0	0	0	1	0	0	1	1	0	1	1	1	1	1	1
KIF1A	0	1	0	0	0	0	0	1	0	0	1	0	0	0	0	0	0	1	0	0	1	1	0	1
NTRK2	0	1	0	0	0	0	0	1	1	1	0	0	0	0	1	0	1	0	1	0	1	0	1	1
RAD51D	0	1	0	0	0	0	0	1	1	1	1	0	0	1	0	1	1	1	1	1	1	1	1	1
CEBPE	0	1	0	0	0	0	1	0	0	0	0	0	0	0	1	0	0	0	0	1	0	1	0	1
RUNX2	0	1	0	0	0	0	1	0	0	0	0	1	1	1	1	1	0	0	0	0	1	1	1	1
GLIS2	0	1	0	0	0	0	1	0	0	0	1	0	0	0	0	1	1	1	1	0	1	1	0	1
MYO15A	0	1	0	0	0	0	1	0	0	1	1	0	0	0	1	1	1	1	0	0	1	1	1	1
TTR	0	1	0	0	0	0	1	0	0	1	1	1	0	0	1	1	0	1	1	0	1	1	1	1
GPR179	0	1	0	0	0	0	1	0	1	1	1	1	0	1	1	1	1	1	1	0	1	1	1	1
GLRA1	0	1	0	0	0	0	1	0	1	1	1	1	1	1	1	1	0	1	1	1	1	1	1	1
TMEM43	0	1	0	0	0	0	1	1	0	0	1	0	0	0	0	1	1	1	1	1	1	1	1	1
HCN4	0	1	0	0	0	0	1	1	1	1	1	0	0	1	1	1	1	1	1	1	1	1	1	1
B4GALT1	0	1	0	0	0	0	1	1	1	1	1	1	1	1	1	1	1	1	1	1	1	1	1	1
SERAC1	0	1	0	0	0	0	1	1	1	1	1	1	1	1	1	1	1	1	1	1	1	1	1	1
CTC1	0	1	0	0	0	1	0	0	0	0	0	0	0	0	0	0	1	0	1	0	1	1	1	1
CYP7B1	0	1	0	0	0	1	0	0	0	0	0	0	0	0	1	1	1	0	1	1	1	1	1	1
AKT1	0	1	0	0	0	1	0	0	0	0	0	1	0	1	1	0	0	0	0	1	1	1	1	1
AKR1C2	0	1	0	0	0	1	0	0	1	1	0	0	0	0	1	1	0	1	1	0	0	0	0	1
HSPG2	0	1	0	0	0	1	1	0	0	1	1	1	1	0	0	1	1	1	1	0	1	1	1	1
POLG2	0	1	0	0	0	1	1	0	1	1	1	0	0	0	0	0	1	1	1	0	1	1	1	1
USB1	0	1	0	0	0	1	1	1	0	1	1	0	0	1	1	1	1	1	1	1	1	1	1	1
ACE	0	1	0	0	0	1	1	1	1	1	1	1	1	0	1	1	1	1	1	1	1	1	1	1
SNTA1	0	1	0	0	0	1	1	1	1	1	1	1	1	1	1	1	1	1	1	0	1	1	1	1
MGAT2	0	1	0	0	0	1	1	1	1	1	1	1	1	1	1	1	1	1	1	1	1	1	0	1
DDC	0	1	0	0	0	1	1	1	1	1	1	1	1	1	1	1	1	1	1	1	1	1	1	1
TRPM6	0	1	0	0	1	0	0	0	0	0	0	0	1	0	0	0	0	0	0	0	0	1	1	1
KRAS	0	1	0	0	1	0	0	0	0	1	0	0	0	0	0	0	0	1	0	0	0	0	0	1
MMP2	0	1	0	0	1	0	0	0	1	0	0	0	0	0	0	0	0	0	0	1	1	1	1	1
MMP1	0	1	0	0	1	0	0	0	1	0	1	0	1	0	1	0	0	0	1	1	0	1	1	1
ITGB2	0	1	0	0	1	0	0	1	0	0	0	0	0	1	0	0	0	0	0	0	1	1	1	1
RNF212	0	1	0	0	1	0	1	0	0	0	1	1	1	0	0	0	1	0	1	1	1	0	1	1
HPS4	0	1	0	0	1	0	1	0	0	1	1	0	0	0	0	1	1	1	1	0	1	1	1	1
XRCC3	0	1	0	0	1	0	1	0	1	0	1	0	0	0	0	0	0	1	0	0	1	1	1	1
MYO5A	0	1	0	0	1	0	1	0	1	1	1	0	1	0	0	1	1	1	1	1	1	1	1	1
HPS3	0	1	0	0	1	0	1	1	1	0	1	0	0	0	0	1	0	1	1	0	1	1	1	1
WWC1	0	1	0	0	1	0	1	1	1	1	1	0	0	0	1	1	1	1	1	1	1	1	1	1
VPS13B	0	1	0	0	1	0	1	1	1	1	1	0	0	1	1	1	1	1	1	1	1	1	1	1
EPAS1	0	1	0	0	1	0	1	1	1	1	1	1	1	0	0	1	1	1	1	0	1	1	1	1
COMT	0	1	0	0	1	1	0	0	0	0	0	0	0	1	1	1	1	1	1	1	1	1	1	1
RYR2	0	1	0	0	1	1	0	0	1	1	1	1	1	1	1	1	1	1	1	1	0	1	1	1
EBP	0	1	0	0	1	1	1	0	0	0	0	0	0	0	0	1	1	1	1	0	1	1	0	1
PNKD	0	1	0	0	1	1	1	0	0	0	0	0	0	0	0	1	1	1	1	0	1	1	0	1
ACTG1	0	1	0	0	1	1	1	0	0	0	1	0	1	1	0	1	0	0	0	0	1	1	1	1
TUSC3	0	1	0	0	1	1	1	0	0	0	1	1	0	0	0	1	1	1	1	1	0	0	1	1
GPR143	0	1	0	0	1	1	1	0	0	1	0	0	0	0	0	1	1	1	1	0	1	1	1	1
BAG3	0	1	0	0	1	1	1	0	0	1	1	0	0	1	1	1	1	1	1	1	1	1	1	1
GBA	0	1	0	0	1	1	1	0	1	1	1	1	1	0	0	0	1	1	1	1	1	0	0	1
HPS5	0	1	0	0	1	1	1	0	1	1	1	1	1	0	0	1	1	1	1	0	1	1	1	1
KIF22	0	1	0	0	1	1	1	1	0	0	0	0	0	0	0	1	1	1	1	0	1	1	0	1
ZFYVE27	0	1	0	0	1	1	1	1	0	0	0	0	0	0	1	0	1	0	1	0	1	1	1	1
RBBP8	0	1	0	0	1	1	1	1	0	0	0	1	1	0	1	1	1	0	1	1	1	1	1	1
PLA2G7	0	1	0	0	1	1	1	1	0	1	0	1	1	0	0	1	1	1	1	1	1	1	1	1
ATP6AP2	0	1	0	0	1	1	1	1	0	1	1	0	0	0	1	1	1	1	1	1	1	1	1	1
ACADSB	0	1	0	0	1	1	1	1	0	1	1	1	1	0	0	1	1	0	1	0	1	1	1	1
EXT1	0	1	0	0	1	1	1	1	0	1	1	1	1	1	1	1	1	0	0	1	1	1	1	1
CHIC2	0	1	0	0	1	1	1	1	0	1	1	1	1	1	1	1	1	1	1	1	1	1	1	1
FOLR1	0	1	0	0	1	1	1	1	1	0	0	0	0	0	0	0	1	1	1	1	1	1	1	1
WWOX	0	1	0	0	1	1	1	1	1	0	1	1	1	0	1	1	1	1	0	1	1	1	1	1
PHYH	0	1	0	0	1	1	1	1	1	1	0	1	1	0	1	1	1	1	1	1	1	1	1	1
TSC1	0	1	0	0	1	1	1	1	1	1	1	0	1	0	0	1	1	1	1	1	1	1	1	1
SP7	0	1	0	0	1	1	1	1	1	1	1	1	0	1	1	1	1	1	1	0	1	1	1	1
PSENEN	0	1	0	0	1	1	1	1	1	1	1	1	1	0	1	1	1	1	1	0	1	1	0	1
PEX3	0	1	0	0	1	1	1	1	1	1	1	1	1	0	1	1	1	1	1	1	1	1	1	1
ATP7A	0	1	0	0	1	1	1	1	1	1	1	1	1	1	0	0	1	0	1	0	1	0	1	1
C10orf2	0	1	0	0	1	1	1	1	1	1	1	1	1	1	1	1	1	1	1	0	1	1	1	1
FUCA1	0	1	0	0	1	1	1	1	1	1	1	1	1	1	1	1	1	1	1	1	1	1	1	1
ATCAY	0	1	0	0	1	1	1	1	1	1	1	1	1	1	1	1	1	1	1	1	1	1	1	1
KIAA1199	0	1	0	1	0	0	0	0	0	0	0	0	0	0	0	1	1	0	1	0	1	1	1	1
BPGM	0	1	0	1	0	0	0	0	1	0	0	0	0	0	0	0	0	0	0	0	1	1	1	1
MUSK	0	1	0	1	0	0	0	0	1	0	1	0	0	0	0	1	1	1	0	0	1	1	1	1
ABCG5	0	1	0	1	0	0	0	0	1	1	0	0	0	0	0	1	1	0	0	0	1	1	1	1
SLC24A1	0	1	0	1	0	0	0	0	1	1	1	1	1	0	0	0	1	1	1	1	1	1	1	1
ABCG8	0	1	0	1	0	0	0	1	0	0	0	0	0	0	0	1	1	0	0	0	1	1	1	1
MYCN	0	1	0	1	0	0	1	0	1	1	0	0	0	0	0	1	0	1	1	1	1	1	1	1
CNNM4	0	1	0	1	0	1	0	0	0	0	0	0	0	0	0	0	0	0	0	0	1	1	0	1
PTPN1	0	1	0	1	0	1	1	1	0	1	1	0	0	1	1	1	1	1	1	1	1	1	1	1
MXI1	0	1	0	1	0	1	1	1	0	1	1	1	0	1	1	1	1	1	1	1	1	1	1	1
HEXA	0	1	0	1	0	1	1	1	1	1	0	0	0	0	0	0	1	1	1	0	1	0	1	1
MDM2	0	1	0	1	0	1	1	1	1	1	0	1	0	0	0	1	1	1	1	1	1	1	1	1
ABCD4	0	1	0	1	0	1	1	1	1	1	0	1	1	0	1	1	1	1	1	1	1	1	1	1
A2M	0	1	0	1	0	1	1	1	1	1	1	1	1	1	1	1	1	1	1	1	1	1	1	1
WT1	0	1	0	1	1	0	0	0	0	0	0	0	0	0	0	0	0	0	1	0	1	1	1	1
DGUOK	0	1	0	1	1	0	0	0	0	0	0	0	0	0	0	0	0	0	1	1	1	1	1	1
AIRE	0	1	0	1	1	0	0	0	0	0	0	0	0	0	0	0	0	1	0	1	1	0	1	1
TFE3	0	1	0	1	1	0	0	1	0	0	0	0	1	0	1	1	0	1	1	1	1	1	0	1
GLA	0	1	0	1	1	0	0	1	1	0	0	0	0	0	1	1	1	0	0	0	1	1	1	1
CR1	0	1	0	1	1	0	1	0	1	1	0	0	0	0	0	1	1	1	1	1	1	1	1	1
MYO9B	0	1	0	1	1	0	1	0	1	1	0	1	1	0	1	0	1	0	1	0	1	1	1	1
LEPREL1	0	1	0	1	1	0	1	1	1	0	0	0	0	0	0	0	1	0	1	1	1	1	1	1
RNF168	0	1	0	1	1	0	1	1	1	1	1	0	0	1	0	1	1	1	1	1	1	1	1	1
SPECC1L	0	1	0	1	1	0	1	1	1	1	1	1	0	1	1	1	1	1	1	1	1	1	1	1
PLCG2	0	1	0	1	1	0	1	1	1	1	1	1	1	0	1	1	1	1	1	1	1	1	1	1
GOLGA5	0	1	0	1	1	0	1	1	1	1	1	1	1	1	1	0	1	1	1	1	1	1	1	1
SLC30A8	0	1	0	1	1	0	1	1	1	1	1	1	1	1	1	1	1	1	1	1	1	1	1	1
LPP	0	1	0	1	1	0	1	1	1	1	1	1	1	1	1	1	1	1	1	1	1	1	1	1
CA2	0	1	0	1	1	0	1	1	1	1	1	1	1	1	1	1	1	1	1	1	1	1	1	1
ORC6	0	1	0	1	1	1	0	0	0	1	1	0	0	0	1	1	0	1	1	0	1	1	1	1
TMC6	0	1	0	1	1	1	0	0	1	0	0	0	0	0	1	0	1	1	1	1	1	1	1	1
IRAK4	0	1	0	1	1	1	0	0	1	1	1	1	1	0	1	1	1	1	1	1	1	1	1	1
SRC	0	1	0	1	1	1	0	1	0	1	1	1	0	1	1	1	1	1	1	1	1	1	1	1
ROGDI	0	1	0	1	1	1	0	1	1	1	1	1	0	1	0	1	1	1	1	0	1	1	1	1
DPM3	0	1	0	1	1	1	0	1	1	1	1	1	1	0	0	1	1	0	1	0	1	1	0	1
C9orf72	0	1	0	1	1	1	1	0	0	1	0	1	0	0	1	1	1	1	1	0	1	1	1	1
PEX16	0	1	0	1	1	1	1	0	1	1	1	0	0	0	1	1	1	1	1	1	1	1	1	1
NBN	0	1	0	1	1	1	1	0	1	1	1	0	0	1	0	1	1	1	1	1	1	1	1	1
FAM126A	0	1	0	1	1	1	1	0	1	1	1	1	1	0	1	1	1	1	1	1	1	1	1	1
DNAJB2	0	1	0	1	1	1	1	0	1	1	1	1	1	1	1	1	1	1	1	0	0	1	0	1
ATG16L1	0	1	0	1	1	1	1	0	1	1	1	1	1	1	1	1	1	1	1	1	1	1	1	1
LMBR1	0	1	0	1	1	1	1	0	1	1	1	1	1	1	1	1	1	1	1	1	1	1	1	1
SYCP3	0	1	0	1	1	1	1	1	0	0	0	0	0	0	0	0	1	1	1	1	1	1	1	1
TRIM24	0	1	0	1	1	1	1	1	0	0	0	0	0	1	1	0	0	0	0	0	0	1	1	1
DYSF	0	1	0	1	1	1	1	1	0	0	0	1	1	1	1	1	1	1	1	1	1	1	1	1
TRIP11	0	1	0	1	1	1	1	1	0	0	1	1	1	1	1	1	1	0	1	1	1	1	1	1
SYP	0	1	0	1	1	1	1	1	0	1	0	1	0	1	1	1	1	1	1	1	1	1	1	1
PLCB1	0	1	0	1	1	1	1	1	0	1	1	0	0	0	0	1	1	0	1	0	1	1	1	1
KHK	0	1	0	1	1	1	1	1	0	1	1	0	0	0	0	1	1	1	1	1	1	1	0	1
INF2	0	1	0	1	1	1	1	1	0	1	1	0	0	1	1	1	1	1	1	0	1	1	1	1
NAGLU	0	1	0	1	1	1	1	1	0	1	1	1	1	0	0	1	1	1	1	1	1	1	1	1
ACADVL	0	1	0	1	1	1	1	1	0	1	1	1	1	0	1	1	1	1	1	1	1	1	0	1
RNASEH2B	0	1	0	1	1	1	1	1	0	1	1	1	1	0	1	1	1	1	1	1	1	1	1	1
TSFM	0	1	0	1	1	1	1	1	0	1	1	1	1	1	1	1	1	1	1	1	1	1	0	1
MED23	0	1	0	1	1	1	1	1	0	1	1	1	1	1	1	1	1	1	1	1	1	1	1	1
PORCN	0	1	0	1	1	1	1	1	0	1	1	1	1	1	1	1	1	1	1	1	1	1	1	1
AGPS	0	1	0	1	1	1	1	1	1	0	1	1	1	0	1	1	1	1	1	1	1	1	1	1
PLA2G6	0	1	0	1	1	1	1	1	1	0	1	1	1	1	1	1	1	1	0	1	1	1	1	1
HPGD	0	1	0	1	1	1	1	1	1	0	1	1	1	1	1	1	1	1	1	0	1	1	1	1
PLEKHG5	0	1	0	1	1	1	1	1	1	0	1	1	1	1	1	1	1	1	1	1	1	1	0	1
BRCA2	0	1	0	1	1	1	1	1	1	1	0	0	0	1	1	1	1	1	1	0	1	1	1	1
NBAS	0	1	0	1	1	1	1	1	1	1	0	1	0	0	1	1	1	1	1	1	1	1	1	1
MLYCD	0	1	0	1	1	1	1	1	1	1	0	1	1	0	0	1	1	0	1	1	1	1	1	1
UROC1	0	1	0	1	1	1	1	1	1	1	0	1	1	0	1	1	1	1	1	1	1	1	1	1
HAL	0	1	0	1	1	1	1	1	1	1	0	1	1	0	1	1	1	1	1	1	1	1	1	1
BRAF	0	1	0	1	1	1	1	1	1	1	0	1	1	1	1	1	1	1	1	1	1	1	1	1
NDN	0	1	0	1	1	1	1	1	1	1	1	0	0	0	0	1	1	1	1	1	1	1	0	1
KANSL1	0	1	0	1	1	1	1	1	1	1	1	0	0	0	0	1	1	1	1	1	1	1	1	1
MKL1	0	1	0	1	1	1	1	1	1	1	1	0	0	1	1	1	1	1	1	1	1	1	1	1
TSPAN7	0	1	0	1	1	1	1	1	1	1	1	0	1	0	1	1	1	1	1	1	1	1	1	1
KIAA0319	0	1	0	1	1	1	1	1	1	1	1	0	1	0	1	1	1	1	1	1	1	1	1	1
CHM	0	1	0	1	1	1	1	1	1	1	1	1	0	0	1	1	1	1	1	1	1	1	1	1
AGA	0	1	0	1	1	1	1	1	1	1	1	1	0	1	1	1	1	1	1	1	1	1	1	1
DICER1	0	1	0	1	1	1	1	1	1	1	1	1	0	1	1	1	1	1	1	1	1	1	1	1
FANCI	0	1	0	1	1	1	1	1	1	1	1	1	0	1	1	1	1	1	1	1	1	1	1	1
AMACR	0	1	0	1	1	1	1	1	1	1	1	1	1	0	0	1	1	1	1	1	1	1	1	1
LYST	0	1	0	1	1	1	1	1	1	1	1	1	1	0	1	1	1	1	1	0	1	1	1	1
ABCB6	0	1	0	1	1	1	1	1	1	1	1	1	1	0	1	1	1	1	1	1	1	1	0	1
DMGDH	0	1	0	1	1	1	1	1	1	1	1	1	1	0	1	1	1	1	1	1	1	1	1	1
GABBR2	0	1	0	1	1	1	1	1	1	1	1	1	1	0	1	1	1	1	1	1	1	1	1	1
TMCO1	0	1	0	1	1	1	1	1	1	1	1	1	1	0	1	1	1	1	1	1	1	1	1	1
GNPAT	0	1	0	1	1	1	1	1	1	1	1	1	1	0	1	1	1	1	1	1	1	1	1	1
PROM1	0	1	0	1	1	1	1	1	1	1	1	1	1	1	0	1	1	1	1	1	1	1	1	1
ARHGEF6	0	1	0	1	1	1	1	1	1	1	1	1	1	1	0	1	1	1	1	1	1	1	1	1
TTC19	0	1	0	1	1	1	1	1	1	1	1	1	1	1	1	0	1	1	1	1	1	1	1	1
SEPSECS	0	1	0	1	1	1	1	1	1	1	1	1	1	1	1	0	1	1	1	1	1	1	1	1
NDUFA2	0	1	0	1	1	1	1	1	1	1	1	1	1	1	1	1	1	0	1	1	1	1	1	1
NDUFAF3	0	1	0	1	1	1	1	1	1	1	1	1	1	1	1	1	1	1	1	0	1	1	0	1
ALDOA	0	1	0	1	1	1	1	1	1	1	1	1	1	1	1	1	1	1	1	1	1	1	0	1
SUOX	0	1	0	1	1	1	1	1	1	1	1	1	1	1	1	1	1	1	1	1	1	1	0	1
MED13L	0	1	0	1	1	1	1	1	1	1	1	1	1	1	1	1	1	1	1	1	1	1	1	1
GNAS	0	1	0	1	1	1	1	1	1	1	1	1	1	1	1	1	1	1	1	1	1	1	1	1
LAMTOR2	0	1	0	1	1	1	1	1	1	1	1	1	1	1	1	1	1	1	1	1	1	1	1	1
MED12	0	1	0	1	1	1	1	1	1	1	1	1	1	1	1	1	1	1	1	1	1	1	1	1
BANF1	0	1	0	1	1	1	1	1	1	1	1	1	1	1	1	1	1	1	1	1	1	1	1	1
LDLRAP1	0	1	0	1	1	1	1	1	1	1	1	1	1	1	1	1	1	1	1	1	1	1	1	1
STAR	0	1	0	1	1	1	1	1	1	1	1	1	1	1	1	1	1	1	1	1	1	1	1	1
MMADHC	0	1	0	1	1	1	1	1	1	1	1	1	1	1	1	1	1	1	1	1	1	1	1	1
ARNT	0	1	0	1	1	1	1	1	1	1	1	1	1	1	1	1	1	1	1	1	1	1	1	1
CC2D1A	0	1	0	1	1	1	1	1	1	1	1	1	1	1	1	1	1	1	1	1	1	1	1	1
PSAP	0	1	0	1	1	1	1	1	1	1	1	1	1	1	1	1	1	1	1	1	1	1	1	1
MED17	0	1	0	1	1	1	1	1	1	1	1	1	1	1	1	1	1	1	1	1	1	1	1	1
VRK1	0	1	0	1	1	1	1	1	1	1	1	1	1	1	1	1	1	1	1	1	1	1	1	1
PKP1	0	1	1	0	0	0	0	0	0	0	0	0	0	0	0	0	0	0	0	0	1	1	1	1
SLC12A3	0	1	1	0	0	0	0	0	0	0	0	1	1	0	0	0	1	0	0	1	1	1	1	1
TP53	0	1	1	0	0	0	0	0	1	0	0	0	1	0	0	0	0	0	0	0	1	1	0	1
SUMO4	0	1	1	0	0	0	0	0	1	0	1	0	0	1	1	1	1	1	0	1	1	1	1	1
CLN8	0	1	1	0	0	0	0	1	0	0	0	0	0	0	0	0	1	1	1	0	1	1	1	1
ATP2A1	0	1	1	0	0	0	0	1	1	1	0	1	0	1	1	0	0	0	1	1	1	1	0	1
IDUA	0	1	1	0	0	0	1	0	1	0	1	0	0	0	0	1	1	1	1	1	1	1	1	1
PDHX	0	1	1	0	0	0	1	0	1	1	0	0	0	1	0	0	0	1	1	1	1	1	1	1
GPD1L	0	1	1	0	0	0	1	1	0	0	0	0	0	0	0	0	1	0	0	0	1	1	1	1
PSEN1	0	1	1	0	0	0	1	1	1	0	1	1	0	1	1	0	0	1	1	1	1	1	1	1
CYP4V2	0	1	1	0	0	0	1	1	1	1	1	1	1	0	0	1	1	1	1	1	1	1	1	1
DAZL	0	1	1	0	0	0	1	1	1	1	1	1	1	1	1	1	1	1	1	1	1	1	1	1
ACTN2	0	1	1	0	0	1	0	1	0	1	1	1	1	1	1	0	0	1	1	1	1	1	1	1
KLF1	0	1	1	0	0	1	0	1	1	1	1	1	1	1	1	1	1	1	1	1	1	1	1	1
RDH5	0	1	1	0	0	1	1	0	1	0	0	1	1	0	1	1	1	1	1	0	1	1	1	1
VNN1	0	1	1	0	0	1	1	0	1	0	1	0	0	0	0	1	1	1	1	0	0	1	1	1
PLIN1	0	1	1	0	0	1	1	0	1	1	1	0	0	0	1	1	1	1	1	1	1	1	1	1
STRA6	0	1	1	0	0	1	1	1	0	0	0	0	0	0	0	1	1	1	1	0	1	1	1	1
ISPD	0	1	1	0	0	1	1	1	0	0	0	0	0	0	1	1	1	1	1	1	1	1	1	1
FKRP	0	1	1	0	0	1	1	1	0	0	1	0	0	0	1	1	1	0	1	0	1	1	1	1
INSR	0	1	1	0	0	1	1	1	0	1	0	1	0	1	1	1	1	1	1	1	1	1	1	1
STRADA	0	1	1	0	0	1	1	1	0	1	1	0	0	0	1	1	1	1	1	1	1	1	1	1
HGSNAT	0	1	1	0	0	1	1	1	1	1	1	0	1	0	1	1	1	1	1	0	1	0	1	1
ARHGAP26	0	1	1	0	0	1	1	1	1	1	1	1	0	0	1	1	1	1	1	1	1	1	1	1
CTSC	0	1	1	0	0	1	1	1	1	1	1	1	0	1	1	1	1	1	1	1	1	1	1	1
SMS	0	1	1	0	0	1	1	1	1	1	1	1	1	0	1	1	1	1	1	1	1	1	1	1
MUTYH	0	1	1	0	0	1	1	1	1	1	1	1	1	1	1	1	1	1	1	1	1	1	1	1
PTPN22	0	1	1	0	1	0	0	0	1	0	0	1	0	0	0	1	0	0	0	0	0	1	1	1
GCKR	0	1	1	0	1	0	1	0	0	0	0	0	0	0	0	1	1	1	1	1	1	1	0	1
SGCD	0	1	1	0	1	0	1	0	1	1	1	1	1	0	0	1	1	1	1	0	1	0	1	1
CYBA	0	1	1	0	1	0	1	1	0	0	0	0	0	0	0	0	1	1	1	1	1	1	0	1
USH2A	0	1	1	0	1	0	1	1	0	0	0	0	0	0	1	1	1	1	1	1	1	1	1	1
HADH	0	1	1	0	1	0	1	1	1	1	0	1	1	0	1	1	1	1	1	1	1	1	1	1
FSCN2	0	1	1	0	1	0	1	1	1	1	1	0	0	1	1	1	1	1	1	1	1	1	1	1
BCHE	0	1	1	0	1	1	0	0	0	1	1	1	1	0	1	1	0	1	0	1	0	1	1	1
RAD51C	0	1	1	0	1	1	0	1	0	1	1	0	0	1	1	0	1	1	0	1	1	1	1	1
FLVCR1	0	1	1	0	1	1	1	0	1	0	0	0	0	1	1	1	0	1	1	1	1	1	1	1
XDH	0	1	1	0	1	1	1	0	1	1	1	1	1	0	1	1	1	1	1	1	1	1	1	1
EXT2	0	1	1	0	1	1	1	0	1	1	1	1	1	0	1	1	1	1	1	1	1	1	1	1
IGFALS	0	1	1	0	1	1	1	0	1	1	1	1	1	0	1	1	1	1	1	1	1	1	1	1
PLEKHA1	0	1	1	0	1	1	1	1	0	0	1	0	1	1	1	1	1	1	1	1	1	1	1	1
MMAB	0	1	1	0	1	1	1	1	0	1	0	1	1	0	1	1	1	1	1	1	1	0	1	1
LMNA	0	1	1	0	1	1	1	1	0	1	1	0	0	0	1	1	1	0	0	1	1	1	0	1
MYO6	0	1	1	0	1	1	1	1	0	1	1	1	0	0	1	1	1	1	1	1	1	1	1	1
AP5Z1	0	1	1	0	1	1	1	1	1	0	0	0	0	0	0	1	1	1	1	0	1	1	1	1
GNPTG	0	1	1	0	1	1	1	1	1	0	0	0	0	0	1	1	1	1	1	1	1	1	1	1
FKTN	0	1	1	0	1	1	1	1	1	0	0	1	1	0	1	1	1	1	1	1	1	1	1	1
ACP5	0	1	1	0	1	1	1	1	1	0	0	1	1	0	1	1	1	1	1	1	1	1	1	1
TPMT	0	1	1	0	1	1	1	1	1	1	0	0	0	0	1	1	1	1	1	1	1	1	1	1
P2RX1	0	1	1	0	1	1	1	1	1	1	0	0	0	1	0	1	1	1	1	0	1	1	1	1
TFG	0	1	1	0	1	1	1	1	1	1	0	1	1	0	1	1	1	1	1	1	1	1	1	1
MTRR	0	1	1	0	1	1	1	1	1	1	0	1	1	1	0	1	1	1	1	1	1	1	1	1
RNASEH2C	0	1	1	0	1	1	1	1	1	1	1	0	0	0	1	1	1	1	1	0	1	1	0	1
MYO3A	0	1	1	0	1	1	1	1	1	1	1	0	0	0	1	1	1	1	1	0	1	1	1	1
GTDC2	0	1	1	0	1	1	1	1	1	1	1	0	0	0	1	1	1	1	1	1	1	1	1	1
OPA3	0	1	1	0	1	1	1	1	1	1	1	0	0	1	1	1	1	1	1	1	1	1	0	1
CHSY1	0	1	1	0	1	1	1	1	1	1	1	1	0	0	0	1	1	1	1	1	1	1	1	1
B4GALT7	0	1	1	0	1	1	1	1	1	1	1	1	0	1	1	1	1	1	1	1	1	1	1	1
ABCA3	0	1	1	0	1	1	1	1	1	1	1	1	1	0	1	1	1	1	1	1	1	1	1	1
SCP2	0	1	1	0	1	1	1	1	1	1	1	1	1	0	1	1	1	1	1	1	1	1	1	1
MYL3	0	1	1	0	1	1	1	1	1	1	1	1	1	0	1	1	1	1	1	1	1	1	1	1
SAT1	0	1	1	0	1	1	1	1	1	1	1	1	1	0	1	1	1	1	1	1	1	1	1	1
MYO1A	0	1	1	0	1	1	1	1	1	1	1	1	1	0	1	1	1	1	1	1	1	1	1	1
NDUFS6	0	1	1	0	1	1	1	1	1	1	1	1	1	1	0	1	1	1	1	1	1	1	1	1
NDUFS4	0	1	1	0	1	1	1	1	1	1	1	1	1	1	1	1	1	1	0	1	1	1	1	1
UQCRQ	0	1	1	0	1	1	1	1	1	1	1	1	1	1	1	1	1	1	0	1	1	1	1	1
MAX	0	1	1	0	1	1	1	1	1	1	1	1	1	1	1	1	1	1	1	1	1	1	0	1
XIAP	0	1	1	0	1	1	1	1	1	1	1	1	1	1	1	1	1	1	1	1	1	1	1	1
RAB3GAP2	0	1	1	0	1	1	1	1	1	1	1	1	1	1	1	1	1	1	1	1	1	1	1	1
DMD	0	1	1	0	1	1	1	1	1	1	1	1	1	1	1	1	1	1	1	1	1	1	1	1
SMN2	0	1	1	0	1	1	1	1	1	1	1	1	1	1	1	1	1	1	1	1	1	1	1	1
ORAI1	0	1	1	0	1	1	1	1	1	1	1	1	1	1	1	1	1	1	1	1	1	1	1	1
WDR72	0	1	1	0	1	1	1	1	1	1	1	1	1	1	1	1	1	1	1	1	1	1	1	1
RBM8A	0	1	1	0	1	1	1	1	1	1	1	1	1	1	1	1	1	1	1	1	1	1	1	1
SHANK3	0	1	1	1	0	0	0	0	0	0	1	0	0	1	1	0	0	0	1	0	1	1	0	1
NOTCH2	0	1	1	1	0	0	0	1	0	0	1	1	1	0	0	1	0	0	0	1	1	1	1	1
NRXN1	0	1	1	1	0	0	0	1	1	1	1	1	1	1	0	1	1	1	1	1	1	1	1	1
ACADS	0	1	1	1	0	0	1	0	1	1	1	0	0	0	1	1	1	1	1	1	1	1	1	1
CAMTA1	0	1	1	1	0	0	1	0	1	1	1	1	0	1	1	1	0	1	1	1	1	1	1	1
GORAB	0	1	1	1	0	0	1	1	0	1	1	0	0	0	1	1	1	1	1	1	1	1	1	1
MAP2K1	0	1	1	1	0	0	1	1	1	1	1	1	1	1	1	1	1	1	1	1	1	1	1	1
ACHE	0	1	1	1	0	1	0	1	1	1	0	0	0	1	0	0	1	0	1	0	1	1	0	1
ANKRD11	0	1	1	1	0	1	0	1	1	1	1	0	0	1	1	1	1	1	1	1	1	1	1	1
PLCD1	0	1	1	1	0	1	1	0	1	1	0	1	1	0	1	1	1	1	1	1	1	1	1	1
LOXHD1	0	1	1	1	0	1	1	1	0	1	0	1	1	1	1	1	1	1	1	1	1	1	1	1
GOSR2	0	1	1	1	0	1	1	1	0	1	1	1	1	0	1	1	1	1	1	1	1	1	1	1
NCSTN	0	1	1	1	0	1	1	1	0	1	1	1	1	1	1	1	1	1	1	1	1	1	1	1
RAD54B	0	1	1	1	0	1	1	1	1	1	0	0	1	0	1	0	1	1	1	0	1	1	1	1
ZNF41	0	1	1	1	0	1	1	1	1	1	1	1	0	1	1	1	1	1	1	1	1	1	1	1
AKAP10	0	1	1	1	0	1	1	1	1	1	1	1	1	0	1	1	1	1	1	0	1	1	1	1
HADHB	0	1	1	1	0	1	1	1	1	1	1	1	1	0	1	1	1	1	1	1	1	1	1	1
BCKDHB	0	1	1	1	0	1	1	1	1	1	1	1	1	0	1	1	1	1	1	1	1	1	1	1
KCNA1	0	1	1	1	0	1	1	1	1	1	1	1	1	1	1	1	1	1	1	1	1	1	1	1
IQSEC2	0	1	1	1	0	1	1	1	1	1	1	1	1	1	1	1	1	1	1	1	1	1	1	1
LARGE	0	1	1	1	0	1	1	1	1	1	1	1	1	1	1	1	1	1	1	1	1	1	1	1
ATXN3	0	1	1	1	0	1	1	1	1	1	1	1	1	1	1	1	1	1	1	1	1	1	1	1
PTPN11	0	1	1	1	1	0	0	1	1	0	1	1	0	1	1	1	1	1	0	1	1	1	1	1
SLC17A5	0	1	1	1	1	0	1	0	1	0	0	1	0	0	0	1	1	1	1	1	1	1	1	1
OCA2	0	1	1	1	1	0	1	0	1	0	1	0	0	0	0	1	1	1	1	1	1	1	1	1
ABL1	0	1	1	1	1	0	1	0	1	1	1	1	1	1	1	0	0	1	0	1	1	1	1	1
UPF3B	0	1	1	1	1	0	1	0	1	1	1	1	1	1	1	1	1	1	1	1	1	1	1	1
PLTP	0	1	1	1	1	0	1	1	0	0	0	1	1	0	1	1	1	1	1	1	1	1	1	1
CSTB	0	1	1	1	1	0	1	1	0	1	0	0	0	1	1	1	1	1	1	0	1	1	1	1
GPR98	0	1	1	1	1	0	1	1	0	1	0	1	1	1	0	1	1	1	1	1	1	1	1	1
KRIT1	0	1	1	1	1	0	1	1	0	1	1	1	1	0	1	1	1	1	1	1	1	1	1	1
CERKL	0	1	1	1	1	0	1	1	1	0	1	1	0	0	0	1	1	1	1	1	1	1	1	1
RLBP1	0	1	1	1	1	0	1	1	1	0	1	1	0	1	1	1	1	1	1	1	1	1	1	1
SPG20	0	1	1	1	1	0	1	1	1	0	1	1	1	0	0	1	1	1	1	1	1	1	1	1
MUT	0	1	1	1	1	0	1	1	1	1	0	1	1	0	1	1	1	1	1	1	1	1	1	1
[truncated: 875 more rows]

## Sheet: Level 1 - annotations
Disease Classification (Level 1)	Gene List	Gene Count
Organismal Development	AAAS,ABCA1,ABCA4,ABCB11,ABCB4,ABHD5,ABL1,ACACA,ACE,ACOX1,ACTA1,ACTA2,ACTC1,ACTG1,ACVR1,ACVR2B,ACVRL1,ADA,ADAM17,ADAM9,ADAMTS2,ADD1,ADIPOQ,ADRA2C,ADRB1,ADRB2,ADRB3,AFG3L2,AGPAT2,AGT,AGTR2,AICDA,AIMP1,AIPL1,AIRE,ALDH3A2,ALDH5A1,ALMS1,ALOX12B,ALX1,ALX3,ALX4,AMACR,AMELX,AMH,AMHR2,ANG,ANGPTL3,ANGPTL4,ANKH,ANKRD11,ANTXR1,APBB2,APOA1,APOB,APOE,APP,APRT,AQP2,AQP7,AR,ARG1,ARID1A,ARNT,ARSB,ARX,ASAH1,ASCL1,…	974
Cancer	ABCA4,ABCB1,ABCB11,ABCB4,ABCB7,ABCC2,ABCC6,ABCG2,ABHD5,ABL1,ACADS,ACAN,ACAT1,ACE,ACOX1,ACTA2,ACTB,ACTC1,ACTG1,ACY1,ADA,ADAM17,ADAM9,ADAMTS10,ADAMTS13,ADAMTS18,ADAMTS2,ADCY10,ADCY5,ADH1B,ADH1C,ADIPOQ,ADK,ADRA2C,ADRB1,ADRB2,ADRB3,AGPAT2,AGRN,AGT,AGTR2,AGXT,AHCY,AICDA,AIMP1,AIP,AIRE,AK2,AKAP10,AKAP9,AKR1D1,ALAS2,ALDH2,ALDH5A1,ALDH7A1,ALDOB,ALK,ALOX12B,ALOX5,ALX4,AMACR,AMH,AMHR2,ANG,ANGPTL4,ANKRD11,A…	961
Developmental Disorder	ABCA1,ABCB11,ABCB6,ABCC2,ABCC9,ABCD1,ABHD5,ABL1,ACACA,ACAN,ACAT1,ACE,ACOX1,ACTA1,ACTB,ACTC1,ACTG1,ACTN4,ACVR2B,ACVRL1,ADAM17,ADAMTS10,ADAMTS2,ADIPOQ,ADK,ADRA2C,ADRB1,ADRB2,ADRB3,AGA,AGL,AGPS,AGT,AGTR2,AGXT,AHCY,AIMP1,AIP,ALDH3A2,ALDH5A1,ALG1,ALG11,ALG12,ALG2,ALG3,ALG8,ALOX12B,ALOX5,ALS2,ALX1,ALX4,AMELX,AMN,AMT,AP3B1,APOB,APOE,APP,AQP2,AR,ARG1,ARHGAP31,ARHGEF6,ARID1A,ARNT,ARSB,ARSE,ARX,ASAH1,ATM,A…	939
Tissue Development	A2M,ABCA1,ABCA4,ABHD5,ABL1,ACAN,ACE,ACOX1,ACTA1,ACTC1,ACTG1,ACVR1,ACVR2B,ACVRL1,ADA,ADAM17,ADAM9,ADAMTS13,ADAMTS2,ADIPOQ,ADRB2,AFG3L2,AGPAT2,AGT,AGTR2,AICDA,AIMP1,AIPL1,AIRE,ALDH3A2,ALMS1,ALOX12B,ALOX5,ALX1,ALX4,AMELX,AMH,AMHR2,ANG,ANGPTL3,ANGPTL4,ANKH,ANTXR1,ANTXR2,ANXA5,APBB2,APOA1,APOB,APOE,APP,APRT,AR,ARG1,ARID1A,ARSB,ARX,ASAH1,ASCL1,ASIP,ASPM,ASPN,ATL1,ATM,ATP2A1,ATP6V0A2,ATP6V1B1,ATP7B,AURK…	874
Cell Death and Survival	A2M,ABCA1,ABCB1,ABCB4,ABCB6,ABCB7,ABCC6,ABCG2,ABL1,ACACA,ACAT1,ACE,ACTB,ACTC1,ACTN4,ACVR1,ACVR2B,ACVRL1,ADA,ADAM17,ADCY10,ADCY5,ADIPOQ,ADK,ADRB1,ADRB2,AFG3L2,AGA,AGPAT2,AGRN,AGT,AGTR2,AICDA,AIFM1,AIMP1,AIPL1,AIRE,ALDH2,ALK,ALMS1,ALOX5,ALS2,ALX3,ALX4,AMACR,AMH,ANG,ANGPTL4,ANTXR1,ANTXR2,ANXA5,APBB2,APOA1,APOB,APOE,APOL1,APP,APRT,AQP2,AQP3,AQP7,AR,ARG1,ARHGEF6,ARID1A,ARNT,ARX,ASAH1,ASCL1,ATM,ATP13A2…	856
Hereditary Disorder	AAAS,ABCA4,ABCB7,ABCC6,ABCC9,ABCD1,ABHD5,ACADS,ACAN,ACAT1,ACE,ACTA2,ACTG1,ACVR2B,ADA,ADAMTS10,ADAMTS18,ADCK3,ADCY10,ADK,ADRB1,ADRB2,ADRB3,AFG3L2,AGA,AGL,AGPAT2,AGPS,AGT,AGTR2,AGXT,AHCY,AIMP1,AIPL1,AIRE,ALAS2,ALDH3A2,ALDH5A1,ALG1,ALG11,ALG12,ALG2,ALG3,ALG8,ALOX12B,ALOX5,ALS2,AMACR,AMELX,AMH,AMHR2,AMN,AMT,ANKH,ANTXR2,AP3B1,APOA1,AR,ARFGEF2,ARG1,ARHGEF6,ARID1A,ARSB,ARSE,ARX,ASAH1,ASCL1,ASPM,ATL1,ATM…	832
Cellular Growth and Proliferation	A2M,ABCB1,ABCB4,ABCB6,ABCB7,ABCC2,ABCC9,ABCG2,ABL1,ACACA,ACAT1,ACSL6,ACTB,ACTG1,ACTN4,ACVR1,ACVRL1,ADA,ADAM17,ADAMTS2,ADIPOQ,ADK,ADRB2,AGK,AGPS,AGRN,AGT,AGTR2,AHCY,AICDA,AIFM1,AIMP1,AIRE,AK2,ALK,ALMS1,ALOX5,AMACR,AMELX,AMH,AMHR2,ANG,ANGPTL4,ANTXR1,APBB2,APOA1,APOE,APP,AQP7,AR,ARFGEF2,ARG1,ARHGEF6,ARID1A,ARNT,ARX,ASAH1,ASCL1,ASIP,ATIC,ATM,ATP6V0A2,ATR,AVP,AXIN1,AXIN2,B4GALT1,B4GALT7,BANK1,BAP1,BAR…	828
Tissue Morphology	ABCA1,ABCA4,ABCB1,ABCC9,ABCD1,ABCG2,ABCG5,ABCG8,ABL1,ACADS,ACAT1,ACE,ACTA1,ACTA2,ACTN4,ACVR1,ACVR2B,ACVRL1,ADA,ADAM17,ADAMTS13,ADD1,ADIPOQ,ADRB1,ADRB2,ADRB3,AGA,AGPAT2,AGRN,AGT,AGTR2,AICDA,AIFM1,AIMP1,AIP,AIPL1,AIRE,ALK,ALOX5,ALS2,ALX1,AMACR,AMELX,AMH,AMHR2,ANGPTL3,ANGPTL4,ANTXR1,ANXA5,AP3B1,APBB2,APOA1,APOA2,APOB,APOE,APP,AQP3,AQP7,AR,ARHGEF6,ARID1A,ARNT,ARSB,ARX,ASCL1,ASIP,ASXL1,ATM,ATP1A2,ATXN…	827
Cellular Development	A2M,ABCB1,ABCB6,ABCB7,ABCC2,ABCG2,ABHD5,ABL1,ACACA,ACAT1,ACSL6,ACTB,ACTN4,ACVR1,ACVR2B,ACVRL1,ADA,ADAM17,ADAM9,ADAMTS2,ADD1,ADIPOQ,ADK,ADRA2C,ADRB1,ADRB2,ADRB3,AGK,AGRN,AGT,AGTR2,AIFM1,AIMP1,AIRE,ALAS2,ALK,ALMS1,ALOX5,AMACR,AMELX,AMH,AMHR2,ANG,ANGPTL4,ANTXR1,AP3B1,APOA1,APOE,APP,AQP3,AR,ARG1,ARHGEF6,ARID1A,ARNT,ARX,ASAH1,ASCL1,ASPM,ASPN,ATM,ATP6V0A2,ATR,ATXN2,AVP,AXIN1,AXIN2,B4GALT1,B4GALT7,BANK1…	801
Embryonic Development	ABCA1,ABCA4,ABHD5,ABL1,ACE,ACOX1,ACSL6,ACTA1,ACTC1,ACTG1,ACVR1,ACVR2B,ACVRL1,ADA,ADAM17,ADAMTS2,ADIPOQ,ADRB2,AFG3L2,AGPAT2,AGT,AGTR2,AICDA,AIPL1,AIRE,ALDH3A2,ALMS1,ALOX12B,ALX1,ALX3,ALX4,AMELX,AMH,AMHR2,ANGPTL3,ANGPTL4,ANKH,ANKRD11,ANTXR1,APBB2,APOB,APOE,APP,APRT,AR,ARID1A,ARNT,ARSB,ARX,ASAH1,ASCL1,ASIP,ASPM,ASPN,ATL1,ATM,ATP2A1,ATP6V1B1,ATP7B,AURKC,AVP,AXIN1,AXIN2,B4GALT1,BANK1,BAX,BBS2,BBS4,BCH…	795
Organ Development	ABCA1,ABCA4,ABHD5,ABL1,ACE,ACOX1,ACTA1,ACTC1,ACTG1,ACVR1,ACVR2B,ACVRL1,ADA,ADAM17,ADAMTS2,ADIPOQ,ADRB2,AFG3L2,AGPAT2,AGT,AGTR2,AICDA,AIPL1,AIRE,ALDH3A2,ALMS1,ALOX12B,ALX1,ALX4,AMH,AMHR2,ANGPTL3,ANGPTL4,ANKH,ANTXR1,APBB2,APOB,APOE,APP,APRT,AR,ARID1A,ARSB,ARX,ASAH1,ASCL1,ASIP,ASPM,ASPN,ATL1,ATM,ATP2A1,ATP6V1B1,ATP7B,AURKC,AVP,AXIN1,AXIN2,B4GALT1,BANK1,BAX,BBS2,BBS4,BCHE,BCL10,BCL3,BCOR,BCR,BDNF,BFS…	760
Organ Morphology	ABCA1,ABCA4,ABCB11,ABCB4,ABCD1,ABL1,ACE,ACOX1,ACTA1,ACTA2,ACTC1,ACTN2,ACTN4,ACVR2B,ACVRL1,ADA,ADAM17,ADAM9,ADAMTS2,ADIPOQ,ADRB1,ADRB2,AGA,AGPAT2,AGT,AGTR2,AIFM1,AIPL1,AIRE,ALOX12B,ALOX5,ALS2,ALX1,ALX4,AMACR,AMHR2,ANGPTL4,ANKH,ANTXR1,APBB2,APOA1,APOB,APOE,APP,APRT,AR,ARG1,ARSB,ARX,ASAH1,ASCL1,ASIP,ASXL1,ATL1,ATM,ATP1A2,ATP2A1,ATP7B,ATXN2,AVP,B4GALT1,BAX,BBS2,BBS4,BCAM,BCL3,BCR,BDNF,BFSP1,BFSP2,BIN…	734
Skeletal and Muscular Disorders	A2M,ABCB1,ABCC9,ABCG2,ABL1,ACAN,ACAT1,ACE,ACTA1,ACTA2,ACTB,ACTN2,ACVR1,ACVR2B,ACVRL1,ADA,ADAM17,ADAMTS10,ADAMTS2,ADCY5,ADH1C,ADIPOQ,ADRA2C,ADRB1,ADRB2,ADRB3,AGPS,AGRN,AGT,AHCY,AIFM1,AKR1D1,ALAS2,ALDH2,ALOX5,ALS2,ALX1,ALX4,AMELX,ANG,ANKH,ANKRD11,ANO5,ANTXR1,APOA1,APOB,APOE,APP,AR,ARG1,ARSE,ARX,ASCL1,ASPN,ATIC,ATM,ATP13A2,ATP2A1,ATP6AP2,AXIN2,B4GALT7,BANK1,BARD1,BAX,BCHE,BCL10,BCR,BDNF,BIN1,BLNK,BM…	697
Neurological Disease	A2M,ABCA1,ABCB1,ABCB7,ABCC2,ABCD1,ABCG2,ACAT1,ACE,ACTA2,ACTB,ACTG1,ACTN2,ADAM17,ADCK3,ADCY5,ADH1C,ADIPOQ,ADK,ADRA2C,ADRB1,ADRB2,ADRB3,AFG3L2,AGA,AGRN,AGT,AGTR2,AHCY,AIFM1,AIRE,ALDH2,ALDH5A1,ALDH7A1,ALOX5,ALS2,ALX1,ALX4,ANKH,ANKRD11,APBB2,APOA1,APOA2,APOB,APOE,APOL1,APP,AR,ARG1,ARHGEF6,ARID1A,ARNT,ARX,ASCL1,ATL1,ATM,ATP13A2,ATP1A2,ATP2A1,ATP6AP2,ATP7B,ATXN2,ATXN7,BAX,BCHE,BCL10,BCR,BDNF,BIN1,BLMH,…	691
Molecular Transport	A2M,AAAS,ABCA1,ABCA4,ABCB1,ABCB11,ABCB4,ABCB6,ABCB7,ABCC2,ABCC6,ABCC9,ABCD1,ABCG2,ABCG5,ABCG8,ABHD5,ABL1,ACACA,ACAT1,ACE,ACOX1,ACSL6,ACTN2,ACVR2B,ADA,ADCY10,ADCY5,ADD1,ADH1C,ADIPOQ,ADRB1,ADRB2,ADRB3,AGPAT2,AGRN,AGT,AGTR2,AIFM1,AKAP9,AKR1C4,ALAS2,ALMS1,ALOX5,ALX3,AMACR,AMH,ANG,ANGPTL3,ANGPTL4,ANKH,ANXA5,AP3B1,AP4B1,AP4E1,AP4S1,APOA1,APOA2,APOB,APOE,APOL1,APP,AQP2,AQP3,AQP7,AR,ARFGEF2,ARG1,ARNT,ASA…	678
Cellular Function and Maintenance	A2M,ABCA1,ABCA4,ABCB7,ABCC2,ABCD1,ABL1,ACACA,ACE,ACTB,ACTG1,ACTN2,ACVRL1,ADA,ADAM17,ADD1,ADIPOQ,ADRB2,AFG3L2,AGA,AGPAT2,AGRN,AGT,AGTR2,AIRE,AKAP9,ALAS2,ALMS1,ALS2,ANGPTL4,ANTXR1,AP3B1,APOA1,APOE,APOL1,APP,AQP2,AQP3,AR,ARID1A,ARSB,ASCL1,ASPSCR1,ATL1,ATM,ATP2A1,ATP6V1B1,ATP7B,ATXN2,AURKC,AVP,AXIN1,B9D2,BAG3,BARD1,BAX,BBS10,BBS2,BBS4,BCL10,BCL3,BCR,BDNF,BFSP2,BHLHE41,BLM,BMP2,BRAF,BRCA1,BSG,BSND,BTK…	670
Cell Morphology	ABCA1,ABCA4,ABCB1,ABCB11,ABCB4,ABCD1,ABCG8,ABHD5,ABL1,ACACA,ACE,ACOX1,ACTB,ACTN2,ACTN4,ACVRL1,ADA,ADAMTS13,ADCY10,ADD1,ADIPOQ,ADRB1,ADRB2,ADRB3,AFG3L2,AGA,AGRN,AGT,AGTR2,AIFM1,AIPL1,AIRE,ALMS1,ALS2,AMHR2,ANGPTL4,APOE,APP,AQP2,AQP7,AR,ARG1,ARID1A,ARSB,ARX,ASCL1,ASPN,ASXL1,ATL1,ATM,ATP2A1,ATXN2,AXIN1,B4GALT1,B9D2,BARD1,BAX,BBS10,BBS2,BBS4,BCL3,BCMO1,BCR,BDNF,BFSP1,BFSP2,BLM,BLNK,BMP15,BMP2,BMPR1B,B…	653
Gastrointestinal Disease	A2M,ABCA1,ABCB1,ABCB11,ABCB4,ABCC2,ABCC6,ABCG2,ABHD5,ABL1,ACACA,ACADS,ACE,ACOX1,ACTA2,ACTG1,ACVR2B,ACY1,ADAM17,ADAM9,ADCY5,ADH1B,ADH1C,ADIPOQ,ADK,ADRA2C,ADRB1,ADRB2,ADRB3,AGPAT2,AGT,AHCY,AICDA,AIMP1,AIP,AKR1D1,ALDH2,ALDOB,ALOX5,ALX1,ALX4,AMACR,AMELX,ANGPTL4,ANTXR1,ANXA5,AP4B1,APOA1,APOB,APOE,AQP3,AR,ARID1A,ARNT,ARSE,ASCL1,ASIP,ASXL1,ATIC,ATP1A2,ATXN2,AXIN1,AXIN2,B4GALT1,BAG3,BANK1,BAX,BBS2,BCL10,…	638
Organismal Survival	ABCA1,ABCB11,ABCB4,ABCB6,ABCB7,ABCC9,ABHD5,ABL1,ACACA,ACE,ACTA1,ACTB,ACTC1,ACTG1,ACTN4,ACVRL1,ADA,ADAM17,ADAM9,ADAMTS13,ADH1C,ADIPOQ,ADK,ADRA2C,ADRB1,ADRB2,AGA,AGPAT2,AGRN,AGT,AGTR2,AGXT,AIRE,AKAP10,ALDH5A1,ALK,ALOX5,AMACR,ANGPTL3,ANGPTL4,ANKH,ANTXR2,APBB2,APOA1,APOB,APOE,APP,APRT,AR,ARG1,ARNT,ARX,ASAH1,ASCL1,ATM,ATP7B,ATR,AXIN1,B4GALT1,BARD1,BAX,BCHE,BCL3,BCR,BDNF,BLM,BLMH,BMPR1A,BRAF,BRCA1,BRCA…	602
Organismal Injury and Abnormalities	ABCA1,ABCB11,ABCB4,ABCC9,ABCD1,ABCG5,ABCG8,ABHD5,ABL1,ACAT1,ACTA1,ACTC1,ACVR2B,ACVRL1,ADA,ADAM17,ADAMTS13,ADAMTS2,ADD1,ADIPOQ,ADK,ADRA2C,ADRB1,ADRB2,ADRB3,AGA,AGT,AGTR2,AIFM1,AIP,ALDH5A1,ALOX12B,ALOX5,ALS2,ALX1,ALX4,AMH,ANXA5,AP3B1,APOA1,APOA2,APOB,APOE,APP,APRT,AR,ARG1,ARHGAP31,ARNT,ARX,ASXL1,ATP1A2,ATP6V0A2,B4GALT1,B4GALT7,BAX,BCL10,BCL3,BCR,BDNF,BLMH,BLOC1S6,BMP1,BMPR1A,BMPR1B,BMPR2,BPGM,BRAF,…	593
Small Molecule Biochemistry	ABCA1,ABCA4,ABCB1,ABCB11,ABCB4,ABCC2,ABCC6,ABCC9,ABCD1,ABCG2,ABCG5,ABCG8,ABHD5,ABL1,ACACA,ACADS,ACAT1,ACOX1,ACSL6,ACTC1,ACVR2B,ADA,ADCY10,ADCY5,ADD1,ADH1C,ADIPOQ,ADK,ADRA2C,ADRB1,ADRB2,ADRB3,AGK,AGPAT2,AGPS,AGRN,AGT,AGTR2,AIFM1,AIPL1,AK2,AKR1C4,AKR1D1,ALDH2,ALDH5A1,ALG1,ALG12,ALG2,ALMS1,ALOX12B,ALOX5,ALX3,AMACR,AMH,AMPD3,ANG,ANGPTL3,ANGPTL4,ANXA5,APOA1,APOA2,APOB,APOE,APP,AQP3,AQP7,AR,ARG1,ARNT,A…	577
Hematological System Development and Function	A2M,ABCA1,ABCB1,ABCB4,ABCG2,ABCG8,ABL1,ACAT1,ACE,ACTB,ACTN4,ADA,ADAM17,ADAM9,ADAMTS13,ADD1,ADIPOQ,ADK,ADRB2,AGRN,AGT,AICDA,AIMP1,AIP,AIRE,ALAS2,ALOX5,ALS2,ANXA5,AP3B1,APOA1,APOB,APOE,APP,AR,ARG1,ARHGEF6,ARID1A,ASXL1,ATM,AVP,B4GALT1,BAG3,BANK1,BAX,BCHE,BCL10,BCL3,BCR,BDNF,BHLHE41,BLM,BLNK,BLOC1S6,BMP2,BMPR1A,BMPR2,BPGM,BRAF,BRCA1,BRCA2,BSG,BTK,BUB1,C1QC,C3,C4B,C5,C9,CARD9,CASP8,CAT,CAV1,CBL,CBX2,C…	538
Cellular Movement	A2M,ABCB4,ABL1,ACAN,ACTB,ACTN4,ACVR1,ACVRL1,ADA,ADAM17,ADAM9,ADAMTS13,ADCY10,ADD1,ADIPOQ,ADRB2,AGK,AGT,AGTR2,AIMP1,AIRE,ALK,ALOX5,ANGPTL3,ANGPTL4,ANXA5,APBB2,APOA1,APOB,APOE,APP,AR,ARFGEF2,ARG1,ARHGAP31,ARHGEF6,ARNT,ARX,ASCL1,ASPM,ATM,B4GALT1,BAG3,BAX,BCL10,BCR,BDNF,BHLHE41,BMP2,BMPR1A,BMPR2,BRCA1,BSG,BTK,C3,C4B,C5,CARD9,CARTPT,CASP8,CAT,CATSPER1,CAV1,CAV3,CBL,CCL11,CCL2,CCL3,CCL3L1/CCL3L3,CCL5,C…	499
Gene Expression	A2M,ABL1,ACVR1,ACVR2B,ACVRL1,ADA,ADIPOQ,ADRB1,ADRB2,AGRN,AGT,AGTR2,AIMP1,AIRE,ALK,ALX1,ALX4,AMH,ANG,APBB2,APP,AR,ARID1A,ARNT,ASCC1,ASCL1,ASIP,ASPM,ASXL1,ATM,ATXN7,AVP,AXIN1,BCL10,BCL3,BCOR,BCR,BDNF,BHLHE41,BLM,BLNK,BMP15,BMP2,BMPR1A,BMPR1B,BMPR2,BRAF,BRCA1,BRCA2,BRIP1,BTK,C10orf2,CAPN3,CASP8,CAT,CAV1,CAV3,CBL,CBX2,CCL11,CCL2,CCL3,CCL3L1/CCL3L3,CCL5,CCND1,CD3D,CD3E,CD4,CD40,CD40LG,CD44,CDC73,CDH1,…	497
Cardiovascular System Development and Function	ABCA4,ABCC6,ABCC9,ABL1,ACE,ACTA2,ACTC1,ACVR1,ACVR2B,ACVRL1,ADA,ADAM17,ADAM9,ADAMTS13,ADAMTS2,ADCY10,ADCY5,ADD1,ADIPOQ,ADRA2C,ADRB1,ADRB2,ADRB3,AGRN,AGT,AGTR2,AIFM1,AIMP1,AKAP10,ALDH2,AMELX,ANG,ANGPTL3,ANGPTL4,APOA1,APOB,APOE,APP,ARG1,ARHGEF12,ARNT,ARSB,ASIP,ATM,ATP1A2,ATP6V0A2,AVP,B4GALT1,BCHE,BCOR,BCR,BDNF,BIN1,BLM,BMP1,BMP2,BMPR1A,BMPR2,BPGM,BRAF,BRCA1,C3,C5,CACNA1D,CACNA1H,CARTPT,CASP8,CASQ2,C…	496
Nervous System Development and Function	ABCA4,ABCD1,ABL1,ACSL6,ACTG1,ADRA2C,ADRB2,AGA,AGRN,AGT,AGTR2,AIFM1,AIPL1,ALDH3A2,ALDH5A1,ALK,ALS2,ALX1,AMH,APBB2,APOB,APOE,APP,AR,ARSB,ARX,ASCL1,ASPM,ATM,ATP1A2,ATXN2,ATXN7,AVP,BAX,BBS2,BBS4,BCL10,BCR,BDNF,BEST1,BMP2,BMPR1A,BMPR1B,BRAF,BRCA1,BRCA2,C3,C5,CA8,CABP4,CACNA1D,CACNA1F,CAT,CAV1,CC2D1A,CCL5,CCND1,CD247,CD40,CD40LG,CD44,CDH23,CDHR1,CDK4,CDK5RAP2,CDON,CHAT,CHD7,CHEK2,CHM,CHN1,CHRDL1,CHRNA1…	478
Skeletal and Muscular System Development and Function	ABCC2,ABL1,ACAN,ACTA1,ACTA2,ACTC1,ACTG1,ACTN2,ACVR1,ACVR2B,ADA,ADAM17,ADIPOQ,ADRB1,ADRB2,AFG3L2,AGT,AGTR2,ALX1,ALX3,ALX4,AMELX,ANG,ANKH,ANTXR1,APOE,APP,AR,ARG1,ARID1A,ARSB,ASIP,ASPN,ATL1,ATM,ATP1A2,ATP2A1,AVP,AXIN2,BAX,BCOR,BDNF,BMP1,BMP2,BMPR1A,BMPR1B,BMPR2,BRCA1,BRCA2,C3,C4B,C5,CACNA1H,CACNA1S,CAPN3,CARTPT,CASP8,CASQ2,CAV1,CAV3,CBL,CBX2,CCL2,CCL3,CCL5,CCND1,CD40LG,CDK4,CDON,CEBPA,CHAT,CHD7,CHKB…	470
Cardiovascular Disease	ABCA1,ABCB1,ABCC6,ABCC9,ABCG2,ABCG5,ABCG8,ABL1,ACAT1,ACE,ACTA1,ACTA2,ACTC1,ACVR2B,ACVRL1,ADAM17,ADAMTS13,ADD1,ADIPOQ,ADRA2C,ADRB1,ADRB2,ADRB3,AGT,AGTR2,AIFM1,AIP,AKAP10,AKAP9,ALDH5A1,ALG10,ALOX5,ANGPTL3,ANTXR1,ANXA5,APOA1,APOA2,APOB,APOE,APP,AQP2,AR,ARSB,ATM,ATP1A2,AVP,BAX,BCHE,BCR,BDNF,BICC1,BIN1,BMP1,BMPR1A,BMPR1B,BMPR2,BRAF,C3,C4B,C5,CA12,CA2,CA4,CACNA1D,CACNA1F,CACNA1H,CACNA1S,CACNB2,CALR3,CA…	468
Connective Tissue Disorders	ABCB1,ABCC9,ABCG2,ACAN,ACE,ACTA1,ACTA2,ACVRL1,ADA,ADAM17,ADAMTS10,ADAMTS2,ADIPOQ,ADRA2C,ADRB1,ADRB2,ADRB3,AGPS,AKR1D1,ALAS2,ALOX5,ALX1,ALX4,AMELX,ANG,ANKH,ANTXR1,APOA1,APOB,APOE,AR,ARG1,ARSE,ARX,ASPN,ATIC,ATM,AXIN2,B4GALT7,BANK1,BARD1,BAX,BCL10,BDNF,BLNK,BMP1,BMP2,BMPR1A,BRCA1,BRCA2,C1QB,C1S,C3,C4B,C5,C7,CACNA2D4,CASP8,CBX2,CCL11,CCL2,CCL3,CCL3L1/CCL3L3,CCL5,CCND1,CD244,CD247,CD3D,CD4,CD40,CD40LG…	462
Lipid Metabolism	ABCA1,ABCA4,ABCB1,ABCB11,ABCB4,ABCC2,ABCC6,ABCD1,ABCG2,ABCG5,ABCG8,ABHD5,ACACA,ACADS,ACAT1,ACOX1,ACSL6,ADA,ADCY10,ADD1,ADH1C,ADIPOQ,ADRA2C,ADRB1,ADRB2,ADRB3,AGK,AGPAT2,AGPS,AGT,AGTR2,AIFM1,AKR1C4,AKR1D1,ALDH5A1,ALG1,ALG12,ALG2,ALMS1,ALOX12B,ALOX5,AMACR,AMH,ANG,ANGPTL3,ANGPTL4,ANXA5,APOA1,APOA2,APOB,APOE,APP,AQP3,AQP7,AR,ARNT,ASAH1,ATM,ATP7B,ATXN2,AVP,B4GALT1,BAG3,BAX,BCMO1,BDNF,BMP15,BMP2,BMPR2,B…	452
Metabolic Disease	A2M,ABCA1,ABCC9,ABCG5,ABHD5,ACACA,ACAT1,ACE,ACOX1,ADAMTS2,ADCY5,ADIPOQ,ADK,ADRA2C,ADRB1,ADRB2,ADRB3,AGA,AGL,AGPAT2,AGPS,AGT,AGXT,AHCY,AIMP1,ALDH2,ALDH3A2,ALDH5A1,ALG1,ALG11,ALG12,ALG2,ALG3,ALG8,AMN,AMT,ANGPTL4,ANXA5,AP4B1,APOA1,APOA2,APOB,APOE,APP,AQP7,AR,ARG1,ARSB,ARX,ASAH1,ASIP,ATP1A2,ATXN2,B4GALT1,B4GALT7,BAG3,BAX,BDNF,C1S,C3,CA12,CA2,CA4,CACNA1D,CACNA1F,CACNA1S,CACNG2,CAMTA1,CAPN10,CARTPT,CAT…	444
Inflammatory Response	A2M,ABCA1,ABCB1,ABCB4,ABCD1,ABL1,ACAT1,ACE,ACTB,ACTN4,ADA,ADAM17,ADAM9,ADIPOQ,ADRB2,AGRN,AGT,AGTR2,AICDA,AIMP1,AIP,AIRE,ALDH2,ALOX5,ANXA5,AP3B1,APOA1,APOB,APOE,APP,APRT,AR,ARG1,AVP,B4GALT1,BAG3,BAX,BCL10,BCL3,BCR,BHLHE41,BLNK,BLOC1S6,BMPR2,BSG,BTK,C3,C4B,C5,CA12,CA2,CA4,CARD9,CASP12,CASP8,CAV1,CAV3,CBL,CCL11,CCL2,CCL3,CCL3L1/CCL3L3,CCL5,CCND1,CD207,CD209,CD244,CD247,CD3D,CD3E,CD3G,CD4,CD40,CD40LG…	427
Hematological Disease	A2M,ABCA1,ABCB1,ABCB7,ABCG2,ABL1,ACTG1,ADA,ADAM9,ADAMTS13,ADD1,ADIPOQ,ADRB2,ADRB3,AICDA,AIMP1,AIRE,ALAS2,ALK,ALOX12B,AMACR,AMN,ANGPTL4,ANTXR1,ANXA5,APOA1,APOA2,APOB,APOE,APP,AR,ARHGEF12,ASXL1,ATM,ATP1A2,AVP,BAX,BCL10,BCL3,BCR,BLM,BLNK,BMPR2,BRAF,BRCA1,BRCA2,BRIP1,BTK,BUB1,C3,C5,CA12,CA2,CA4,CARD9,CASP10,CASP8,CAT,CAV1,CBL,CBX2,CCL2,CCL3,CCL3L1/CCL3L3,CCL5,CCND1,CD209,CD247,CD2AP,CD3E,CD40,CD40LG,…	416
Cell-To-Cell Signaling and Interaction	A2M,ABCA1,ABL1,ACE,ACTA2,ACTG1,ADA,ADAM9,ADAMTS13,ADIPOQ,ADRB2,ADRB3,AGRN,AGT,AICDA,AIP,AIRE,ALS2,AMELX,ANG,ANXA5,AP3B1,APOA1,APOA2,APOB,APOE,APP,AR,ARID1A,ASCL1,ASIP,ATM,AVP,B4GALT1,BAX,BCAM,BCL10,BCL3,BCR,BDNF,BLNK,BLOC1S6,BMP2,BSG,BTK,C3,C4B,C5,CACNA1D,CARD9,CARTPT,CASP8,CAV1,CBL,CCL11,CCL2,CCL3,CCL3L1/CCL3L3,CCL5,CCND1,CD209,CD244,CD247,CD3D,CD3E,CD3G,CD4,CD40,CD40LG,CD44,CD46,CD79A,CD79B,CDH…	404
Cellular Assembly and Organization	A2M,ABCA1,ABCD1,ABL1,ACACA,ACAN,ACE,ACTB,ACTG1,ACTN2,ACVRL1,ADAMTS2,ADD1,ADIPOQ,AFG3L2,AGRN,AGT,AGTR2,AKAP9,ALMS1,ALS2,ANGPTL4,ANTXR1,APOE,APP,AR,ARID1A,ARSB,ASCL1,ATL1,ATXN2,ATXN7,AURKC,AXIN1,B4GALT7,B9D2,BAG3,BAX,BBS10,BBS2,BBS4,BCR,BDNF,BFSP2,BLM,BMP2,BRAF,BRCA1,BRCA2,BSG,BTK,C5,CACNA1F,CACNA1H,CACNA1S,CAPN10,CAV1,CAV3,CBL,CC2D1A,CCL11,CCL2,CCL3,CD2AP,CD40LG,CD44,CDH1,CDK5RAP2,CEBPA,CENPJ,CEP1…	381
Connective Tissue Development and Function	ABL1,ACADS,ACE,ACTA1,ACTB,ACVR1,ACVR2B,ADIPOQ,ADRB1,ADRB2,ADRB3,AGPAT2,AGT,AGTR2,AIMP1,ALOX5,ALX1,ALX4,AMACR,ANGPTL3,ANGPTL4,ANKH,ANTXR1,APOA2,APOB,APOE,AQP7,AR,ARSB,ASIP,ASPN,ATL1,ATM,ATP1A2,ATXN2,AXIN2,B4GALT1,B4GALT7,BAG3,BAX,BBS2,BBS4,BCOR,BMP1,BMP2,BMPR1A,BMPR1B,BMPR2,BRCA1,BRCA2,C3,CARTPT,CASP8,CAV1,CBL,CBX2,CCL2,CCND1,CD40,CD44,CDC73,CDH1,CDK4,CDON,CEBPA,CFD,CHRM3,CHSY1,CHUK,CIITA,CLCN7,CO…	359
Immunological Disease	ABCA1,ABCB1,ACAN,ACE,ACTA1,ADA,ADAMTS2,ADIPOQ,ADRA2C,ADRB1,ADRB2,ADRB3,AGT,AHCY,AICDA,AIRE,AK2,AKR1D1,ALAS2,ALDH2,ALDH3A2,ALOX5,ANG,ANXA5,AP4B1,APOA1,APOE,AR,ARG1,ATIC,ATM,ATXN2,B4GALT1,BANK1,BAX,BCL10,BCL3,BDNF,BLNK,BMP1,BTK,C1S,C3,C4B,C5,C7,C9,CASP10,CASP8,CAT,CCL11,CCL2,CCL3,CCL3L1/CCL3L3,CCL5,CD244,CD247,CD3D,CD4,CD40,CD40LG,CD44,CD79A,CD79B,CDH1,CDK4,CDSN,CEBPE,CFH,CHEK2,CHI3L1,CHIT1,CHM,CHR…	348
Immune Cell Trafficking	ABCB4,ABL1,ACTB,ACTN4,ADA,ADAM17,ADAM9,ADAMTS13,ADIPOQ,ADRB2,AGRN,AGT,AICDA,AIMP1,AIP,AIRE,ALOX5,ANXA5,AP3B1,APOA1,APOB,APOE,APP,AR,ARG1,ARHGEF6,B4GALT1,BAX,BCL10,BCL3,BCR,BLNK,BLOC1S6,BMPR1A,BMPR2,BTK,C3,C4B,C5,CARD9,CASP8,CAV1,CBL,CCL11,CCL2,CCL3,CCL3L1/CCL3L3,CCL5,CCND1,CD207,CD209,CD244,CD247,CD3D,CD3E,CD3G,CD4,CD40,CD40LG,CD44,CD46,CD79A,CD79B,CDH1,CDH3,CEBPA,CEBPE,CES1,CFH,CFTR,CHI3L1,CHRNA…	332
Cell Cycle	ABCB1,ABCG2,ABL1,ACVR1,ACVRL1,ADAM9,ADIPOQ,AGK,AGT,AGTR2,AHCY,AKAP9,ALOX5,AMACR,AMH,APBB2,APOE,APP,AR,ARG1,ARID1A,ARNT,ARX,ATM,ATR,AVP,BAP1,BARD1,BAX,BCL3,BCR,BLM,BLNK,BMP15,BMP2,BMPR1A,BMPR1B,BMPR2,BRAF,BRCA1,BRCA2,BTK,BUB1,C5,C9,CAT,CAV1,CBL,CBX2,CCDC8,CCL3,CCND1,CD247,CD320,CD3E,CD4,CD40,CD40LG,CD44,CDC6,CDC73,CDH1,CDK4,CDT1,CEBPA,CEL,CENPJ,CHEK2,CHRDL1,CHRM3,CHUK,COL1A1,COL4A2,CREB1,CREBBP,CT…	324
Behavior	AAAS,ABCA1,ABCD1,ACAT1,ACE,ADAM9,ADCY5,ADIPOQ,ADRA2C,ADRB1,ADRB2,ADRB3,AFG3L2,AGA,AGPAT2,AGT,AGTR2,ALK,ALS2,APOE,APP,APRT,AR,ARX,ASIP,ATM,ATP1A2,AVP,BAX,BBS2,BBS4,BCHE,BCR,BDNF,BIN1,BMPR1A,BMPR1B,CACNG2,CARTPT,CAV1,CCL3L1/CCL3L3,CCND1,CDH23,CEBPA,CFL2,CFTR,CHAT,CHD7,CHN1,CHRM3,CHRNA3,CHRNA4,CHRNA5,CHRNB2,CHRNG,CLDN19,CLN6,CLN8,CNTNAP2,COMT,CPT1A,CREB1,CREBBP,CRLF1,CSTB,CTNND2,CTNS,CX3CR1,CYBB,CYP…	315
Inflammatory Disease	ABCB1,ABCG2,ACAN,ACE,ACTA1,ACTA2,ADA,ADAM17,ADAMTS2,ADIPOQ,ADRA2C,ADRB1,ADRB2,ADRB3,AKR1D1,ALAS2,ALDH5A1,ALOX5,ANG,ANKH,ANTXR1,APOA1,APOE,AR,ARG1,ASPN,ATIC,ATM,BANK1,BARD1,BAX,BDNF,BLNK,BMP1,BMP2,C1QB,C1S,C3,C4B,C5,C7,CACNA2D4,CASP8,CCL11,CCL2,CCL3,CCL3L1/CCL3L3,CCL5,CD244,CD247,CD3D,CD4,CD40,CD40LG,CD44,CD79A,CD79B,CDH1,CHEK2,CHI3L1,CHRM3,CHSY1,CIITA,CILP,COL11A1,COL11A2,COL1A1,COL2A1,COL3A1,COL…	309
Lymphoid Tissue Structure and Development	ABCA1,ABCG2,ABL1,ACVR2B,ACVRL1,ADA,ADAM17,ADRB2,AICDA,AIRE,ALK,ALOX5,ANGPTL4,AP3B1,APP,ASXL1,ATM,AXIN1,B4GALT1,BANK1,BAX,BCHE,BCL10,BCL3,BCR,BHLHE41,BLM,BLNK,BMP2,BMPR2,BRCA1,BSG,BTK,C3,C4B,CARTPT,CASP8,CAV1,CBL,CBX2,CCBE1,CCL2,CCL3,CCND1,CD244,CD247,CD3D,CD3E,CD3G,CD4,CD40,CD40LG,CD44,CD79A,CD79B,CDK4,CEBPA,CEBPE,CFC1/CFC1B,CHD7,CHI3L1,CHRNA1,CHUK,CIITA,CISH,CLCN7,COL2A1,CR2,CREB1,CREBBP,CSF2RA,…	308
Carbohydrate Metabolism	ABCA1,ABCA4,ABCB1,ABCB11,ABCB4,ABCC9,ABHD5,ACAN,ACTA1,ACVR2B,ADA,ADCY5,ADIPOQ,ADRB1,ADRB2,ADRB3,AGK,AGL,AGPAT2,AGT,AGTR2,ALDH2,ALDH5A1,ALDOB,ALG1,ALG12,ALG2,ALX3,ANGPTL3,ANXA5,APOA1,APOA2,APOE,APP,AQP2,AQP3,AQP7,ARNT,ASIP,ASPN,ASPSCR1,ATP2A1,ATXN2,AVP,B3GAT3,B4GALT1,B4GALT7,BAX,BDNF,BMP2,BSG,C3,C5,CAPN10,CARTPT,CAT,CAV1,CCL2,CD40,CD44,CDK4,CEBPA,CEL,CETP,CFH,CHIT1,CHKB,CHRM3,CHST14,CHST3,CHST6,CH…	304
Digestive System Development and Function	ABCB11,ABCB4,ABL1,ACVR1,ACVR2B,ACVRL1,ADA,ADAM17,ADAMTS2,AGPAT2,AGTR2,AIRE,ALX1,ALX4,AMACR,AMELX,ANKH,ANTXR1,APOA1,APOE,APP,ARG1,ASAH1,ASCL1,ATP7B,AXIN2,B4GALT1,BAX,BCAM,BCL3,BCOR,BCR,BDNF,BMP1,BMP2,BMPR1A,BRCA1,BSG,C3,C4B,CACNA1D,CBX2,CCND1,CDK4,CDON,CEBPA,CFC1/CFC1B,CFTR,CHD7,CHUK,CLEC7A,COL11A2,COL1A1,COL2A1,COL3A1,CP,CREBBP,CTSA,CTSK,CYBB,CYLD,CYP19A1,CYP26B1,DCN,DLX5,DMP1,DSPP,ECE1,EDA,EDARA…	297
Reproductive System Development and Function	ABCA1,ABL1,ACE,ACOX1,ACVR1,ADA,ADAM17,ADAMTS2,ADIPOQ,ADRA2C,AGTR2,ALMS1,AMH,AMHR2,ANTXR1,APOB,APRT,AR,ARNT,ATM,ATP7B,ATXN2,AURKC,AXIN1,B4GALT1,BAX,BBS4,BMP15,BMPR1B,BRAF,BRCA1,BRCA2,BSG,C3,CATSPER1,CAV1,CBX2,CCND1,CD247,CD4,CD44,CDH1,CDH3,CDK4,CEBPA,CEP57,CFTR,CHD7,CHM,CHUK,CISH,CLCN2,COL4A1,COMT,CREB1,CXCR4,CYP11A1,CYP19A1,CYP26B1,CYP27B1,DHCR24,DHH,DIAPH2,DNAJC19,DNMT1,DSG2,EDA,EGF,EGFR,EGLN1,E…	288
Respiratory Disease	ABCA1,ABCB1,ABCC2,ABCG2,ABL1,ACTA2,ACVRL1,ADAM17,ADAM9,ADH1C,ADRA2C,ADRB1,ADRB2,ADRB3,ALDH5A1,ALK,ALOX5,ANGPTL4,ANTXR1,APOE,AR,ARG1,ASCL1,AVP,BAX,BCR,BMP2,BMPR1A,BMPR1B,BMPR2,BRAF,BRCA1,BRCA2,BSG,BUB1,C3,CASP10,CASP8,CAV1,CBL,CC2D1A,CCL11,CCL2,CCL5,CCND1,CD4,CD44,CDC6,CDH1,CDK4,CEBPA,CHEK2,CHI3L1,CHRM3,CHRNA1,CHRNA2,CHRNA3,CHRNA4,CHRNA5,CHRNB1,CHRNB2,CHRND,CHRNE,CHRNG,COL2A1,COL5A2,CTSK,CX3CR1,CX…	285
Vitamin and Mineral Metabolism	A2M,ABCA1,ABCA4,ABCG5,ABCG8,ABL1,ACAT1,ADCY10,ADH1C,ADIPOQ,ADRB1,ADRB2,AGT,AKR1C4,AKR1D1,ALG12,ALG2,ALMS1,AMACR,AMH,ANGPTL3,APOA1,APOA2,APOB,APOE,APP,AR,ASIP,ATP2A1,AVP,BANK1,BAX,BCMO1,BCR,BDNF,BLNK,BMP15,BMP2,BMPR2,BSG,BTK,C3,C4B,C5,CACNA1D,CACNA1H,CACNA1S,CASQ2,CAT,CATSPER1,CAV1,CCL11,CCL2,CCL3,CCL3L1/CCL3L3,CCL5,CD247,CD3E,CD4,CD40,CD79A,CD79B,CEBPA,CEL,CETP,CFTR,CHRM3,CLEC7A,CLN6,CLN8,COMT,CR…	281
Hematopoiesis	ABCB1,ABL1,ADA,ADAM17,ADD1,ADIPOQ,AGT,AIRE,AP3B1,APOE,APP,ARID1A,ASXL1,ATM,BAX,BCHE,BCL10,BCL3,BCR,BHLHE41,BLM,BLNK,BMP2,BMPR1A,BPGM,BRCA1,BRCA2,BSG,BTK,C1QC,CASP8,CBL,CBX2,CCL11,CCL2,CCL3,CCND1,CD244,CD247,CD3D,CD3E,CD3G,CD4,CD40,CD40LG,CD44,CD79A,CD79B,CDK4,CEBPA,CEBPE,CHD7,CIITA,CLCF1,CR2,CREB1,CREBBP,CSF2RA,CTLA4,CXCR4,CYLD,DCLRE1C,DCN,DHH,DIAPH1,DKC1,EBP,EFNB1,EGF,EGFR,EGR2,ELANE,EP300,EPAS1…	280
Reproductive System Disease	ACTC1,ADAM17,ADAM9,ADAMTS13,ADIPOQ,ADRB1,AGPAT2,ALDH7A1,ALK,AMACR,AMH,ANTXR1,ANTXR2,APOA1,APOA2,APOE,AR,ARID1A,ATM,ATP6V1B1,AXIN1,BARD1,BAX,BCL10,BCR,BIN1,BLMH,BMPR1A,BMPR1B,BMPR2,BRAF,BRCA1,BRCA2,BRIP1,C3,C4B,CASP8,CAV1,CCL2,CCL5,CCND1,CCT5,CD44,CDH1,CDH3,CDK4,CEBPA,CFH,CHEK2,CHI3L1,CHRM3,CHRNA4,COL4A1,COL7A1,CP,CRB1,CRYBB2,CTLA4,CXCR4,CYP17A1,CYP19A1,CYP24A1,CYP3A5,DHCR24,DHFR,DNMT1,DPYS,EDN1,E…	257
Protein Synthesis	ABCA1,ABCB4,ABCC6,ACADS,ACAT1,ACTN2,ACVRL1,ADA,ADAMTS13,ADIPOQ,ADRB1,ADRB2,ADRB3,AGPAT2,AGT,AGTR2,ALDH5A1,ALOX5,AMACR,ANGPTL4,ANXA5,APOA1,APOA2,APOB,APOE,AR,ATL1,ATXN2,AXIN1,BAG3,BAX,BCL10,BCR,BDNF,BLM,BRAF,C10orf2,C3,CACNA1D,CARTPT,CASP12,CASP8,CAT,CAV1,CAV3,CBL,CCL5,CD44,CDH1,CDK4,CEL,CEP57,CFH,CHRM3,CLDN16,COL4A3,CPT1A,CRYAA,CTH,CTSC,CYP11A1,CYP19A1,CYP27B1,DBH,DHH,DIAPH1,DPYS,DYSF,EGF,EIF2AK3…	251
Endocrine System Disorders	A2M,ABCA1,ABCG5,ACACA,ACE,ACOX1,ADCY5,ADIPOQ,ADRA2C,ADRB1,ADRB2,ADRB3,AGPAT2,AGT,ALDH2,ANXA5,AP4B1,APOA1,APOA2,APOB,APOE,AQP7,AR,ASIP,ATP1A2,ATXN2,BAX,BDNF,C1S,C3,CA12,CA2,CA4,CACNA1D,CACNA1F,CACNA1S,CACNG2,CAMTA1,CAPN10,CARTPT,CAT,CAV1,CCL2,CCL3L1/CCL3L3,CCL5,CD4,CD40,CD40LG,CDK4,CDSN,CEL,CETP,CFD,CHI3L1,CHRM3,CHUK,CIITA,CNGB1,CNTNAP2,COL11A2,COL1A2,COL4A1,COL5A2,CP,CPT1A,CTH,CTLA4,CYBA,CYBB,CYP…	244
Cell Signaling	A2M,ABL1,ADIPOQ,ADRB1,ADRB2,AGRN,AGT,AGTR2,ALMS1,ALOX5,ANG,APOA1,APOE,APP,ARG1,ASIP,ATP2A1,AVP,BANK1,BAX,BCR,BDNF,BLNK,BMP2,BSG,BTK,C3,C4B,C5,CACNA1D,CACNA1S,CASQ2,CAT,CATSPER1,CAV1,CAV3,CCL11,CCL2,CCL3,CCL3L1/CCL3L3,CCL5,CD247,CD3E,CD4,CD40,CD40LG,CD46,CD79A,CD79B,CFTR,CHRM3,CLEC7A,CX3CR1,CXCR1,CXCR4,CYBA,CYBB,CYP19A1,CYP27B1,DARC,DCN,DNM2,ECE1,EDN1,EDNRA,EDNRB,EGF,EGFR,EPO,EPOR,F10,F2,F7,FASLG,…	240
Nutritional Disease	ABCC9,ABCG5,ACE,ACOX1,ADA,ADH1C,ADIPOQ,ADRB1,ADRB2,ADRB3,AGA,AGT,AGTR2,ALDH5A1,ANGPTL4,APOA1,APOB,APOE,APP,APRT,AQP7,AR,ARNT,ARX,ASAH1,ASIP,ATXN2,BAG3,BAX,BBS2,BBS4,BCAM,BCHE,BCR,BDNF,C3,CA12,CA2,CA4,CAPN10,CARTPT,CAV1,CBL,CCL5,CCND1,CD44,CEBPA,CEL,CFTR,CHM,CHRM3,CHRNA1,CHRNE,CLDN1,COMT,CORIN,CREB1,CTSC,CYLD,CYP11B2,CYP19A1,CYP27B1,CYP2D6,DNAJC5,DRD4,DRD5,EGF,EGFR,ELOVL4,ENPP1,EPM2A,ERCC6,F10,F2,…	233
Renal and Urological Disease	ACAT1,ACE,ACTN4,ADAM17,ADIPOQ,AGA,AGPAT2,AGT,AGXT,ALAS2,ALDH5A1,AMACR,AMN,ANXA5,APOA2,APRT,AQP2,AQP3,AQP7,AR,ARID1A,AVP,BAX,BPGM,BRAF,BRCA2,BSG,C3,CACNA1D,CACNA1F,CACNA1S,CAV1,CCL2,CCL5,CD2AP,CD44,CDH1,CDK4,CFH,CHRM3,CHRNA1,CHRNA2,CHRNA3,CHRNA4,CHRNA5,CHRNB1,CHRNB2,CHRND,CHRNE,CHRNG,CLCNKB,COL4A3,COMT,CORIN,CP,CTLA4,CUBN,CYP19A1,CYP2C8,D2HGDH,DBT,DLD,EDNRB,EGF,EGFR,EPB42,ERBB2,ETFB,ETFDH,F7,FAM12…	209
Visual System Development and Function	ABCA4,ABL1,ADAM17,AIPL1,AIRE,ALMS1,ANGPTL3,ANGPTL4,APOB,APOE,ARSB,ASCL1,ATXN7,BBS2,BBS4,BEST1,BFSP1,BFSP2,BMPR1B,CABP4,CACNA1F,CACNB2,CCND1,CD247,CDHR1,CDK4,CHD7,CHM,CHRNB2,CHST6,CLCN2,CLN5,CLN6,CLN8,CNGB1,CNGB3,COL11A1,COL1A1,COL2A1,COL4A3,COL5A1,COL5A2,CP,CRB1,CRX,CRYAA,CRYBA1,CRYBA4,CRYBB1,CRYBB2,CRYBB3,CRYGC,CRYGD,CSTB,CX3CR1,DFNB31,DNAJC19,DNAJC5,DRD4,EGF,EGFR,ELOVL4,EMX2,EPAS1,EPHA2,ERCC6,F…	209
Organismal Functions	AAAS,ABCB1,ACVRL1,ADAMTS13,ADCY5,ADRB1,ADRB2,AGPAT2,AGTR2,AIMP1,ALS2,ANXA5,AP3B1,APOE,APP,ATM,AVP,B4GALT1,BLOC1S6,BRCA1,C3,C4B,C9,CAV1,CCL11,CCL5,CD40LG,CD44,CHAT,CHRNE,COL3A1,COL5A1,CYP11A1,CYP2C9,DDR2,DNAJC5,DRD4,DRD5,EDN1,EGF,EHMT1,EIF2AK3,ENG,EPO,EPX,ERBB2,ETHE1,F10,F11,F12,F2,F7,F8,FA2H,FAAH,FCGR2A,FGA,FGB,FGF10,FN1,FOXP2,FSHR,FTO,GALNS,GATA1,GATA3,GCNT2,GDNF,GGCX,GHSR,GJA1,GNAI2,GP1BA,GP6,G…	197
Ophthalmic Disease	ABCA4,ABCB6,ACTB,ACTG1,ADAM9,ADAMTS10,AIPL1,AIRE,AP3B1,APOE,ARMS2,ATXN7,B3GALTL,BBS2,BBS4,BCOR,BEST1,BFSP1,BFSP2,BLOC1S6,C1QTNF5,C2orf71,C3,C8orf37,CA4,CABP4,CACNA1F,CACNA2D4,CCL2,CDH23,CDH3,CDHR1,CERKL,CFH,CFHR1,CFHR3,CHM,CHMP4B,CHN1,CHRM3,CHRNA3,CHSY1,CLCN2,CLCN7,CNGA1,CNGB1,CNGB3,COL2A1,CP,CRB1,CRX,CRYAA,CRYBA1,CRYBA4,CRYBB1,CRYBB2,CRYBB3,CRYGC,CRYGD,CTDP1,CX3CR1,DFNB31,DHDDS,DNMT3B,EGF,ELOVL4…	191
Renal and Urological System Development and Function	ABCA1,ACE,ACTN4,ACVR2B,AGA,AGPAT2,AGT,AGTR2,AMH,AMHR2,APOE,APRT,ARSB,ARX,ATM,BAX,BCAM,BCR,BDNF,BICC1,BMP15,BMP2,BRCA2,CAT,CAV1,CD2AP,CD44,CFH,COL4A3,COL4A4,COMT,CYP11A1,CYP19A1,CYP24A1,CYP27B1,DCN,DKC1,EDNRA,EGF,EGFR,EIF2B2,EIF2B5,EMX2,EPAS1,EYA1,FAM123B,FANCA,FANCG,FANCL,FBN1,FGF10,FGF23,FGF8,FIGLA,FOXC1,FOXC2,FOXI1,FOXL2,FSHB,FSHR,G6PC,GATA3,GATA6,GDF1,GDNF,GJA1,GLA,GLI2,GNRHR,HBB,HEXB,HGF,HNF1…	191
Post-Translational Modification	ABL1,ACVR1,ACVR2B,ACVRL1,ADAM17,ADIPOQ,ADK,AGRN,AGT,ALDH18A1,ALK,AMHR2,ANG,APOA1,APP,ATM,ATR,ATXN7,AURKC,AVP,AXIN1,BARD1,BCL10,BCR,BMP2,BMPR1A,BMPR1B,BMPR2,BRAF,BSG,BTK,C3,CARD14,CAT,CBL,CCL11,CCL2,CCL3,CCL5,CCND1,CD244,CD247,CD3E,CD4,CD40,CD44,CD79A,CD79B,CDK4,CDON,CHEK2,CHKB,CHUK,CREB1,CRYAA,CTLA4,DCN,DDR2,DGUOK,DMPK,DYRK1A,EDN1,EDNRA,EDNRB,EGF,EGFR,EIF2AK3,ENG,EPO,EPOR,ERBB2,ERCC2,ERCC3,EZH2,F…	189
Nucleic Acid Metabolism	ABCA1,ABCA4,ABCB1,ABCC6,ABCD1,ABCG5,ABCG8,ACACA,ACTC1,ADA,ADCY10,ADCY5,ADK,ADRB1,ADRB2,AGT,AGTR2,AHCY,AIPL1,AK2,ALDH2,AMPD3,APOA1,APOE,APP,APRT,ASIP,ATIC,ATP1A2,ATP5E,ATP7B,AVP,BLM,C5,CASP8,CAV1,CCL2,CFTR,COMT,CTNS,CXCR4,CYCS,CYP2A13/CYP2A6,CYP2C19,CYP2C9,CYP2D6,CYP3A5,DGUOK,DHODH,DNMT1,DNMT3B,DPYS,DRD4,DRD5,EDN1,EDNRA,EGF,EIF2AK3,ENPP1,ERCC3,F2,FSHR,GALT,GAMT,GCDH,GCGR,GCK,GFPT1,GHRHR,GHSR,GJA1,…	171
Free Radical Scavenging	ABCA1,ABCG2,ABL1,ACTB,ADIPOQ,AFG3L2,AGT,AIFM1,ALDH2,ALDH3A2,ALOX5,ALS2,APOA1,APOE,APP,ARG1,ARNT,BAX,BCR,BMP2,C5,CARD9,CAT,CAV1,CCL11,CCL3,CCL5,CD40,CD40LG,CD44,CEBPE,CFH,CRYAA,CTH,CTLA4,CUL4B,CXCR1,CYBA,CYBB,CYCS,CYP11B2,CYP2A13/CYP2A6,CYP2C8,DHCR24,DHODH,DUOXA2,EDN1,EGF,EGFR,ELANE,EPAS1,EPO,F2,F7,FAAH,FADD,FASLG,FCGR2A,FH,FLT3,FN1,FTH1,FTL,GNAS,GRK1,GRN,GSN,HBA1/HBA2,HBB,HGF,HMOX1,HP,HRAS,HSD17B…	154
Psychological Disorders	A2M,ABCA1,ABCG2,ACE,ACTA2,ACTB,ADRA2C,ADRB1,ADRB2,ADRB3,AGRN,AGT,AIFM1,ALDH2,ALDH5A1,APBB2,APOA1,APOA2,APOB,APOE,APP,AR,ARG1,ARNT,BAX,BCHE,BDNF,BIN1,BLMH,BRCA1,C3,C7,C9,CASP8,CAV1,CCL2,CD2AP,CDK4,CETP,CFD,CHAT,CHI3L1,CHMP2B,CHRM3,CHRNA4,CR1,CXCR4,CYP11A1,CYP7B1,DCN,DCX,DHCR24,DRD4,DRD5,DYRK1A,DYSF,EBP,EIF2AK3,FAAH,GABBR2,GABRA1,GABRB3,GABRD,GABRG2,GC,GCNT2,GM2A,GNRHR,GRIA3,GRIN2B,GRM1,GRN,HFE,HMG…	153
Dermatological Diseases and Conditions	ABHD5,ADAMTS2,ALOX12B,AP3B1,APOE,ARHGAP31,ATP6V0A2,B4GALT7,BLOC1S6,CAV1,CCND1,CDH1,CDH3,CDK4,CHST14,CLDN1,CNGB3,COL17A1,COL1A1,COL1A2,COL3A1,COL5A1,COL5A2,COL7A1,CYP19A1,CYP4F22,DKC1,DSP,EDA,EDARADD,ERBB2,ERCC2,ERCC3,ERCC6,F12,FA2H,FBN1,FLG,FLNA,FLT4,FOXC2,FOXL2,GJA1,GJB2,GJB3,GJB4,HMOX1,HPS3,HPS6,HR,HRAS,ICAM1,IFNG,IFT122,IFT43,IGF1,IKBKG,IL12B,IL13,IL17RA,IL6R,ITGB4,KDR,KIF11,KIT,KL,KNG1,KRT1,K…	146
DNA Replication, Recombination, and Repair	A2M,ADA,ADIPOQ,ADK,AGT,AGTR2,AIMP1,ALK,ALOX5,AMH,APOB,APOE,APP,AR,ATM,ATR,AVP,BCL3,BDNF,BMP2,BMPR1B,BRAF,BRCA1,BRCA2,BTK,CAT,CAV1,CBL,CCL3,CCL5,CCND1,CD4,CD40,CD40LG,CDK4,CDT1,CEBPA,CHEK2,CHRM3,CHUK,COMT,CREB1,CTH,DNMT1,EDN1,EGF,EGFR,EP300,EPO,ERBB2,ERBB3,ERCC2,F10,F2,FGF9,FN1,FOXO1,FUS,GDNF,GFER,GJA1,GLI2,GNAI2,GNAI3,GNAS,GRN,HGF,HRAS,HTR1A,IFNG,IGF1,IGF1R,IKBKAP,IL10,IL1B,IL1RN,INSR,IRS1,IRS2,K…	145
Respiratory System Development and Function	ABCA1,ACVR1,ACVR2B,ADA,ADAM17,ADAMTS2,APOE,ARSB,ASAH1,ASCL1,ATP2A1,B4GALT1,BMP2,BMPR1A,BMPR2,CAV1,CCL2,CEBPA,CFC1/CFC1B,CFTR,CHD7,CHI3L1,CHUK,CLCN2,COL11A2,COL2A1,COL3A1,CREB1,CREBBP,CTSK,CYLD,DDR2,DKC1,DLX5,ECE1,EGFR,EP300,EPAS1,EYA1,F11,FBN1,FGF10,FGF8,FGF9,FGFR3,FOXF1,FOXG1,FOXO1,FOXP2,GATA1,GATA3,GATA6,GJA1,GLI2,HBB,HEXB,HGF,HOXA1,HS6ST1,HSPG2,HYDIN,IFNG,IGF1,IGF2R,IHH,IL13,ITGA3,KDR,LEF1,LFN…	144
Endocrine System Development and Function	ABCA1,ADIPOQ,AGPAT2,AGT,AGTR2,AMH,APOA2,APOE,APP,AR,ATXN2,B4GALT1,BAG3,BDNF,BRCA1,C3,CACNA1D,CARTPT,CAV1,CBL,CDK4,CEBPA,CEL,CHRM3,CLDN16,COMT,CREB1,CRYM,CTSK,CYP11A1,CYP17A1,CYP19A1,CYP27B1,DBH,DHH,DNM2,DUOXA2,EDN1,EGF,EIF2AK3,FAAH,FGF23,FOXE1,FOXL2,FSHB,FSHR,FTO,G6PC3,GALNT3,GATA6,GCGR,GCK,GCKR,GHSR,GNRHR,GPD2,GUCY2C,HADHA,HNF1A,HPGD,HTT,IFNG,IGF1,IGF1R,IGF2R,IL10,IL1B,INSR,IRS1,IRS2,KCNJ11,KISS…	138
Tumor Morphology	ABCG2,ABL1,ACTN4,ADIPOQ,AGT,ALOX5,AMH,AMHR2,AR,ATM,BAX,BCR,BMP2,BMPR2,BRAF,BSG,CA12,CAV1,CCL11,CCL3,CCND1,CD40,CD40LG,CD44,CDK4,COL4A3,CSF2RA,CTNND2,CXCR4,CYP19A1,DCN,EDN1,EGF,EGFR,EIF2AK3,EIF2B1,ELANE,EMX2,EPHA2,ERBB2,EZH2,F2,FASLG,GALNT3,GDNF,GJA1,GRN,HGF,HMGCR,HMMR,HMOX1,HRAS,HSPG2,IFNG,IFNGR1,IGF1,IGF1R,IGFBP7,IKZF1,IL10,IL13,IL1B,IL1RN,IL6R,IRS1,JAG1,JAK2,KDR,KISS1R,KIT,KITLG,KLF6,KRAS,LEP,L…	133
Cellular Compromise	ABCA4,ADIPOQ,AFG3L2,AGA,AIFM1,AIPL1,APOE,APP,AR,ARNT,ATM,ATXN7,BAX,BDNF,CACNA1D,CAV1,CAV3,CERKL,CFL2,CHM,CLCN2,CNGB3,CP,CREB1,CREBBP,CRX,CX3CR1,DMD,DNAJC5,DYNC1H1,DYSF,EDNRB,ELOVL4,EP300,EPM2A,EPO,EPOR,ERBB3,ERCC8,F2,FASLG,FSHR,GABRB3,GDNF,GPR98,GRIN2B,GRK1,GUCY2D,HADHA,HEXB,HRAS,HTRA1,HTT,IFNG,IGF1,IL1B,IL1RN,INSR,KCNJ10,KCNQ1,KCNQ4,LRP5,LRP8,LRRK2,LTA,MAPT,MAX,MERTK,MSX2,NAGLU,NDP,NDUFS4,NEFH,N…	126
Hepatic System Disease	ABCA1,ABCB11,ABCB4,ABHD5,ACACA,ACOX1,ACVR2B,ADIPOQ,ADK,AGPAT2,ALOX5,APOB,APOE,ARNT,ATXN2,BAG3,BAX,BBS2,BSG,C3,CASP8,CAT,CCL2,CCL5,CCND1,CD40,CD44,CFH,CPT1A,CR1,CYP19A1,EDN1,EGF,EGLN1,EPAS1,EPM2A,EPO,ERCC6,F2,FAAH,FASLG,FCGR2B,FOXO1,G6PC,GCK,GCLC,GHSR,GPD1,GPD2,GUCY2C,HADHA,HLA-DRB1,HMOX1,HNF1A,HSD17B4,IFNG,IFNGR1,IGF1,IKBKG,IL10,IL1B,IL1RN,IL2RA,IL4R,IL6R,INSR,IRS1,IRS2,ITGB2,JAK2,KRT18,LEP,LMNA,…	123
Infectious Disease	ABCC2,ADAM17,ADAMTS13,ADRB2,AIMP1,ANTXR2,APP,BCL10,BCL3,BLNK,C1QB,C3,C4B,C5,C9,CARD9,CASP12,CAV1,CCL2,CCL3,CCL3L1/CCL3L3,CD209,CD4,CD40,CD44,CD79A,CEBPE,CFD,CFHR3,CFTR,CHIT1,CHRNA3,CHRNB2,CISH,COL17A1,CR2,CXCR1,CYBB,CYLD,DCN,DHFR,ELANE,F8,FCGR1A,FCGR2A,G6PC3,GABRA1,GABRB3,GABRG2,GRIN2B,GRN,GUCY2C,ICAM1,ICOS,IFNAR2,IFNG,IFNGR1,IGHMBP2,IKBKG,IKZF1,IL10,IL12B,IL13,IL17F,IL1B,IL1RN,IL2RG,IRF4,IRF5,IT…	119
Hair and Skin Development and Function	ABHD5,ADAMTS2,AGTR2,ALDH3A2,ALOX12B,ALX4,ASIP,BAX,CCND1,CDH1,CDSN,CHUK,CLDN1,COL17A1,COL1A1,COL1A2,COL3A1,COL5A1,COL5A2,COL7A1,DHCR24,DHH,DSG4,DSP,EDA,EDARADD,EGF,EGFR,ELOVL4,ERCC2,FERMT1,FGF10,FLG,FLT4,FOXE1,FOXN1,FRAS1,GDF6,GLI2,HGF,HR,HRAS,IFNG,IGF1,IGF1R,IL10,IRF6,JUP,KDR,KRT1,KRT10,KRT13,KRT14,KRT16,KRT17,KRT18,KRT2,KRT5,KRT6A,KRT85,KRT9,LAMC2,LEF1,MSX2,MYC,NFKBIA,NOTCH1,NR3C1,NSDHL,NTF4,PLO…	98
Auditory and Vestibular System Development and Function	APOE,ATP6V1B1,BCR,BDNF,CDH23,CHD7,CHUK,COL11A1,COL11A2,COL2A1,COL4A3,COL9A1,CTHRC1,DFNB31,DLX5,ECE1,EDN1,EDNRA,EGFR,EMX2,EYA1,FGF10,FGF3,FGF8,FGF9,FGFR3,FOXC2,FOXG1,FOXI1,FRZB,FZD4,GABRB3,GATA3,GDF6,GLI2,GPR98,GRXCR1,HOXA1,HOXA13,HOXA2,HSPG2,IGF1,IGF1R,JAG1,KCNJ10,KCNQ1,KCNQ4,KRT10,MAN2B1,MSX1,MSX2,MYC,MYO15A,MYO7A,NAGLU,NEUROD1,NIPBL,NKX3-2,NOG,NR4A3,OTX2,PAX8,PHOX2B,POU3F4,POU4F3,PRKRA,ROR2,SAL…	89
Hepatic System Development and Function	ABCB11,ABCB4,ABL1,ACVR2B,ACVRL1,ADA,AMACR,APOA1,APOE,ARG1,ASAH1,ATP7B,BCR,BSG,C3,CCND1,CDK4,CEBPA,CFC1/CFC1B,COL1A1,COL3A1,CP,CTSA,CYP19A1,EGFR,EPO,EPOR,ERCC5,F11,FASLG,FGA,G6PC,GATA6,GDF1,GLA,GNMT,HADHA,HEXB,HGF,HMGCL,HNF1A,HSPG2,IGF2R,IKBKG,INSR,JAG1,JUP,KRAS,KRT18,LEFTY2,LIG1,LPL,MAN2B1,MANBA,MAT1A,MET,MUT,MYB,MYC,NAGLU,NODAL,NOTCH2,NQO1,NRAS,OSMR,PDCD1,PDGFB,PEX2,PKD1,PKD2,PKHD1,PPARG,RB1,RB1…	89
Auditory Disease	ABCB1,ACTB,ACTG1,APOE,BAX,BDNF,CACNA1D,CACNB2,CCDC50,CDH23,CHM,COCH,COL11A2,COL1A1,COL4A3,DFNB31,DFNB59,DIAPH1,DIAPH3,DSPP,EDNRB,ESPN,EYA1,FGF3,FGFR3,FOXI1,FSHR,FZD4,GABRB3,GIPC3,GJB2,GJB3,GPR98,GPSM2,GRHL2,GRXCR1,GUSB,HEXB,HGF,IGF1,ILDR1,KCNJ10,KCNQ1,KCNQ4,LHFPL5,LRP2,LRTOMT,MARVELD2,MSRB3,MYO15A,MYO1A,MYO3A,MYO7A,NAGLU,NDP,NEUROD1,OTOF,PAX3,PAX8,PKD1,POU3F4,POU4F3,PRKRA,RB1,RDX,RET,SALL1,SALL4,…	88
Energy Production	ABCD1,ABHD5,ACACA,ACADS,ACOX1,ACSL6,ADH1C,ADIPOQ,AKR1C4,APOA1,APOA2,APOE,APP,C3,CARTPT,CAT,CPT1A,CPT2,CYCS,CYP11B2,CYP19A1,CYP27A1,CYP2B6,CYP2C19,CYP2C8,CYP2C9,CYP2D6,CYP3A5,EPAS1,FOXO1,GCDH,HADHA,HADHB,HPGD,HSD17B10,HSD17B4,IGF1R,IL1B,INSR,IRS1,IRS2,KL,LCAT,LEP,LPL,LRPPRC,MC4R,MLYCD,NR0B2,NR4A3,PEX13,PEX2,PEX7,PHYH,PNPLA2,POMC,PON1,PON2,PPARG,PPARGC1B,PRKAG2,RDH5,SCARB1,SERPINF1,SLC27A4,SLC2A4,S…	73
Amino Acid Metabolism	ABCG2,ALDH5A1,APOE,APP,ARG1,ATM,B4GALT1,BDNF,C5,CARTPT,CAV1,CEBPA,CFH,CREB1,CRYM,CTH,CTSK,DBT,DUOXA2,EGF,EP300,FAAH,FOLR1,GAD1,GCLM,GNMT,GPD2,HTT,IFNG,IGF1R,IL13,IL1B,LAMP2,LEP,LIAS,MAT1A,MC4R,MTR,MUT,NAGS,NOS2,OAT,PAX8,PCBD1,PER2,POMC,PON1,PRODH,PTS,RHO,SLC1A1,SLC1A3,SLC25A13,SLC25A4,SLC2A4,SLC7A9,SPR,TG,THRA,TNF,TNFRSF1A,TRHR,TSHR,UCP1	64
Dental Disease	AMELX,ANTXR1,AXIN2,CBX2,CCND1,CDC6,CDT1,COL2A1,CTSC,CTSK,CYP26B1,DIAPH1,DLX5,DSPP,EDA,ELANE,ENAM,FAM83H,FGF3,GJA1,KLK4,LAMP2,LMNA,LTBP3,MECP2,MMP20,MSX1,MSX2,NPR2,ORC4,ORC6,OTX2,PITX2,SATB2,SIX1,SLC39A13,SMAD4,TBX1,TGFB2,TRPS1,WDR72,ZMPSTE24	42

## Sheet: Level 1 counts - orthologs
Disease Classification (Level 1)	Filozoa	Metazoa	Parahoxozoa	Bilateria	Deuterostomia	Vertebrata	Fisher's exact, versus OMIM (p-value)
All OMIM	1419	441	200	145	120	402
Immune Cell Trafficking	113	56	30	13	16	104	1.19942e-12
Cell-To-Cell Signaling and Interaction	145	65	42	23	19	110	2.33799e-10
Inflammatory Disease	106	49	26	22	18	88	9.99964e-10
Gene Expression	190	122	50	39	12	84	5.98462e-09
Cell Signaling	78	39	27	15	13	68	7.97932e-09
Hematological System Development and Function	212	94	50	24	23	135	1.48247e-08
Inflammatory Response	169	66	39	20	19	114	4.82367e-08
Immunological Disease	128	58	31	24	14	93	5.11146e-08
Auditory and Vestibular System Development and Function	27	28	15	11	3	5	8.89379e-08
Lymphoid Tissue Structure and Development	111	70	32	13	9	73	1.40325e-07
Hematopoiesis	104	44	33	12	11	76	1.54037e-07
Tissue Development	350	183	79	56	46	159	2.69949e-07
Infectious Disease	38	14	13	6	6	42	3.15366e-07
Vitamin and Mineral Metabolism	99	47	29	21	15	70	7.11866e-07
Skeletal and Muscular System Development and Function	184	99	60	28	25	73	2.16205e-06
Organ Development	309	163	74	51	40	122	2.91158e-06
Cellular Movement	194	93	46	29	28	109	3.17644e-06
Embryonic Development	326	173	76	52	41	126	3.32992e-06
Tissue Morphology	340	168	78	52	34	153	4.65976e-06
Respiratory System Development and Function	49	44	19	7	9	16	5.09876e-06
Endocrine System Disorders	88	41	29	19	9	58	7.46702e-06
Nervous System Development and Function	203	99	58	37	25	55	9.20304e-06
Connective Tissue Disorders	180	88	41	27	25	100	1.40317e-05
Hematological Disease	183	68	50	11	15	89	1.8136e-05
Cellular Development	335	166	72	51	36	141	4.46376e-05
Cardiovascular Disease	188	82	53	28	29	88	5.11709e-05
Organ Morphology	310	142	79	47	37	118	0.000105686
Organismal Development	423	202	86	67	44	151	0.000149036
Hepatic System Disease	54	12	20	5	3	29	0.000618379
Connective Tissue Development and Function	149	82	37	18	13	59	0.00138375
Visual System Development and Function	83	44	22	14	18	28	0.00175999
Gastrointestinal Disease	279	113	70	35	28	113	0.00178166
Reproductive System Development and Function	118	70	28	17	15	40	0.00200711
Organismal Injury and Abnormalities	257	106	57	28	35	110	0.00205884
Tumor Morphology	46	31	17	8	6	25	0.00211591
Molecular Transport	303	118	72	34	28	123	0.00343204
Digestive System Development and Function	120	58	33	21	17	48	0.00383004
Nutritional Disease	91	45	24	20	11	42	0.00409755
Behavior	136	62	32	29	15	41	0.00427775
Energy Production	40	2	7	8	3	13	0.00485835
Free Radical Scavenging	67	23	13	11	2	38	0.0078086
Cell Morphology	299	117	71	31	24	111	0.00811241
Cellular Growth and Proliferation	371	165	67	51	36	138	0.0108976
Skeletal and Muscular Disorders	311	123	62	36	35	129	0.0138257
Cell Cycle	152	70	25	13	6	58	0.0140803
Organismal Functions	79	43	13	11	10	41	0.0175463
Cellular Function and Maintenance	310	114	69	31	28	118	0.0238446
Renal and Urological Disease	103	29	24	7	4	41	0.031324
Cardiovascular System Development and Function	217	93	42	34	24	85	0.0334084
Endocrine System Development and Function	54	26	14	13	6	25	0.0376874
Ophthalmic Disease	86	35	12	8	18	32	0.0416174
Auditory Disease	41	21	10	6	4	6	0.0664762
Cellular Compromise	54	24	17	10	5	16	0.069173
Renal and Urological System Development and Function	83	45	16	8	11	27	0.0815205
Hair and Skin Development and Function	39	24	9	3	4	19	0.0888453
Psychological Disorders	68	31	15	13	3	23	0.102211
Respiratory Disease	128	53	31	17	10	46	0.120603
Cell Death and Survival	401	163	67	46	35	143	0.12125
DNA Replication, Recombination, and Repair	71	19	15	9	2	29	0.121322
Dental Disease	16	8	5	2	5	6	0.134017
Cellular Assembly and Organization	182	76	39	19	15	50	0.139711
Hereditary Disorder	466	135	56	32	40	102	0.155171
Post-Translational Modification	85	40	13	9	6	36	0.212495
Developmental Disorder	498	153	78	50	49	110	0.236818
Organismal Survival	281	110	50	34	27	100	0.289306
Lipid Metabolism	220	71	34	30	15	82	0.29494
Cancer	458	169	78	54	44	157	0.344632
Protein Synthesis	114	44	20	17	10	46	0.350629
Nucleic Acid Metabolism	93	30	9	13	4	22	0.462647
Neurological Disease	367	113	62	35	24	90	0.508427
Amino Acid Metabolism	34	9	5	4	0	12	0.519204
Small Molecule Biochemistry	284	94	45	32	21	101	0.558131
Reproductive System Disease	122	50	22	12	12	39	0.643676
Metabolic Disease	229	68	40	23	14	70	0.662756
Carbohydrate Metabolism	153	47	25	19	10	50	0.798663
Dermatological Diseases and Conditions	75	23	11	8	10	19	0.806797
Hepatic System Development and Function	47	12	9	6	3	12	0.846632

## Sheet: Level 1 counts - RBHs
Disease Classification (Level 1)	Filozoa	Metazoa	Parahoxozoa	Bilateria	Deuterostomia	Vertebrata	Fisher's exact, versus OMIM (p-value)
All OMIM	1325	436	285	283	88	457
Inflammatory Disease	78	40	34	48	14	95	1.92504e-14
Tissue Development	267	164	111	119	34	178	1.72778e-13
Organ Development	228	141	103	108	32	147	2.88838e-13
Cell-To-Cell Signaling and Interaction	109	68	50	47	17	113	9.15236e-13
Cell Signaling	53	41	31	33	10	72	1.76373e-12
Embryonic Development	246	150	104	111	32	151	5.27814e-12
Tissue Morphology	258	168	93	108	31	167	7.68523e-12
Immunological Disease	99	52	37	38	16	106	1.28648e-11
Immune Cell Trafficking	88	61	33	40	16	94	1.5619e-11
Cellular Movement	144	99	70	67	16	103	1.18418e-10
Inflammatory Response	127	82	39	54	18	107	1.25977e-09
Organismal Development	328	178	120	134	36	177	2.25034e-09
Organismal Injury and Abnormalities	189	96	70	78	20	140	3.88615e-09
Skeletal and Muscular System Development and Function	142	83	72	65	17	90	7.0659e-09
Vitamin and Mineral Metabolism	77	43	35	42	12	72	1.32022e-08
Infectious Disease	25	18	11	16	7	42	1.32821e-08
Digestive System Development and Function	83	60	46	44	16	48	1.65149e-08
Cardiovascular Disease	143	82	53	63	23	104	1.68995e-08
Connective Tissue Disorders	144	69	60	65	16	107	2.3077e-08
Organ Morphology	241	136	90	90	32	144	2.92862e-08
Lymphoid Tissue Structure and Development	88	62	37	30	13	78	6.07993e-08
Hair and Skin Development and Function	16	19	14	18	4	27	6.42796e-08
Cellular Development	272	161	95	103	26	144	9.88174e-08
Respiratory System Development and Function	36	38	27	22	4	17	1.3767e-07
Hematological System Development and Function	178	101	51	58	21	129	1.50983e-07
Gene Expression	161	103	66	70	16	81	2.52025e-07
Auditory and Vestibular System Development and Function	23	19	24	15	1	7	3.20108e-07
Cardiovascular System Development and Function	159	83	64	72	20	97	4.00877e-07
Nervous System Development and Function	165	96	71	67	16	62	6.08058e-07
Hematopoiesis	85	52	27	28	13	75	1.06451e-06
Endocrine System Disorders	72	37	24	39	13	59	1.38627e-06
Skeletal and Muscular Disorders	249	113	81	84	21	148	3.41024e-05
Molecular Transport	244	117	72	82	27	136	0.000142921
Organismal Functions	58	41	22	25	6	45	0.000248104
Tumor Morphology	35	28	16	20	7	27	0.00026017
Reproductive System Development and Function	93	60	36	38	12	49	0.000280848
Behavior	106	66	35	46	10	52	0.000359298
Cellular Function and Maintenance	252	125	67	63	21	142	0.000519021
Respiratory Disease	93	51	34	32	11	64	0.000643009
Connective Tissue Development and Function	124	63	53	45	14	59	0.000680358
Dermatological Diseases and Conditions	47	16	18	22	8	35	0.000937966
Cell Morphology	240	124	76	68	21	124	0.000941107
Cellular Growth and Proliferation	312	153	90	101	24	148	0.000954388
Visual System Development and Function	67	37	29	30	11	35	0.00117265
Endocrine System Development and Function	41	29	11	17	7	33	0.0012895
Gastrointestinal Disease	237	100	74	83	22	122	0.00132423
Organismal Survival	224	105	60	80	21	112	0.00195298
Auditory Disease	32	15	19	13	0	9	0.00261285
Nutritional Disease	79	40	21	31	12	50	0.00306589
Cell Cycle	120	72	27	32	13	60	0.00449133
Reproductive System Disease	90	42	25	37	9	54	0.00789395
Renal and Urological Disease	79	30	17	21	12	49	0.0148202
Cell Death and Survival	340	152	90	104	22	147	0.0175457
Cancer	386	150	99	106	31	188	0.0255586
Post-Translational Modification	66	38	19	17	7	42	0.0262261
Hematological Disease	161	67	45	38	15	90	0.0274417
Energy Production	35	7	2	10	6	13	0.0278738
Renal and Urological System Development and Function	65	40	20	23	5	37	0.0286544
Cellular Compromise	40	24	15	19	5	23	0.0310349
DNA Replication, Recombination, and Repair	55	28	8	22	7	25	0.0329888
Hepatic System Disease	46	15	15	12	7	28	0.0923117
Carbohydrate Metabolism	123	63	26	33	13	46	0.0932632
Protein Synthesis	97	45	20	27	10	52	0.100266
Amino Acid Metabolism	31	16	2	6	0	9	0.121969
Dental Disease	15	8	8	1	1	9	0.132662
Free Radical Scavenging	55	27	16	20	4	32	0.149418
Hereditary Disorder	409	131	85	68	16	122	0.220976
Ophthalmic Disease	72	34	19	21	7	38	0.27758
Hepatic System Development and Function	39	14	7	12	6	11	0.321285
Lipid Metabolism	195	66	41	57	19	74	0.33586
Small Molecule Biochemistry	249	93	53	69	22	91	0.476657
Metabolic Disease	206	63	35	53	17	70	0.4983
Developmental Disorder	406	165	98	88	30	151	0.505809
Cellular Assembly and Organization	163	65	44	40	12	57	0.703592
Neurological Disease	322	106	77	69	15	102	0.730289
Psychological Disorders	63	23	15	19	5	28	0.76645
Nucleic Acid Metabolism	82	30	13	16	4	26	0.888258

## Sheet: Level 2 - annotations
Disease classification (Level 1)	Disease classification (Level 2)	IPA p-Value	Gene list	# Genes
Hereditary Disorder	recessive disease	1.11e-179	AAAS,ABCA4,ABCC6,ACADS,ADA,ADAMTS18,ADCK3,ADK,AGPAT2,AHCY,AIRE,ALOX12B,ALS2,AMACR,AMH,AMHR2,ANTXR2,ARFGEF2,ARSE,ASPM,ATM,ATP13A2,ATP2A1,ATP6V0A2,B3GALTL,B9D2,BAX,BBS10,BBS12,BBS2,BBS4,BBS7,BBS9,BIN1,C19orf12,C9,CA12,CA2,CABP4,CACNA1F,CAT,CAV1,CCND1,CCT5,CDH23,CDK5RAP2,CENPJ,CEP41,CERKL,CHRNA4,CHRNB2,CIITA,CLCN1,CLCN7,CLCNKB,CNGA1,CNTNAP2,COL11A2,COL4A3,COL4A4,COL6A2,COL7A1,COLEC11,COQ2,COQ6,COQ9,…	323
Hereditary Disorder	dominant disease	1.85e-109	ACE,ACTA2,ACTG1,ACVR2B,ADCY10,ADRB1,ADRB2,AGT,ANKH,APOA1,ARID1A,ASCL1,AVP,AXIN2,BCMO1,BEST1,BFSP2,BICC1,C1QTNF5,CA2,CA4,CACNG2,CCDC50,CDH15,CFC1/CFC1B,CHMP4B,CHRNA2,CHRNA4,CHRNB2,CLCN1,CLCN7,COCH,COL11A2,COL1A1,COL1A2,COL2A1,COL4A1,COL4A3,COL7A1,COL9A3,CPOX,CRB1,CRX,CYP19A1,DCN,DES,DIAPH1,DIAPH3,DNAH11,DNM2,DOCK8,DSG1,DSP,DSPP,DYNC1H1,DYRK1A,EBP,ECE1,ELOVL4,EYA1,FBN1,FGF23,FGF9,FGFR3,FLNA,FOXC1,F…	221
Developmental Disorder	multiple congenital anomalies	2.09e-77	ABCC9,ACAN,AGPS,AIP,ALDH3A2,ALX1,ALX4,ARHGAP31,ARSE,ATM,B9D2,BBS10,BBS12,BBS2,BBS4,BBS7,BBS9,BLM,BRAF,CEP41,CHD7,CHRM3,CHRNA1,CHRND,CHRNG,CHST3,CHSY1,CHUK,COL11A1,COL11A2,COL1A1,COL2A1,COL9A1,COL9A2,COL9A3,COMP,CREBBP,DDR2,DHFR,DLL3,DMPK,DNMT3B,DYM,EBP,EDN1,EDNRB,EFNB1,EGF,EGFR,EP300,ERCC2,ERCC6,ESCO2,EVC,EVC2,EYA1,EZH2,FGD1,FGF10,FGF9,FGFR3,FLNA,FLNB,FMR1,FOXC1,FOXC2,FOXE1,FOXL2,FRAS1,FSHR,GABRB…	197
Organismal Survival	organismal death	2.36e-77	ABCA1,ABCB11,ABCB4,ABCB6,ABCB7,ABCC9,ABHD5,ABL1,ACACA,ACE,ACTB,ACTC1,ACTG1,ACTN4,ACVRL1,ADA,ADAM17,ADAM9,ADAMTS13,ADH1C,ADIPOQ,ADK,ADRA2C,ADRB1,ADRB2,AGA,AGRN,AGT,AGTR2,AIRE,AKAP10,ALOX5,AMACR,ANGPTL3,ANGPTL4,ANKH,ANTXR2,APBB2,APOB,APOE,APP,APRT,AR,ARG1,ARNT,ARX,ASAH1,ASCL1,ATM,ATR,AXIN1,B4GALT1,BARD1,BAX,BCHE,BCL3,BDNF,BLM,BLMH,BMPR1A,BRAF,BRCA1,BRCA2,BRIP1,C3,C4B (includes others),C5,CA4,CACNB2…	535
Developmental Disorder	congenital anomaly of musculoskeletal system	4.59e-70	ABCC9,ACAN,ACE,ACTA1,ACVRL1,ADAMTS10,ADAMTS2,ADRB1,ADRB2,ADRB3,AGPS,ALS2,ALX1,ALX4,APOB,ARSE,ARX,ATP2A1,B4GALT7,BCL10,BIN1,BMP2,BMPR1A,BMPR1B,BRCA1,BRCA2,CCL2,CD96,CDC6,CDH3,CDK5RAP2,CDON,CDT1,CFL2,CHRM3,CHRNA1,CHRND,CHRNG,CHST14,CHST3,CHSY1,COL11A1,COL11A2,COL1A1,COL1A2,COL2A1,COL3A1,COL5A1,COL5A2,COL6A2,COL9A1,COL9A2,COL9A3,COLEC11,COMP,CREBBP,CYP26B1,DDR2,DHFR,DLX5,DMD,DNM2,DYM,DYNC2H1,DYRK1A,…	241
Skeletal and Muscular Disorders	congenital anomaly of musculoskeletal system	4.59e-70	ABCC9,ACAN,ACE,ACTA1,ACVRL1,ADAMTS10,ADAMTS2,ADRB1,ADRB2,ADRB3,AGPS,ALS2,ALX1,ALX4,APOB,ARSE,ARX,ATP2A1,B4GALT7,BCL10,BIN1,BMP2,BMPR1A,BMPR1B,BRCA1,BRCA2,CCL2,CD96,CDC6,CDH3,CDK5RAP2,CDON,CDT1,CFL2,CHRM3,CHRNA1,CHRND,CHRNG,CHST14,CHST3,CHSY1,COL11A1,COL11A2,COL1A1,COL1A2,COL2A1,COL3A1,COL5A1,COL5A2,COL6A2,COL9A1,COL9A2,COL9A3,COLEC11,COMP,CREBBP,CYP26B1,DDR2,DHFR,DLX5,DMD,DNM2,DYM,DYNC2H1,DYRK1A,…	241
Tissue Morphology	quantity of cells	1.31e-66	ABCA1,ABCA4,ABCB1,ABCG2,ABCG8,ABL1,ACAT1,ACTN4,ADA,ADAMTS13,ADD1,ADIPOQ,ADRB1,AGA,AGT,AGTR2,AICDA,AIFM1,AIPL1,AIRE,ALK,ALOX5,ALS2,AMELX,AMH,AP3B1,APOA1,APOB,APOE,APP,AR,ARHGEF6,ARID1A,ARNT,ARX,ASCL1,ASXL1,ATM,ATXN2,ATXN7,AVP,B4GALT1,BAG3,BANK1,BAX,BCL10,BCL3,BCR,BDNF,BHLHE41,BLM,BLNK,BMP15,BMP2,BMPR1A,BMPR1B,BMPR2,BRAF,BRCA1,BRCA2,BSG,BTK,BUB1,C3,C4B (includes others),C5,CACNA1D,CARTPT,CASP8,CAT,…	538
Cell Morphology	morphology of cells	2.14e-66	ABCA1,ABCA4,ABCB1,ABCB11,ABCB4,ABCD1,ABHD5,ABL1,ACOX1,ACTN4,ACVRL1,ADA,ADAMTS13,ADCY10,ADD1,ADRB2,AIFM1,AIPL1,AIRE,ALS2,AMHR2,APOE,APP,ARG1,ARSB,ARX,ASCL1,ASPN,ASXL1,ATM,AXIN1,B4GALT1,BAX,BBS2,BBS4,BCL3,BCR,BDNF,BFSP1,BFSP2,BLM,BLNK,BMP15,BMPR1B,BRAF,BRCA1,C3,CABP4,CACNA1D,CACNA1F,CARTPT,CASP8,CAV1,CAV3,CBL,CCND1,CD207,CD247,CD2AP,CD3E,CD3G,CD4,CD40,CD40LG,CD44,CD46,CD79A,CD79B,CDH1,CDH23,CDK4,CE…	473
Organismal Development	morphology of body region	3.56e-65	ABCA4,ABL1,ACVR2B,ADAM17,ADAMTS2,AIPL1,AIRE,ALX1,ALX4,AMELX,ANKH,ANTXR1,APOB,APOE,AR,ARNT,ARSB,ASCL1,BBS2,BDNF,BFSP1,BFSP2,BLMH,BMPR1A,BMPR1B,BRAF,BRCA2,CABP4,CACNA1F,CCM2,CCND1,CDHR1,CDK4,CDON,CEBPE,CFTR,CHM,CHRNA3,CHST6,CHSY1,CHUK,CLCN2,CLCN7,CNGB3,COL11A2,COL1A1,COL1A2,COL2A1,COL4A3,COL5A2,COL9A1,CP,CRB1,CREBBP,CRX,CRYAA,CRYBB2,CSTB,CTSA,CTSK,CX3CR1,CYLD,CYP26B1,DDR2,DFNB31,DLL3,DLX5,DMP1,DNAJ…	274
Cardiovascular Disease	Heart Disease	1.11e-64	ABCA1,ABCB1,ABCC9,ACE,ACTA1,ACTA2,ACTC1,ACVR2B,ADAM17,ADIPOQ,ADRA2C,ADRB1,ADRB2,ADRB3,AGT,AGTR2,AIFM1,AIP,AKAP10,AKAP9,ALDH5A1,ALG10,ANXA5,APOA1,APOB,APOE,AQP2,AR,ARSB,ATP1A2,AVP,BICC1,BIN1,BMP1,BMPR1B,BRAF,C4B (includes others),CA12,CA2,CA4,CACNA1D,CACNA1F,CACNA1H,CACNA1S,CACNB2,CALR3,CAMTA1,CASP8,CASQ2,CAV1,CAV3,CCL2,CCL3L1/CCL3L3,CD40LG,CD44,CDK4,CFC1/CFC1B,CHI3L1,CHRM3,CHRNA1,CHRNA2,CHRNA3,CH…	340
Organismal Development	development of sensory organ	5.98e-62	ABCA4,ABL1,ADAM17,AIPL1,AIRE,ALMS1,ANGPTL3,ANGPTL4,APOB,APOE,ARSB,ASCL1,ATP6V1B1,BBS2,BBS4,BCR,BDNF,BFSP1,BFSP2,BMP2,BMPR1B,CABP4,CACNA1F,CCND1,CD247,CDH23,CDHR1,CDK4,CHD7,CHM,CHST6,CHUK,CLCN2,CNGB3,COL11A1,COL1A1,COL2A1,COL4A3,COL5A1,COL5A2,CP,CRB1,CRX,CRYAA,CRYBA1,CRYBA4,CRYBB2,CRYGC,CRYGD,CSTB,CTHRC1,CX3CR1,CYP26B1,DFNB31,DLX5,DNAJC5,ECE1,EDN1,EGF,EGFR,ELOVL4,EMX2,EPAS1,EPHA2,ERCC6,EYA1,FGF10,…	238
Embryonic Development	development of sensory organ	5.98e-62	ABCA4,ABL1,ADAM17,AIPL1,AIRE,ALMS1,ANGPTL3,ANGPTL4,APOB,APOE,ARSB,ASCL1,ATP6V1B1,BBS2,BBS4,BCR,BDNF,BFSP1,BFSP2,BMP2,BMPR1B,CABP4,CACNA1F,CCND1,CD247,CDH23,CDHR1,CDK4,CHD7,CHM,CHST6,CHUK,CLCN2,CNGB3,COL11A1,COL1A1,COL2A1,COL4A3,COL5A1,COL5A2,CP,CRB1,CRX,CRYAA,CRYBA1,CRYBA4,CRYBB2,CRYGC,CRYGD,CSTB,CTHRC1,CX3CR1,CYP26B1,DFNB31,DLX5,DNAJC5,ECE1,EDN1,EGF,EGFR,ELOVL4,EMX2,EPAS1,EPHA2,ERCC6,EYA1,FGF10,…	238
Organ Development	development of sensory organ	5.98e-62	ABCA4,ABL1,ADAM17,AIPL1,AIRE,ALMS1,ANGPTL3,ANGPTL4,APOB,APOE,ARSB,ASCL1,ATP6V1B1,BBS2,BBS4,BCR,BDNF,BFSP1,BFSP2,BMP2,BMPR1B,CABP4,CACNA1F,CCND1,CD247,CDH23,CDHR1,CDK4,CHD7,CHM,CHST6,CHUK,CLCN2,CNGB3,COL11A1,COL1A1,COL2A1,COL4A3,COL5A1,COL5A2,CP,CRB1,CRX,CRYAA,CRYBA1,CRYBA4,CRYBB2,CRYGC,CRYGD,CSTB,CTHRC1,CX3CR1,CYP26B1,DFNB31,DLX5,DNAJC5,ECE1,EDN1,EGF,EGFR,ELOVL4,EMX2,EPAS1,EPHA2,ERCC6,EYA1,FGF10,…	238
Tissue Development	development of sensory organ	5.98e-62	ABCA4,ABL1,ADAM17,AIPL1,AIRE,ALMS1,ANGPTL3,ANGPTL4,APOB,APOE,ARSB,ASCL1,ATP6V1B1,BBS2,BBS4,BCR,BDNF,BFSP1,BFSP2,BMP2,BMPR1B,CABP4,CACNA1F,CCND1,CD247,CDH23,CDHR1,CDK4,CHD7,CHM,CHST6,CHUK,CLCN2,CNGB3,COL11A1,COL1A1,COL2A1,COL4A3,COL5A1,COL5A2,CP,CRB1,CRX,CRYAA,CRYBA1,CRYBA4,CRYBB2,CRYGC,CRYGD,CSTB,CTHRC1,CX3CR1,CYP26B1,DFNB31,DLX5,DNAJC5,ECE1,EDN1,EGF,EGFR,ELOVL4,EMX2,EPAS1,EPHA2,ERCC6,EYA1,FGF10,…	238
Ophthalmic Disease	retinal degeneration	8.24e-62	ABCA4,ADAM9,AIPL1,AIRE,APOE,ARMS2,ATXN7,BBS2,BBS4,BEST1,C1QTNF5,C2orf71,C3,C8orf37,CA4,CABP4,CACNA1F,CACNA2D4,CCL2,CDH23,CDHR1,CERKL,CFH,CFHR1,CFHR3,CHM,CHRM3,CHSY1,CLCN2,CLCN7,CNGA1,CNGB1,CNGB3,COL2A1,CP,CRB1,CRX,CX3CR1,DFNB31,DHDDS,ELOVL4,ERCC6,FAM161A,FLVCR1,FSCN2,GNAT1,GPR98,GRK1,GUCA1B,GUCY2D,HMCN1,HTRA1,HTT,IDH3B,IMPDH1,IMPG2,INPP5E,IQCB1,KCNJ13,KDR,KLHL7,LCA5,LIPC,LRP5,MAOA,MCOLN1,MERTK,MK…	122
Cell Death and Survival	cell death	2.96e-57	A2M,ABCA1,ABCB1,ABCB4,ABCB7,ABCG2,ABL1,ACACA,ACAT1,ACE,ACTB,ACTC1,ACTN4,ACVR1,ACVR2B,ACVRL1,ADA,ADAM17,ADCY10,ADCY5,ADIPOQ,ADRB1,ADRB2,AFG3L2,AGA,AGPAT2,AGRN,AGT,AGTR2,AICDA,AIFM1,AIMP1,AIPL1,AIRE,ALDH2,ALK,ALMS1,ALOX5,ALS2,ALX3,ALX4,AMACR,AMH,ANG,ANGPTL4,ANTXR1,ANTXR2,ANXA5,APBB2,APOA1,APOB,APOE,APOL1,APP,APRT,AQP2,AQP3,AQP7,AR,ARG1,ARHGEF6,ARID1A,ARNT,ARX,ASAH1,ASCL1,ATM,ATP13A2,ATP1A2,ATP2A1,A…	818
Developmental Disorder	congenital anomaly of skin	7.13e-57	ABHD5,ADAMTS2,ALOX12B,AP3B1,ARHGAP31,ATP6V0A2,B4GALT7,BLOC1S6,CCND1,CDH1,CDH3,CHST14,CLDN1,CNGB3,COL17A1,COL1A1,COL1A2,COL3A1,COL5A1,COL5A2,COL7A1,CYP19A1,CYP4F22,DKC1,DSP,EDA,EDARADD,ERCC2,ERCC3,FLG,FLNA,FOXC2,FOXL2,GJA1,GJB2,GJB3,GJB4,HMOX1,HPS3,HPS6,IFNG,IFT122,IFT43,IKBKG,ITGB4,KIF11,KIT,KRT1,KRT10,KRT14,KRT16,KRT17,KRT2,KRT5,KRT6A,KRT6B,KRT85,LAMC2,LIPN,LMNA,MLH1,MMP1,MSH2,MSX1,NF1,NF2,NHP2,…	102
Dermatological Diseases and Conditions	congenital anomaly of skin	7.13e-57	ABHD5,ADAMTS2,ALOX12B,AP3B1,ARHGAP31,ATP6V0A2,B4GALT7,BLOC1S6,CCND1,CDH1,CDH3,CHST14,CLDN1,CNGB3,COL17A1,COL1A1,COL1A2,COL3A1,COL5A1,COL5A2,COL7A1,CYP19A1,CYP4F22,DKC1,DSP,EDA,EDARADD,ERCC2,ERCC3,FLG,FLNA,FOXC2,FOXL2,GJA1,GJB2,GJB3,GJB4,HMOX1,HPS3,HPS6,IFNG,IFT122,IFT43,IKBKG,ITGB4,KIF11,KIT,KRT1,KRT10,KRT14,KRT16,KRT17,KRT2,KRT5,KRT6A,KRT6B,KRT85,LAMC2,LIPN,LMNA,MLH1,MMP1,MSH2,MSX1,NF1,NF2,NHP2,…	102
Organismal Injury and Abnormalities	congenital anomaly of skin	7.13e-57	ABHD5,ADAMTS2,ALOX12B,AP3B1,ARHGAP31,ATP6V0A2,B4GALT7,BLOC1S6,CCND1,CDH1,CDH3,CHST14,CLDN1,CNGB3,COL17A1,COL1A1,COL1A2,COL3A1,COL5A1,COL5A2,COL7A1,CYP19A1,CYP4F22,DKC1,DSP,EDA,EDARADD,ERCC2,ERCC3,FLG,FLNA,FOXC2,FOXL2,GJA1,GJB2,GJB3,GJB4,HMOX1,HPS3,HPS6,IFNG,IFT122,IFT43,IKBKG,ITGB4,KIF11,KIT,KRT1,KRT10,KRT14,KRT16,KRT17,KRT2,KRT5,KRT6A,KRT6B,KRT85,LAMC2,LIPN,LMNA,MLH1,MMP1,MSH2,MSX1,NF1,NF2,NHP2,…	102
Dermatological Diseases and Conditions	skin abnormality	5.12e-56	ABHD5,ADAMTS2,ALOX12B,AP3B1,APOE,ARHGAP31,ATP6V0A2,B4GALT7,BLOC1S6,CCND1,CDH1,CDH3,CDK4,CHST14,CLDN1,CNGB3,COL17A1,COL1A1,COL1A2,COL3A1,COL5A1,COL5A2,COL7A1,CYP19A1,CYP4F22,DKC1,DSP,EDA,EDARADD,ERCC2,ERCC3,F12,FLG,FLNA,FLT4,FOXC2,FOXL2,GJA1,GJB2,GJB3,GJB4,HMOX1,HPS3,HPS6,ICAM1,IFNG,IFT122,IFT43,IKBKG,IL13,IL6R,ITGB4,KIF11,KIT,KNG1,KRT1,KRT10,KRT14,KRT16,KRT17,KRT2,KRT5,KRT6A,KRT6B,KRT85,LAMC2,LIP…	121
Organismal Injury and Abnormalities	skin abnormality	5.12e-56	ABHD5,ADAMTS2,ALOX12B,AP3B1,APOE,ARHGAP31,ATP6V0A2,B4GALT7,BLOC1S6,CCND1,CDH1,CDH3,CDK4,CHST14,CLDN1,CNGB3,COL17A1,COL1A1,COL1A2,COL3A1,COL5A1,COL5A2,COL7A1,CYP19A1,CYP4F22,DKC1,DSP,EDA,EDARADD,ERCC2,ERCC3,F12,FLG,FLNA,FLT4,FOXC2,FOXL2,GJA1,GJB2,GJB3,GJB4,HMOX1,HPS3,HPS6,ICAM1,IFNG,IFT122,IFT43,IKBKG,IL13,IL6R,ITGB4,KIF11,KIT,KNG1,KRT1,KRT10,KRT14,KRT16,KRT17,KRT2,KRT5,KRT6A,KRT6B,KRT85,LAMC2,LIP…	121
Organismal Development	development of body axis	1e-55	ABCA4,ABL1,ACVR1,ACVR2B,ADAM17,AIPL1,AIRE,ALMS1,ALX1,ALX4,AMELX,ANGPTL3,ANGPTL4,ANKRD11,ANTXR1,APOB,APOE,ARSB,ASCL1,AXIN1,AXIN2,BAX,BBS2,BBS4,BCOR,BFSP1,BFSP2,BMP2,BMPR1A,BMPR1B,BMPR2,CABP4,CACNA1F,CCND1,CD247,CDHR1,CDK4,CDON,CFC1/CFC1B,CHD7,CHM,CHST6,CHUK,CLCN2,CNGB3,COL1A1,COL2A1,COL4A3,COL5A1,COL5A2,CP,CRB1,CRX,CRYAA,CRYBA1,CRYBA4,CRYBB2,CRYGC,CRYGD,CSTB,CTSK,CX3CR1,DFNB31,DLX5,DMP1,DNAH11,DNA…	259
Embryonic Development	development of body axis	1e-55	ABCA4,ABL1,ACVR1,ACVR2B,ADAM17,AIPL1,AIRE,ALMS1,ALX1,ALX4,AMELX,ANGPTL3,ANGPTL4,ANKRD11,ANTXR1,APOB,APOE,ARSB,ASCL1,AXIN1,AXIN2,BAX,BBS2,BBS4,BCOR,BFSP1,BFSP2,BMP2,BMPR1A,BMPR1B,BMPR2,CABP4,CACNA1F,CCND1,CD247,CDHR1,CDK4,CDON,CFC1/CFC1B,CHD7,CHM,CHST6,CHUK,CLCN2,CNGB3,COL1A1,COL2A1,COL4A3,COL5A1,COL5A2,CP,CRB1,CRX,CRYAA,CRYBA1,CRYBA4,CRYBB2,CRYGC,CRYGD,CSTB,CTSK,CX3CR1,DFNB31,DLX5,DMP1,DNAH11,DNA…	259
Cellular Function and Maintenance	cellular homeostasis	5.63e-55	A2M,ABCB7,ABCC2,ABL1,ADA,ADAM17,ADD1,ADIPOQ,ADRB2,AGA,AGPAT2,AGT,AGTR2,AIRE,ALAS2,ALMS1,AP3B1,APOA1,APOE,APOL1,APP,AQP2,AQP3,ARID1A,ARSB,ASPSCR1,ATM,ATP2A1,ATP6V1B1,ATP7B,AVP,BAG3,BARD1,BAX,BCL10,BCL3,BCR,BHLHE41,BLM,BRCA1,BSG,BSND,BTK,C3,C4B (includes others),C5,C7,CA2,CACNA1D,CACNA1F,CACNG2,CAPN3,CARTPT,CASP8,CAT,CATSPER1,CAV1,CAV3,CBL,CBX2,CCL11,CCL2,CCL3,CCL3L1/CCL3L3,CCL5,CCND1,CD207,CD244,C…	433
Organismal Development	development of head	6.11e-55	ABCA4,ABL1,ACVR2B,ADAM17,AIPL1,AIRE,ALMS1,ALX1,ALX4,AMELX,ANGPTL3,ANGPTL4,ANKRD11,ANTXR1,APOB,APOE,ARSB,ASCL1,AXIN2,BAX,BBS2,BBS4,BCOR,BFSP1,BFSP2,BMP2,BMPR1A,BMPR1B,CABP4,CACNA1F,CCND1,CD247,CDHR1,CDK4,CDON,CHD7,CHM,CHST6,CHUK,CLCN2,CNGB3,COL1A1,COL2A1,COL4A3,COL5A1,COL5A2,CP,CRB1,CRX,CRYAA,CRYBA1,CRYBA4,CRYBB2,CRYGC,CRYGD,CSTB,CTSK,CX3CR1,DFNB31,DLX5,DMP1,DNAJC5,EDA,EDARADD,EDNRA,EGF,EGFR,ELOVL…	226
Embryonic Development	development of head	6.11e-55	ABCA4,ABL1,ACVR2B,ADAM17,AIPL1,AIRE,ALMS1,ALX1,ALX4,AMELX,ANGPTL3,ANGPTL4,ANKRD11,ANTXR1,APOB,APOE,ARSB,ASCL1,AXIN2,BAX,BBS2,BBS4,BCOR,BFSP1,BFSP2,BMP2,BMPR1A,BMPR1B,CABP4,CACNA1F,CCND1,CD247,CDHR1,CDK4,CDON,CHD7,CHM,CHST6,CHUK,CLCN2,CNGB3,COL1A1,COL2A1,COL4A3,COL5A1,COL5A2,CP,CRB1,CRX,CRYAA,CRYBA1,CRYBA4,CRYBB2,CRYGC,CRYGD,CSTB,CTSK,CX3CR1,DFNB31,DLX5,DMP1,DNAJC5,EDA,EDARADD,EDNRA,EGF,EGFR,ELOVL…	226
Cellular Development	differentiation of cells	3.44e-53	A2M,ABCG2,ABHD5,ABL1,ACACA,ACVR1,ACVR2B,ACVRL1,ADA,ADAM17,ADAM9,ADD1,ADIPOQ,ADK,ADRA2C,ADRB1,ADRB2,ADRB3,AGRN,AGT,AGTR2,AIFM1,AIRE,ALAS2,ALK,ALMS1,ALOX5,AMELX,AMH,ANG,AP3B1,APP,AQP3,AR,ARNT,ARX,ASCL1,ASPM,ASPN,ATM,ATXN2,AVP,AXIN1,AXIN2,BAX,BCL10,BCL3,BCR,BDNF,BHLHE41,BIN1,BLM,BLNK,BLOC1S6,BMP1,BMP2,BMPR1A,BMPR1B,BMPR2,BRAF,BRCA1,BRCA2,BSG,BTK,C1QC,C3,C5,CA2,CACNA1D,CARTPT,CASP8,CAT,CAV1,CAV3,CBL,…	550
Developmental Disorder	congenital anomaly of skeletal bone	5.86e-52	ABCC9,ACAN,ACVRL1,ADAMTS10,ADAMTS2,AGPS,ALX1,ALX4,APOB,ARSE,ARX,B4GALT7,BCL10,BMPR1A,BRCA1,BRCA2,CCL2,CD96,CDC6,CDK5RAP2,CDON,CDT1,CHST14,CHST3,CHSY1,COL11A1,COL11A2,COL1A1,COL1A2,COL2A1,COL3A1,COL5A1,COL5A2,COL9A1,COL9A2,COL9A3,COLEC11,COMP,CREBBP,DDR2,DHFR,DLX5,DYM,DYNC2H1,DYRK1A,EBP,ECE1,EIF2AK3,EP300,EXT1,EXT2,EYA1,FAM123B,FBN1,FGFR3,FLNA,FLNB,FOXC2,FTO,GABRA1,GABRB3,GABRD,GABRG2,GDF1,GLI2,GN…	158
Skeletal and Muscular Disorders	congenital anomaly of skeletal bone	5.86e-52	ABCC9,ACAN,ACVRL1,ADAMTS10,ADAMTS2,AGPS,ALX1,ALX4,APOB,ARSE,ARX,B4GALT7,BCL10,BMPR1A,BRCA1,BRCA2,CCL2,CD96,CDC6,CDK5RAP2,CDON,CDT1,CHST14,CHST3,CHSY1,COL11A1,COL11A2,COL1A1,COL1A2,COL2A1,COL3A1,COL5A1,COL5A2,COL9A1,COL9A2,COL9A3,COLEC11,COMP,CREBBP,DDR2,DHFR,DLX5,DYM,DYNC2H1,DYRK1A,EBP,ECE1,EIF2AK3,EP300,EXT1,EXT2,EYA1,FAM123B,FBN1,FGFR3,FLNA,FLNB,FOXC2,FTO,GABRA1,GABRB3,GABRD,GABRG2,GDF1,GLI2,GN…	158
Connective Tissue Disorders	congenital anomaly of skeletal bone	5.86e-52	ABCC9,ACAN,ACVRL1,ADAMTS10,ADAMTS2,AGPS,ALX1,ALX4,APOB,ARSE,ARX,B4GALT7,BCL10,BMPR1A,BRCA1,BRCA2,CCL2,CD96,CDC6,CDK5RAP2,CDON,CDT1,CHST14,CHST3,CHSY1,COL11A1,COL11A2,COL1A1,COL1A2,COL2A1,COL3A1,COL5A1,COL5A2,COL9A1,COL9A2,COL9A3,COLEC11,COMP,CREBBP,DDR2,DHFR,DLX5,DYM,DYNC2H1,DYRK1A,EBP,ECE1,EIF2AK3,EP300,EXT1,EXT2,EYA1,FAM123B,FBN1,FGFR3,FLNA,FLNB,FOXC2,FTO,GABRA1,GABRB3,GABRD,GABRG2,GDF1,GLI2,GN…	158
Cardiovascular System Development and Function	development of vascular system	2.96e-50	ABCA4,ABL1,ACTC1,ACVR1,ACVR2B,ACVRL1,ADA,ADAM9,ADAMTS2,ADD1,ADIPOQ,ADRA2C,AGT,AGTR2,AIMP1,ANG,ANGPTL3,ANGPTL4,APOA1,APOB,APOE,APP,ARG1,ARNT,ATM,ATP6V0A2,B4GALT1,BCOR,BCR,BDNF,BMP2,BMPR1A,BMPR2,BPGM,BRAF,BRCA1,C3,C5,CASP8,CAV1,CBL,CBX2,CCL11,CCL2,CCL5,CCM2,CCND1,CD3E,CD40,CD40LG,CD44,CEBPA,CFC1/CFC1B,CHD7,CHM,COL11A1,COL1A1,COL1A2,COL2A1,COL3A1,COL4A1,COL4A2,COL4A3,COL5A1,COMP,CREBBP,CX3CR1,CXCR4,…	340
Cardiovascular System Development and Function	development of cardiovascular system	4.72e-50	ABCA4,ABL1,ACTC1,ACVR1,ACVR2B,ACVRL1,ADA,ADAM9,ADAMTS2,ADD1,ADIPOQ,ADRA2C,AGT,AGTR2,AIMP1,ANG,ANGPTL3,ANGPTL4,APOA1,APOB,APOE,APP,ARG1,ARNT,ATM,ATP6V0A2,B4GALT1,BCOR,BCR,BDNF,BMP2,BMPR1A,BMPR2,BPGM,BRAF,BRCA1,C3,C5,CASP8,CAV1,CBL,CBX2,CCL11,CCL2,CCL5,CCM2,CCND1,CD3E,CD40,CD40LG,CD44,CEBPA,CFC1/CFC1B,CHD7,CHM,COL11A1,COL1A1,COL1A2,COL2A1,COL3A1,COL4A1,COL4A2,COL4A3,COL5A1,COMP,CREBBP,CX3CR1,CXCR4,…	339
Organismal Development	morphology of head	7.04e-50	ABCA4,ABL1,ADAM17,ADAMTS2,AIPL1,AIRE,ALX1,ALX4,AMELX,ANKH,ANTXR1,APOB,APOE,ARNT,ARSB,ASCL1,BBS2,BDNF,BFSP1,BFSP2,BMPR1A,BRAF,CABP4,CACNA1F,CCM2,CCND1,CDHR1,CDK4,CDON,CHM,CHST6,CHSY1,CHUK,CLCN2,CLCN7,CNGB3,COL11A2,COL1A1,COL2A1,COL4A3,COL5A2,CP,CRB1,CREBBP,CRX,CRYAA,CRYBB2,CSTB,CTSA,CTSK,CX3CR1,CYP26B1,DDR2,DFNB31,DLX5,DNAJC5,DNMT3B,DSPP,ECE1,EDNRA,EGFR,ELOVL4,EMX2,EP300,EPAS1,ERCC6,EYA1,FAM123B,F…	204
Lipid Metabolism	concentration of lipid	3.36e-47	ABCA1,ABCA4,ABCB1,ABCB11,ABCB4,ABCC2,ABCD1,ABCG2,ABCG5,ABCG8,ABHD5,ACACA,ACAT1,ADA,ADCY10,ADD1,ADH1C,ADIPOQ,ADRB1,ADRB2,ADRB3,AGPAT2,AGT,AGTR2,AIFM1,ALOX5,AMACR,AMH,ANGPTL3,ANGPTL4,ANXA5,APOA1,APOA2,APOB,APOE,APP,AQP3,AQP7,AR,ARNT,ASAH1,ATP7B,ATXN2,AVP,B4GALT1,BAG3,BAX,BCMO1,BDNF,BRCA1,C3,C5,CARTPT,CASP8,CAV1,CAV3,CBL,CCL2,CD4,CD40LG,CDK4,CEBPA,CEL,CES1,CETP,CFD,CFH,CFTR,CHRM3,COL4A3,COMT,CPT1A,C…	284
Molecular Transport	concentration of lipid	3.36e-47	ABCA1,ABCA4,ABCB1,ABCB11,ABCB4,ABCC2,ABCD1,ABCG2,ABCG5,ABCG8,ABHD5,ACACA,ACAT1,ADA,ADCY10,ADD1,ADH1C,ADIPOQ,ADRB1,ADRB2,ADRB3,AGPAT2,AGT,AGTR2,AIFM1,ALOX5,AMACR,AMH,ANGPTL3,ANGPTL4,ANXA5,APOA1,APOA2,APOB,APOE,APP,AQP3,AQP7,AR,ARNT,ASAH1,ATP7B,ATXN2,AVP,B4GALT1,BAG3,BAX,BCMO1,BDNF,BRCA1,C3,C5,CARTPT,CASP8,CAV1,CAV3,CBL,CCL2,CD4,CD40LG,CDK4,CEBPA,CEL,CES1,CETP,CFD,CFH,CFTR,CHRM3,COL4A3,COMT,CPT1A,C…	284
Small Molecule Biochemistry	concentration of lipid	3.36e-47	ABCA1,ABCA4,ABCB1,ABCB11,ABCB4,ABCC2,ABCD1,ABCG2,ABCG5,ABCG8,ABHD5,ACACA,ACAT1,ADA,ADCY10,ADD1,ADH1C,ADIPOQ,ADRB1,ADRB2,ADRB3,AGPAT2,AGT,AGTR2,AIFM1,ALOX5,AMACR,AMH,ANGPTL3,ANGPTL4,ANXA5,APOA1,APOA2,APOB,APOE,APP,AQP3,AQP7,AR,ARNT,ASAH1,ATP7B,ATXN2,AVP,B4GALT1,BAG3,BAX,BCMO1,BDNF,BRCA1,C3,C5,CARTPT,CASP8,CAV1,CAV3,CBL,CCL2,CD4,CD40LG,CDK4,CEBPA,CEL,CES1,CETP,CFD,CFH,CFTR,CHRM3,COL4A3,COMT,CPT1A,C…	284
Hereditary Disorder	Sex-Linked Hereditary Disorder	8.65e-47	ABCB7,ABCD1,ACE,ADRB1,ADRB2,ADRB3,AGTR2,ALAS2,ALOX5,AMELX,AR,ARHGEF6,ARSE,ARX,ATP6AP2,BCOR,BRWD3,BTK,CA12,CA2,CA4,CACNA1F,CD40,CD40LG,CHM,COL4A5,COL4A6,CUL4B,CYBB,DCX,DKC1,DMD,EBP,EDA,EDARADD,EIF2B1,EIF2B2,EIF2B3,EIF2B5,F10,F7,F8,FAM123B,FGD1,FLNA,FMR1,FTSJ1,GATA1,GDI1,GLA,GRIA3,HLA-DPB1,HLA-DQB1,HLA-DRB1,HPRT1,HSD17B10,IDS,IKBKG,IL1RAPL1,IL2RG,IQSEC2,KDM5C,LAMP2,MAGT1,MAOA,MBTPS2,MC2R,MECP2,MTM1…	123
Cell Morphology	abnormal morphology of cells	1.53e-46	ABCA1,ABCA4,ABCB1,ABCB11,ABCB4,ABCD1,ABHD5,ABL1,ACOX1,ADA,ADAMTS13,ADD1,ADRB2,AIPL1,AIRE,ALS2,AMHR2,APOE,ARG1,ARSB,ASCL1,ASXL1,ATM,B4GALT1,BAX,BCL3,BCR,BDNF,BFSP1,BFSP2,BLM,BLNK,BMP15,BMPR1B,BRAF,BRCA1,CABP4,CACNA1D,CACNA1F,CARTPT,CAV1,CBL,CCND1,CD247,CD2AP,CD3E,CD4,CD44,CD79A,CD79B,CDH23,CDK4,CEBPA,CEBPE,CFTR,CHAT,CHSY1,CLCN2,CLCN7,CLDN19,CNTNAP2,COL11A2,COL2A1,COL4A3,COL9A1,CP,CR2,CRB1,CRX,CSTB…	331
Cardiovascular Disease	vascular disease	1.82e-46	ABCA1,ABCB1,ABCC6,ABCG2,ABCG5,ABCG8,ABL1,ACAT1,ACE,ACTA2,ACVRL1,ADAMTS13,ADIPOQ,ADRA2C,ADRB1,ADRB2,ADRB3,AGT,AIFM1,ALDH5A1,ALOX5,ANGPTL3,ANTXR1,ANXA5,APOA1,APOA2,APOB,APOE,APP,AR,ATM,BCR,BMPR1A,BMPR1B,BMPR2,C3,C5,CA2,CA4,CACNA1D,CACNA1F,CACNA1S,CAMTA1,CAV1,CCL2,CCL3L1/CCL3L3,CCL5,CCM2,CD40,CD40LG,CD44,CEL,CETP,CHI3L1,CHRNA1,CHRNA2,CHRNA3,CHRNA4,CHRNA5,CHRNB1,CHRNB2,CHRND,CHRNE,CHRNG,CNGB3,COL2A1,…	259
Digestive System Development and Function	morphology of digestive system	2.21e-46	ABCB11,ABCB4,ABL1,ACVR2B,ACVRL1,ADA,ADAM17,ADAMTS2,AGPAT2,AGTR2,AIRE,AMACR,AMELX,ANKH,ANTXR1,APOA1,APOE,APP,ARG1,ASAH1,ASCL1,ATP7B,B4GALT1,BCAM,BCL3,BCR,BDNF,BMP1,BRCA1,BSG,C3,C4B (includes others),CACNA1D,CBX2,CCND1,CDK4,CDON,CEBPA,CFC1/CFC1B,CFTR,CHUK,CLEC7A,COL1A1,COL3A1,CP,CTSA,CYBB,CYLD,CYP19A1,DCN,DLX5,DSPP,ECE1,EDN1,EDNRA,EGF,EGFR,EIF2AK3,EPO,EPOR,ERBB3,ERCC5,F11,FASLG,FERMT1,FGA,FGF10,FGF…	225
Hereditary Disorder	X-linked hereditary disease	3.39e-45	ABCB7,ABCD1,ACE,ADRB1,ADRB2,ADRB3,AGTR2,ALAS2,ALOX5,AMELX,AR,ARHGEF6,ARSE,ARX,ATP6AP2,BRWD3,BTK,CA12,CA2,CA4,CACNA1F,CD40,CD40LG,CHM,COL4A5,COL4A6,CUL4B,CYBB,DCX,DKC1,DMD,EBP,EDA,EDARADD,EIF2B1,EIF2B2,EIF2B3,EIF2B5,F10,F7,F8,FAM123B,FGD1,FLNA,FMR1,FTSJ1,GATA1,GDI1,GLA,GRIA3,HLA-DPB1,HLA-DQB1,HLA-DRB1,HPRT1,HSD17B10,IDS,IKBKG,IL1RAPL1,IL2RG,IQSEC2,KDM5C,LAMP2,MAGT1,MAOA,MBTPS2,MC2R,MECP2,MTM1,MYL2…	120
Organismal Development	length of animal	1.09e-43	AAAS,ABCA1,ABCB11,ABHD5,ABL1,ACOX1,ACTA1,ACTC1,ACTG1,ADA,ADAM17,ADD1,ADIPOQ,ADRB1,ADRB2,ADRB3,AFG3L2,AGT,AGTR2,AIRE,ALDH5A1,ALMS1,ANGPTL3,ANGPTL4,APBB2,APOE,APRT,AQP7,AR,ARSB,ATM,ATXN2,B4GALT1,BAX,BBS2,BBS4,BDNF,BLMH,BRCA1,BRCA2,BSG,C3,CA4,CACNA1D,CACNA1H,CACNG2,CAV1,CBX2,CC2D1A,CCND1,CDK4,CDON,CEBPA,CFL2,CFTR,CHD7,CHN1,CHRM3,CHRNA3,CHRNE,CLCF1,CLCN7,CNTNAP2,COL11A2,COL2A1,COL3A1,COL4A3,COL5A2,CR…	301
Organismal Development	size of body	1.72e-43	AAAS,ABCA1,ABCB11,ABHD5,ABL1,ACOX1,ACTA1,ACTC1,ACTG1,ADA,ADAM17,ADD1,ADIPOQ,ADRB1,ADRB2,ADRB3,AFG3L2,AGT,AGTR2,AIRE,ALDH5A1,ALMS1,ANGPTL3,ANGPTL4,APBB2,APOE,APRT,AQP7,AR,ARSB,ATM,ATXN2,B4GALT1,BAX,BBS2,BBS4,BDNF,BLMH,BRCA1,BRCA2,BSG,C3,CA4,CACNA1D,CACNA1H,CACNG2,CAV1,CBX2,CC2D1A,CCND1,CDK4,CDON,CEBPA,CFL2,CFTR,CHD7,CHN1,CHRM3,CHRNA3,CHRNE,CLCF1,CLCN7,CNTNAP2,COL11A2,COL2A1,COL3A1,COL4A3,COL5A2,CR…	300
Organismal Development	eye development	1.9e-43	ABCA4,ABL1,ADAM17,AIPL1,AIRE,ALMS1,ANGPTL3,ANGPTL4,APOB,APOE,ARSB,ASCL1,BBS2,BBS4,BFSP1,BFSP2,BMPR1B,CABP4,CACNA1F,CCND1,CD247,CDHR1,CDK4,CHD7,CHM,CHST6,CLCN2,CNGB3,COL1A1,COL2A1,COL4A3,COL5A1,COL5A2,CP,CRB1,CRX,CRYAA,CRYBA1,CRYBA4,CRYBB2,CRYGC,CRYGD,CSTB,CX3CR1,DFNB31,DNAJC5,EGF,EGFR,ELOVL4,EMX2,EPAS1,EPHA2,ERCC6,FGF10,FGF8,FGF9,FLT4,FOXC1,FOXC2,FOXE3,FOXL2,FOXP2,FSCN2,FTO,FYCO1,GALNS,GCGR,GDF3,…	180
Embryonic Development	eye development	1.9e-43	ABCA4,ABL1,ADAM17,AIPL1,AIRE,ALMS1,ANGPTL3,ANGPTL4,APOB,APOE,ARSB,ASCL1,BBS2,BBS4,BFSP1,BFSP2,BMPR1B,CABP4,CACNA1F,CCND1,CD247,CDHR1,CDK4,CHD7,CHM,CHST6,CLCN2,CNGB3,COL1A1,COL2A1,COL4A3,COL5A1,COL5A2,CP,CRB1,CRX,CRYAA,CRYBA1,CRYBA4,CRYBB2,CRYGC,CRYGD,CSTB,CX3CR1,DFNB31,DNAJC5,EGF,EGFR,ELOVL4,EMX2,EPAS1,EPHA2,ERCC6,FGF10,FGF8,FGF9,FLT4,FOXC1,FOXC2,FOXE3,FOXL2,FOXP2,FSCN2,FTO,FYCO1,GALNS,GCGR,GDF3,…	180
Organ Development	eye development	1.9e-43	ABCA4,ABL1,ADAM17,AIPL1,AIRE,ALMS1,ANGPTL3,ANGPTL4,APOB,APOE,ARSB,ASCL1,BBS2,BBS4,BFSP1,BFSP2,BMPR1B,CABP4,CACNA1F,CCND1,CD247,CDHR1,CDK4,CHD7,CHM,CHST6,CLCN2,CNGB3,COL1A1,COL2A1,COL4A3,COL5A1,COL5A2,CP,CRB1,CRX,CRYAA,CRYBA1,CRYBA4,CRYBB2,CRYGC,CRYGD,CSTB,CX3CR1,DFNB31,DNAJC5,EGF,EGFR,ELOVL4,EMX2,EPAS1,EPHA2,ERCC6,FGF10,FGF8,FGF9,FLT4,FOXC1,FOXC2,FOXE3,FOXL2,FOXP2,FSCN2,FTO,FYCO1,GALNS,GCGR,GDF3,…	180
Tissue Development	eye development	1.9e-43	ABCA4,ABL1,ADAM17,AIPL1,AIRE,ALMS1,ANGPTL3,ANGPTL4,APOB,APOE,ARSB,ASCL1,BBS2,BBS4,BFSP1,BFSP2,BMPR1B,CABP4,CACNA1F,CCND1,CD247,CDHR1,CDK4,CHD7,CHM,CHST6,CLCN2,CNGB3,COL1A1,COL2A1,COL4A3,COL5A1,COL5A2,CP,CRB1,CRX,CRYAA,CRYBA1,CRYBA4,CRYBB2,CRYGC,CRYGD,CSTB,CX3CR1,DFNB31,DNAJC5,EGF,EGFR,ELOVL4,EMX2,EPAS1,EPHA2,ERCC6,FGF10,FGF8,FGF9,FLT4,FOXC1,FOXC2,FOXE3,FOXL2,FOXP2,FSCN2,FTO,FYCO1,GALNS,GCGR,GDF3,…	180
Visual System Development and Function	eye development	1.9e-43	ABCA4,ABL1,ADAM17,AIPL1,AIRE,ALMS1,ANGPTL3,ANGPTL4,APOB,APOE,ARSB,ASCL1,BBS2,BBS4,BFSP1,BFSP2,BMPR1B,CABP4,CACNA1F,CCND1,CD247,CDHR1,CDK4,CHD7,CHM,CHST6,CLCN2,CNGB3,COL1A1,COL2A1,COL4A3,COL5A1,COL5A2,CP,CRB1,CRX,CRYAA,CRYBA1,CRYBA4,CRYBB2,CRYGC,CRYGD,CSTB,CX3CR1,DFNB31,DNAJC5,EGF,EGFR,ELOVL4,EMX2,EPAS1,EPHA2,ERCC6,FGF10,FGF8,FGF9,FLT4,FOXC1,FOXC2,FOXE3,FOXL2,FOXP2,FSCN2,FTO,FYCO1,GALNS,GCGR,GDF3,…	180
Hereditary Disorder	Hereditary Eye Disease	2.93e-43	ABCA4,ADAMTS10,AIPL1,AP3B1,B3GALTL,BEST1,BLOC1S6,C2orf71,C8orf37,CA4,CACNA1F,CDH23,CDH3,CERKL,CHM,CHN1,CNGA1,CNGB1,CRB1,CRX,DFNB31,DHDDS,FAM161A,FBN1,FLVCR1,FOXC1,FSCN2,GPR98,GUCA1B,GUCY2D,HPS3,HPS6,IDH3B,IL6R,IMPDH1,IMPG2,IQCB1,KCNJ13,KLHL7,LCA5,MERTK,MYO7A,NMNAT1,OAT,OCA2,PDE6A,PDE6B,PDE6G,PITX2,POU3F4,PROM1,PRPF3,PRPF31,PRPF6,PRPF8,PRPH2,RHO,RLBP1,ROM1,RP1,RP2,RP9,RPE65,RPGR,RPGRIP1,SAG,SEMA4A…	77
Ophthalmic Disease	Hereditary Eye Disease	2.93e-43	ABCA4,ADAMTS10,AIPL1,AP3B1,B3GALTL,BEST1,BLOC1S6,C2orf71,C8orf37,CA4,CACNA1F,CDH23,CDH3,CERKL,CHM,CHN1,CNGA1,CNGB1,CRB1,CRX,DFNB31,DHDDS,FAM161A,FBN1,FLVCR1,FOXC1,FSCN2,GPR98,GUCA1B,GUCY2D,HPS3,HPS6,IDH3B,IL6R,IMPDH1,IMPG2,IQCB1,KCNJ13,KLHL7,LCA5,MERTK,MYO7A,NMNAT1,OAT,OCA2,PDE6A,PDE6B,PDE6G,PITX2,POU3F4,PROM1,PRPF3,PRPF31,PRPF6,PRPF8,PRPH2,RHO,RLBP1,ROM1,RP1,RP2,RP9,RPE65,RPGR,RPGRIP1,SAG,SEMA4A…	77
Cell Death and Survival	necrosis	4.45e-43	A2M,ABCB1,ABCB4,ABCB7,ABCG2,ABL1,ACACA,ACAT1,ACE,ACTB,ACTC1,ACVR2B,ACVRL1,ADA,ADAM17,ADCY10,ADCY5,ADIPOQ,ADRB1,ADRB2,AGA,AGPAT2,AGRN,AGT,AGTR2,AICDA,AIFM1,AIMP1,ALDH2,ALK,ALOX5,ALS2,AMACR,AMH,ANTXR1,ANTXR2,APOA1,APOB,APOE,APOL1,APP,APRT,AQP7,AR,ARG1,ARHGEF6,ARID1A,ARNT,ASAH1,ASCL1,ATM,ATP13A2,ATP1A2,ATP2A1,ATP6AP2,ATP7B,ATR,ATXN2,ATXN7,AXIN1,BAG3,BAP1,BARD1,BAX,BBS4,BCHE,BCL10,BCL3,BCR,BDNF,BLM,B…	629
Skeletal and Muscular System Development and Function	morphology of skeletal system	5.26e-42	ACVR2B,ADRB2,ALX1,ALX4,ANKH,ANTXR1,ARSB,ATL1,BMP1,BMPR1B,BRCA1,BRCA2,CARTPT,CAV1,CBX2,CCND1,CDON,CHSY1,CHUK,CLCN7,COL11A2,COL2A1,COL9A1,CREBBP,CRTAP,CTSK,CYP19A1,CYP26B1,CYP27B1,DARC,DDR2,DLL3,DLX5,DMP1,DNMT3B,ECE1,EDN1,EDNRA,EFNB1,EGFR,EIF2AK3,EMX2,ENPP1,ERCC6,EXT2,EYA1,FAM123B,FBN1,FGF10,FGF23,FGF3,FGF8,FGFR3,FLVCR1,FMR1,FN1,FOXC2,FOXI1,FRZB,FSHR,G6PC,GAD1,GALNT3,GATA3,GC,GCM2,GDF6,GJA1,GLI2,GS…	196
Cell Death and Survival	apoptosis	8.43e-42	A2M,ABCA1,ABCB1,ABCG2,ABL1,ACACA,ACE,ACTC1,ACTN4,ACVR1,ACVR2B,ADA,ADAM17,ADCY10,ADCY5,ADIPOQ,ADRB1,ADRB2,AGPAT2,AGRN,AGT,AGTR2,AIFM1,AIMP1,AIPL1,AIRE,ALDH2,ALK,ALMS1,ALOX5,ALS2,ALX3,ALX4,AMH,ANG,ANGPTL4,ANTXR1,ANXA5,APBB2,APOA1,APOE,APP,AQP2,AQP3,AQP7,AR,ARG1,ARHGEF6,ARNT,ASAH1,ASCL1,ATM,ATP1A2,ATP2A1,ATP6AP2,ATR,ATXN2,AVP,AXIN1,B4GALT1,BAG3,BAP1,BARD1,BAX,BBS2,BBS4,BCL10,BCL3,BCR,BDNF,BHLHE41,BI…	649
Nervous System Development and Function	morphology of nervous system	8.9e-42	ABCA4,ABCD1,ABL1,AGA,AGRN,AGT,AGTR2,AIFM1,AIPL1,ALS2,ALX1,APBB2,APOB,APOE,APP,ARX,ASCL1,ATM,ATP1A2,BAX,BBS2,BBS4,BCR,BDNF,BMPR1B,BRAF,BRCA1,CA8,CABP4,CACNA1D,CACNA1F,CAV1,CC2D1A,CCND1,CD247,CD40,CD40LG,CD44,CDH23,CDON,CHAT,CHM,CHN1,CHRNA1,CHRNA4,CHRNB2,CHRNE,CHRNG,CHUK,CLCF1,CLCN2,CLDN19,CLN5,CNTNAP2,COL1A1,COL2A1,CP,CRB1,CREB1,CREBBP,CRX,CSTB,CX3CR1,CXCR4,DCX,DHH,DLL3,DLX5,DNAJC5,DYRK1A,ECE1,EDN…	277
Organismal Development	morphology of bone	1.03e-41	ACVR2B,ADRB2,ALX1,ALX4,ANKH,ANTXR1,ARSB,ATL1,BMP1,BMPR1B,BRCA1,BRCA2,CARTPT,CAV1,CBX2,CCND1,CDON,CHSY1,CHUK,CLCN7,COL11A2,COL2A1,COL9A1,CREBBP,CRTAP,CTSK,CYP19A1,CYP27B1,DARC,DDR2,DLL3,DLX5,DMP1,DNMT3B,ECE1,EDN1,EDNRA,EFNB1,EGFR,EIF2AK3,EMX2,ENPP1,ERCC6,EYA1,FAM123B,FBN1,FGF10,FGF23,FGF3,FGF8,FGFR3,FLVCR1,FMR1,FOXC2,FOXI1,FRZB,FSHR,G6PC,GAD1,GALNT3,GATA3,GC,GCM2,GDF6,GJA1,GLI2,GSN,HBB,HBD,HDAC4,H…	185
Embryonic Development	morphology of bone	1.03e-41	ACVR2B,ADRB2,ALX1,ALX4,ANKH,ANTXR1,ARSB,ATL1,BMP1,BMPR1B,BRCA1,BRCA2,CARTPT,CAV1,CBX2,CCND1,CDON,CHSY1,CHUK,CLCN7,COL11A2,COL2A1,COL9A1,CREBBP,CRTAP,CTSK,CYP19A1,CYP27B1,DARC,DDR2,DLL3,DLX5,DMP1,DNMT3B,ECE1,EDN1,EDNRA,EFNB1,EGFR,EIF2AK3,EMX2,ENPP1,ERCC6,EYA1,FAM123B,FBN1,FGF10,FGF23,FGF3,FGF8,FGFR3,FLVCR1,FMR1,FOXC2,FOXI1,FRZB,FSHR,G6PC,GAD1,GALNT3,GATA3,GC,GCM2,GDF6,GJA1,GLI2,GSN,HBB,HBD,HDAC4,H…	185
Organ Development	morphology of bone	1.03e-41	ACVR2B,ADRB2,ALX1,ALX4,ANKH,ANTXR1,ARSB,ATL1,BMP1,BMPR1B,BRCA1,BRCA2,CARTPT,CAV1,CBX2,CCND1,CDON,CHSY1,CHUK,CLCN7,COL11A2,COL2A1,COL9A1,CREBBP,CRTAP,CTSK,CYP19A1,CYP27B1,DARC,DDR2,DLL3,DLX5,DMP1,DNMT3B,ECE1,EDN1,EDNRA,EFNB1,EGFR,EIF2AK3,EMX2,ENPP1,ERCC6,EYA1,FAM123B,FBN1,FGF10,FGF23,FGF3,FGF8,FGFR3,FLVCR1,FMR1,FOXC2,FOXI1,FRZB,FSHR,G6PC,GAD1,GALNT3,GATA3,GC,GCM2,GDF6,GJA1,GLI2,GSN,HBB,HBD,HDAC4,H…	185
Tissue Development	morphology of bone	1.03e-41	ACVR2B,ADRB2,ALX1,ALX4,ANKH,ANTXR1,ARSB,ATL1,BMP1,BMPR1B,BRCA1,BRCA2,CARTPT,CAV1,CBX2,CCND1,CDON,CHSY1,CHUK,CLCN7,COL11A2,COL2A1,COL9A1,CREBBP,CRTAP,CTSK,CYP19A1,CYP27B1,DARC,DDR2,DLL3,DLX5,DMP1,DNMT3B,ECE1,EDN1,EDNRA,EFNB1,EGFR,EIF2AK3,EMX2,ENPP1,ERCC6,EYA1,FAM123B,FBN1,FGF10,FGF23,FGF3,FGF8,FGFR3,FLVCR1,FMR1,FOXC2,FOXI1,FRZB,FSHR,G6PC,GAD1,GALNT3,GATA3,GC,GCM2,GDF6,GJA1,GLI2,GSN,HBB,HBD,HDAC4,H…	185
Skeletal and Muscular System Development and Function	morphology of bone	1.03e-41	ACVR2B,ADRB2,ALX1,ALX4,ANKH,ANTXR1,ARSB,ATL1,BMP1,BMPR1B,BRCA1,BRCA2,CARTPT,CAV1,CBX2,CCND1,CDON,CHSY1,CHUK,CLCN7,COL11A2,COL2A1,COL9A1,CREBBP,CRTAP,CTSK,CYP19A1,CYP27B1,DARC,DDR2,DLL3,DLX5,DMP1,DNMT3B,ECE1,EDN1,EDNRA,EFNB1,EGFR,EIF2AK3,EMX2,ENPP1,ERCC6,EYA1,FAM123B,FBN1,FGF10,FGF23,FGF3,FGF8,FGFR3,FLVCR1,FMR1,FOXC2,FOXI1,FRZB,FSHR,G6PC,GAD1,GALNT3,GATA3,GC,GCM2,GDF6,GJA1,GLI2,GSN,HBB,HBD,HDAC4,H…	185
Connective Tissue Development and Function	morphology of bone	1.03e-41	ACVR2B,ADRB2,ALX1,ALX4,ANKH,ANTXR1,ARSB,ATL1,BMP1,BMPR1B,BRCA1,BRCA2,CARTPT,CAV1,CBX2,CCND1,CDON,CHSY1,CHUK,CLCN7,COL11A2,COL2A1,COL9A1,CREBBP,CRTAP,CTSK,CYP19A1,CYP27B1,DARC,DDR2,DLL3,DLX5,DMP1,DNMT3B,ECE1,EDN1,EDNRA,EFNB1,EGFR,EIF2AK3,EMX2,ENPP1,ERCC6,EYA1,FAM123B,FBN1,FGF10,FGF23,FGF3,FGF8,FGFR3,FLVCR1,FMR1,FOXC2,FOXI1,FRZB,FSHR,G6PC,GAD1,GALNT3,GATA3,GC,GCM2,GDF6,GJA1,GLI2,GSN,HBB,HBD,HDAC4,H…	185
Organ Morphology	morphology of bone	1.03e-41	ACVR2B,ADRB2,ALX1,ALX4,ANKH,ANTXR1,ARSB,ATL1,BMP1,BMPR1B,BRCA1,BRCA2,CARTPT,CAV1,CBX2,CCND1,CDON,CHSY1,CHUK,CLCN7,COL11A2,COL2A1,COL9A1,CREBBP,CRTAP,CTSK,CYP19A1,CYP27B1,DARC,DDR2,DLL3,DLX5,DMP1,DNMT3B,ECE1,EDN1,EDNRA,EFNB1,EGFR,EIF2AK3,EMX2,ENPP1,ERCC6,EYA1,FAM123B,FBN1,FGF10,FGF23,FGF3,FGF8,FGFR3,FLVCR1,FMR1,FOXC2,FOXI1,FRZB,FSHR,G6PC,GAD1,GALNT3,GATA3,GC,GCM2,GDF6,GJA1,GLI2,GSN,HBB,HBD,HDAC4,H…	185
Auditory Disease	hearing loss	6.19e-41	ABCB1,ACTB,ACTG1,APOE,BAX,BDNF,CACNA1D,CACNB2,CCDC50,CDH23,CHM,COCH,COL11A2,COL1A1,COL4A3,DFNB31,DFNB59,DIAPH1,DIAPH3,DSPP,EDNRB,ESPN,EYA1,FGF3,FGFR3,FOXI1,FSHR,FZD4,GABRB3,GIPC3,GJB2,GJB3,GPR98,GPSM2,GRHL2,GRXCR1,GUSB,HEXB,HGF,IGF1,ILDR1,KCNJ10,KCNQ1,KCNQ4,LHFPL5,LRP2,LRTOMT,MARVELD2,MSRB3,MYO15A,MYO1A,MYO3A,MYO7A,NAGLU,NDP,NEUROD1,OTOF,PAX3,PAX8,PKD1,POU3F4,POU4F3,PRKRA,RB1,RDX,RET,SALL1,SALL4,…	88
Neurological Disease	hearing loss	6.19e-41	ABCB1,ACTB,ACTG1,APOE,BAX,BDNF,CACNA1D,CACNB2,CCDC50,CDH23,CHM,COCH,COL11A2,COL1A1,COL4A3,DFNB31,DFNB59,DIAPH1,DIAPH3,DSPP,EDNRB,ESPN,EYA1,FGF3,FGFR3,FOXI1,FSHR,FZD4,GABRB3,GIPC3,GJB2,GJB3,GPR98,GPSM2,GRHL2,GRXCR1,GUSB,HEXB,HGF,IGF1,ILDR1,KCNJ10,KCNQ1,KCNQ4,LHFPL5,LRP2,LRTOMT,MARVELD2,MSRB3,MYO15A,MYO1A,MYO3A,MYO7A,NAGLU,NDP,NEUROD1,OTOF,PAX3,PAX8,PKD1,POU3F4,POU4F3,PRKRA,RB1,RDX,RET,SALL1,SALL4,…	88
Organismal Survival	survival of organism	1.9e-39	ABCB4,ABL1,ACTC1,ADRA2C,ADRB2,AGPAT2,AGRN,AGT,AGTR2,AGXT,ALDH5A1,ALK,ANTXR2,APOA1,APOE,APP,AR,ARG1,ARNT,ARX,ASAH1,ATM,ATP7B,ATR,BAX,BCR,BDNF,BRCA2,C3,C5,CARD9,CARTPT,CASP8,CCL2,CCL3,CCL3L1/CCL3L3,CD4,CD40,CD40LG,CD44,CDH1,CEBPA,CFTR,CHEK2,CHRNA1,COL3A1,COL4A3,COL5A2,COMP,CR1,CREB1,CTLA4,CTSC,CXCR1,CYBB,CYCS,CYP2D6,DMD,DNMT1,DNMT3B,DOCK8,DSP,EGFR,EIF2AK3,ENG,EPAS1,EPO,EPOR,ERBB2,ERBB3,F11,F2,F7,FA…	231
Cellular Compromise	degeneration of cells	3.16e-38	ABCA4,ADIPOQ,AFG3L2,AGA,AIFM1,AIPL1,APOE,APP,AR,ARNT,ATM,ATXN7,BAX,BDNF,CACNA1D,CAV1,CAV3,CERKL,CFL2,CHM,CLCN2,CNGB3,CP,CREB1,CREBBP,CRX,CX3CR1,DMD,DNAJC5,DYNC1H1,DYSF,EDNRB,ELOVL4,EP300,EPM2A,EPO,EPOR,ERBB3,ERCC8,F2,FASLG,FSHR,GABRB3,GDNF,GPR98,GRIN2B,GRK1,GUCY2D,HADHA,HEXB,HRAS,HTRA1,HTT,IFNG,IGF1,IL1B,IL1RN,INSR,KCNJ10,KCNQ1,KCNQ4,LRP5,LRP8,LRRK2,LTA,MAPT,MAX,MERTK,MSX2,NAGLU,NDP,NDUFS4,NEFH,N…	126
Cellular Growth and Proliferation	proliferation of cells	6.6e-37	A2M,ABCB1,ABCB4,ABCB6,ABCB7,ABCC2,ABCC9,ABCG2,ABL1,ACACA,ACAT1,ACSL6,ACTB,ACTG1,ACTN4,ACVR1,ACVRL1,ADA,ADAM17,ADAMTS2,ADIPOQ,ADK,ADRB2,AGK,AGPS,AGRN,AGT,AGTR2,AHCY,AICDA,AIMP1,AIRE,AK2,ALK,ALMS1,ALOX5,AMACR,AMELX,AMH,AMHR2,ANG,ANGPTL4,ANTXR1,APBB2,APOA1,APOE,APP,AQP7,AR,ARFGEF2,ARG1,ARHGEF6,ARID1A,ARNT,ARX,ASAH1,ASCL1,ASIP,ATIC,ATM,ATP6V0A2,ATR,AVP,AXIN1,AXIN2,B4GALT1,B4GALT7,BANK1,BAP1,BARD1,BAX…	794
Hematological Disease	anemia	9.05e-37	ABCB7,ADD1,ALAS2,AMN,APOE,AR,BAX,BLM,BRCA2,BRIP1,BUB1,C3,CAT,CCND1,CD40LG,CDAN1,CDK4,CEBPA,CFH,CFHR1,CFHR3,CP,CPOX,CTLA4,CUBN,CX3CR1,DHFR,DIAPH1,DKC1,EDNRA,EDNRB,EP300,EPB42,EPO,EPOR,ERBB2,FADD,FANCA,FANCB,FANCD2,FANCE,FANCF,FANCG,FANCI,FANCL,FCGR1A,FCGR2A,FCGR2B,FCGR3A,FLVCR1,FN1,FSHR,GATA1,GATA2,GCLC,GIF,GLRX5,GPI,GRIN2B,GSS,HAMP,HBA1/HBA2,HBB,HBD,HMOX1,IFNG,IKZF1,IL10,IL2RA,IL7R,IMPDH1,IMPDH2,…	136
Organismal Injury and Abnormalities	Fibrosis	1.85e-36	ABCB4,ABL1,ACTA1,ACTC1,ADA,ADIPOQ,ADRA2C,ADRB1,ADRB2,AGA,AGT,AGTR2,ALOX5,APOA1,APOE,APRT,AR,ARG1,ARNT,ASXL1,BAX,BCR,BLMH,BMP1,BMPR1A,BMPR2,C3,C5,CACNA1H,CAV1,CAV3,CBL,CCL2,CCND1,CD4,CD40LG,CDK4,CDSN,CEL,CFTR,COL1A1,COL1A2,COL3A1,COL4A3,COMP,CREB1,CREBBP,CTSK,CYBB,CYP11B2,CYP3A5,DCN,DES,DHH,DKC1,DMD,DSP,DYSF,EDN1,EDNRA,EDNRB,EGF,EGFR,ELANE,EPO,EZH2,F11,FASLG,FCGR2B,FLT4,FN1,GDNF,GNAS,GSN,HBB,HGF,H…	188
Organismal Development	development of blood vessel	2.28e-36	ABCA4,ACVR1,ACVR2B,ACVRL1,ADA,ADAM9,ADAMTS2,ADD1,ADIPOQ,ADRA2C,AGT,AGTR2,AIMP1,ANG,ANGPTL3,ANGPTL4,APOA1,APOB,APOE,APP,ARG1,ARNT,ATP6V0A2,B4GALT1,BDNF,BMP2,BMPR1A,BMPR2,BRAF,C3,C5,CAV1,CBL,CBX2,CCL11,CCL2,CCL5,CCM2,CD3E,CD40,CD40LG,CD44,CFC1/CFC1B,CHD7,CHM,COL1A1,COL1A2,COL3A1,COL4A1,COL4A2,COL4A3,COL5A1,COMP,CREBBP,CX3CR1,CXCR4,CYBA,CYBB,CYCS,CYLD,CYP11B2,CYP2C9,DCN,DMP1,ECE1,ECM1,EDN1,EDNRA,EDN…	255
Cardiovascular System Development and Function	development of blood vessel	2.28e-36	ABCA4,ACVR1,ACVR2B,ACVRL1,ADA,ADAM9,ADAMTS2,ADD1,ADIPOQ,ADRA2C,AGT,AGTR2,AIMP1,ANG,ANGPTL3,ANGPTL4,APOA1,APOB,APOE,APP,ARG1,ARNT,ATP6V0A2,B4GALT1,BDNF,BMP2,BMPR1A,BMPR2,BRAF,C3,C5,CAV1,CBL,CBX2,CCL11,CCL2,CCL5,CCM2,CD3E,CD40,CD40LG,CD44,CFC1/CFC1B,CHD7,CHM,COL1A1,COL1A2,COL3A1,COL4A1,COL4A2,COL4A3,COL5A1,COMP,CREBBP,CX3CR1,CXCR4,CYBA,CYBB,CYCS,CYLD,CYP11B2,CYP2C9,DCN,DMP1,ECE1,ECM1,EDN1,EDNRA,EDN…	255
Cellular Movement	migration of cells	4.66e-36	A2M,ABCB4,ABL1,ACAN,ACTB,ACTN4,ACVR1,ACVRL1,ADA,ADAM17,ADAM9,ADAMTS13,ADD1,ADIPOQ,ADRB2,AGK,AGT,AGTR2,AIMP1,AIRE,ALK,ALOX5,ANGPTL3,ANGPTL4,ANXA5,APBB2,APOA1,APOB,APOE,APP,AR,ARG1,ARHGAP31,ARHGEF6,ARNT,ARX,ASCL1,ASPM,ATM,B4GALT1,BAG3,BAX,BCL10,BCR,BDNF,BHLHE41,BMP2,BMPR1A,BMPR2,BRCA1,BSG,BTK,C3,C4B (includes others),C5,CARD9,CASP8,CAT,CAV1,CBL,CCL11,CCL2,CCL3,CCL3L1/CCL3L3,CCL5,CCND1,CD207,CD209,C…	463
Cell Death and Survival	cell survival	4.68e-36	ABCB1,ABCB4,ABCB6,ABCC6,ABCG2,ABL1,ACE,ACVR2B,ACVRL1,ADAM17,ADIPOQ,ADK,AGRN,AICDA,AIFM1,AIMP1,ALK,ALS2,AMH,ANG,ANTXR1,ANTXR2,APOB,APOE,APP,AQP3,AR,ASAH1,ATM,ATP7B,ATR,BARD1,BAX,BCL10,BCL3,BCR,BDNF,BLM,BMP2,BRAF,BRCA1,BRCA2,BRIP1,BTK,C5,CA2,CARTPT,CASP8,CAT,CAV1,CBL,CC2D1A,CCL11,CCL2,CCL3,CCL5,CCND1,CD2AP,CD3E,CD4,CD40,CD40LG,CD44,CD79A,CDH1,CDK4,CEBPE,CHEK2,CHI3L1,CHUK,CISH,COL17A1,COL1A1,COL4A3,…	368
Molecular Transport	transport of molecule	5.13e-36	AAAS,ABCA1,ABCA4,ABCB1,ABCB11,ABCB4,ABCB6,ABCB7,ABCC2,ABCC6,ABCC9,ABCD1,ABCG2,ABCG5,ABCG8,ACSL6,ACTN2,ADIPOQ,ADRB2,AGT,AKAP9,AKR1C4,ANKH,AP3B1,AP4B1,AP4E1,AP4S1,APOA1,APOA2,APOB,APOE,APOL1,APP,AQP2,AQP3,AQP7,AR,ARFGEF2,ARG1,ASPSCR1,ATP1A2,ATP2A1,ATP5E,ATP6V1B1,ATP7B,ATXN7,AVP,AXIN1,B4GALT1,BCL3,BDNF,BEST1,BSG,BSND,C3,CA2,CA4,CACNA1D,CACNA1H,CACNA1S,CACNB2,CACNG2,CAPN10,CAT,CATSPER1,CAV1,CCL3,CCL5…	359
Cellular Function and Maintenance	ion homeostasis of cells	6.96e-36	A2M,ABCB7,ABCC2,ABL1,ADA,ADD1,ADIPOQ,ADRB2,AGT,AGTR2,ALAS2,ALMS1,APOA1,APOE,APP,ATP7B,AVP,BAX,BCR,BSG,BSND,BTK,C3,C4B (includes others),C5,C7,CA2,CACNA1D,CACNA1F,CATSPER1,CAV1,CCL11,CCL2,CCL3,CCL3L1/CCL3L3,CCL5,CD247,CD3E,CD4,CD40,CD79A,CD79B,CFTR,CHRM3,CLCN2,CLDN16,CLEC7A,CP,CPS1,CXCR4,DARC,DMPK,DRD5,EDN1,EGF,ENPP1,EPO,EPOR,F2,F7,FASLG,FCGR1A,FCGR2A,FCGR2B,FCGR3A,FGF23,FMR1,FN1,FTL,G6PC,G6PC3,GA…	179
Developmental Disorder	skeletal dysplasia	8.42e-36	ABCC9,ACAN,ADAMTS10,ADAMTS2,AGPS,ARSE,B4GALT7,CHST14,CHST3,CHSY1,COL11A1,COL11A2,COL1A1,COL1A2,COL2A1,COL3A1,COL5A1,COL5A2,COL9A1,COL9A2,COL9A3,COMP,DDR2,DYM,DYNC2H1,EBP,EIF2AK3,EXT1,EXT2,FAM123B,FBN1,FGFR3,FLNA,FLNB,GNAS,GNPAT,GPC6,HSPG2,IFT122,IFT43,IHH,LMNA,LRP5,MATN3,MSX2,NOG,NOTCH2,NPR2,PAPSS2,PCNT,PDE4D,PEX7,PKD1,ROR2,SH3PXD2B,SLC26A2,SLC35D1,SOST,STAR,TRAPPC2,TRIP11,TRPV4,TWIST1,TYROBP,WDR…	68
Skeletal and Muscular Disorders	skeletal dysplasia	8.42e-36	ABCC9,ACAN,ADAMTS10,ADAMTS2,AGPS,ARSE,B4GALT7,CHST14,CHST3,CHSY1,COL11A1,COL11A2,COL1A1,COL1A2,COL2A1,COL3A1,COL5A1,COL5A2,COL9A1,COL9A2,COL9A3,COMP,DDR2,DYM,DYNC2H1,EBP,EIF2AK3,EXT1,EXT2,FAM123B,FBN1,FGFR3,FLNA,FLNB,GNAS,GNPAT,GPC6,HSPG2,IFT122,IFT43,IHH,LMNA,LRP5,MATN3,MSX2,NOG,NOTCH2,NPR2,PAPSS2,PCNT,PDE4D,PEX7,PKD1,ROR2,SH3PXD2B,SLC26A2,SLC35D1,SOST,STAR,TRAPPC2,TRIP11,TRPV4,TWIST1,TYROBP,WDR…	68
Connective Tissue Disorders	skeletal dysplasia	8.42e-36	ABCC9,ACAN,ADAMTS10,ADAMTS2,AGPS,ARSE,B4GALT7,CHST14,CHST3,CHSY1,COL11A1,COL11A2,COL1A1,COL1A2,COL2A1,COL3A1,COL5A1,COL5A2,COL9A1,COL9A2,COL9A3,COMP,DDR2,DYM,DYNC2H1,EBP,EIF2AK3,EXT1,EXT2,FAM123B,FBN1,FGFR3,FLNA,FLNB,GNAS,GNPAT,GPC6,HSPG2,IFT122,IFT43,IHH,LMNA,LRP5,MATN3,MSX2,NOG,NOTCH2,NPR2,PAPSS2,PCNT,PDE4D,PEX7,PKD1,ROR2,SH3PXD2B,SLC26A2,SLC35D1,SOST,STAR,TRAPPC2,TRIP11,TRPV4,TWIST1,TYROBP,WDR…	68
Cardiovascular System Development and Function	morphology of cardiovascular system	2.4e-35	ABCC6,ABL1,ACE,ACTA2,ACTC1,ACVRL1,ADAM17,ADAM9,ADAMTS13,ADD1,ADIPOQ,AGT,AGTR2,APOE,APP,ARNT,ARSB,B4GALT1,BIN1,BLM,BMP1,BMP2,BMPR1A,BMPR2,BRAF,CACNA1H,CASP8,CASQ2,CAV1,CAV3,CC2D1A,CCM2,CCND1,CD2AP,CD40LG,CD44,CDK4,CDON,CFC1/CFC1B,COL2A1,COL3A1,COL4A1,COL4A3,COL5A1,COMT,CREB1,CREBBP,CXCR4,DBH,DES,DKC1,DLX5,DNAH11,ECE1,EDN1,EDNRA,EDNRB,EGLN1,ELOVL4,ENG,EP300,EPAS1,EPB42,EPHA2,EPM2A,EPO,EPOR,ERBB2,ER…	222
Developmental Disorder	dysplasia	3.18e-35	ABCC9,ACAN,ACE,ADAMTS10,ADAMTS2,AGPS,AGT,ARSE,B4GALT7,BRAF,CCND1,CHST14,CHST3,CHSY1,COL11A1,COL11A2,COL1A1,COL1A2,COL2A1,COL3A1,COL5A1,COL5A2,COL9A1,COL9A2,COL9A3,COMP,DDR2,DLL3,DYM,DYNC2H1,EBP,EGFR,EIF2AK3,EXT1,EXT2,FAM123B,FBN1,FGFR3,FLNA,FLNB,FRAS1,GATA3,GNAS,GNPAT,GPC6,HSPG2,IFT122,IFT43,IHH,KRAS,LMNA,LRP5,MATN3,MSX2,NKX3-2,NOG,NOTCH2,NPR2,PAPSS2,PCNT,PDE4D,PEX7,PKD1,PML,PSEN1,PTEN,RB1,REN,RE…	88
Developmental Disorder	Hypoplasia	7.57e-35	ABL1,ACE,ACOX1,ACVR2B,ACVRL1,ADAM17,AGTR2,AMELX,APOE,AR,ARNT,ATM,BAG3,BAX,BCL3,BLNK,BRCA2,CBL,CCND1,CD247,CD3E,CD3G,CD40LG,CDK4,CFC1/CFC1B,COL2A1,CSTB,CTLA4,CYP11A1,CYP19A1,CYP27B1,DCLRE1C,DHH,DLX5,ECE1,EDN1,EDNRA,EGFR,EPO,EPOR,ERBB2,ERBB3,ERCC6,EYA1,FADD,FAM123B,FAM83H,FGF10,FGF23,FGF3,FGF8,FGF9,FGFR3,FOXC2,FOXE3,FOXF1,FOXN1,FOXO1,FSHR,GABRB3,GJA1,GLI2,GNPAT,HGF,HOXA11,HOXA13,HOXD13,HS6ST1,IFNGR…	178
Lipid Metabolism	quantity of steroid	7.88e-35	ABCA1,ABCB11,ABCB4,ABCC2,ABCG5,ABCG8,ACAT1,ADCY10,ADD1,ADIPOQ,ADRB1,ADRB2,AGT,AGTR2,AMACR,AMH,ANGPTL3,ANGPTL4,APOA1,APOA2,APOB,APOE,APP,AR,ARNT,ATP7B,ATXN2,AVP,BAG3,BDNF,BRCA1,CARTPT,CAV1,CAV3,CCL2,CD4,CDK4,CEBPA,CEL,CES1,CETP,COL4A3,COMT,CREB1,CYBB,CYP11A1,CYP17A1,CYP19A1,CYP24A1,CYP27A1,CYP27B1,DBH,DHCR24,DHH,EDN1,EGF,EGFR,EPM2A,FA2H,FASLG,FGF23,FOXO1,FSHB,FSHR,G6PC,G6PC3,GATA6,GC,GCK,GFER,GHRH…	173
Molecular Transport	quantity of steroid	7.88e-35	ABCA1,ABCB11,ABCB4,ABCC2,ABCG5,ABCG8,ACAT1,ADCY10,ADD1,ADIPOQ,ADRB1,ADRB2,AGT,AGTR2,AMACR,AMH,ANGPTL3,ANGPTL4,APOA1,APOA2,APOB,APOE,APP,AR,ARNT,ATP7B,ATXN2,AVP,BAG3,BDNF,BRCA1,CARTPT,CAV1,CAV3,CCL2,CD4,CDK4,CEBPA,CEL,CES1,CETP,COL4A3,COMT,CREB1,CYBB,CYP11A1,CYP17A1,CYP19A1,CYP24A1,CYP27A1,CYP27B1,DBH,DHCR24,DHH,EDN1,EGF,EGFR,EPM2A,FA2H,FASLG,FGF23,FOXO1,FSHB,FSHR,G6PC,G6PC3,GATA6,GC,GCK,GFER,GHRH…	173
Small Molecule Biochemistry	quantity of steroid	7.88e-35	ABCA1,ABCB11,ABCB4,ABCC2,ABCG5,ABCG8,ACAT1,ADCY10,ADD1,ADIPOQ,ADRB1,ADRB2,AGT,AGTR2,AMACR,AMH,ANGPTL3,ANGPTL4,APOA1,APOA2,APOB,APOE,APP,AR,ARNT,ATP7B,ATXN2,AVP,BAG3,BDNF,BRCA1,CARTPT,CAV1,CAV3,CCL2,CD4,CDK4,CEBPA,CEL,CES1,CETP,COL4A3,COMT,CREB1,CYBB,CYP11A1,CYP17A1,CYP19A1,CYP24A1,CYP27A1,CYP27B1,DBH,DHCR24,DHH,EDN1,EGF,EGFR,EPM2A,FA2H,FASLG,FGF23,FOXO1,FSHB,FSHR,G6PC,G6PC3,GATA6,GC,GCK,GFER,GHRH…	173
Cellular Movement	cell movement	9.17e-35	A2M,ABCB4,ABL1,ACAN,ACTB,ACTN4,ACVR1,ACVRL1,ADA,ADAM17,ADAM9,ADAMTS13,ADCY10,ADD1,ADIPOQ,ADRB2,AGK,AGT,AGTR2,AIMP1,AIRE,ALK,ALOX5,ANGPTL3,ANGPTL4,ANXA5,APBB2,APOA1,APOB,APOE,APP,AR,ARFGEF2,ARG1,ARHGAP31,ARHGEF6,ARNT,ARX,ASCL1,ASPM,ATM,B4GALT1,BAG3,BAX,BCL10,BCR,BDNF,BHLHE41,BMP2,BMPR1A,BMPR2,BRCA1,BSG,BTK,C3,C4B (includes others),C5,CARD9,CARTPT,CASP8,CAT,CATSPER1,CAV1,CAV3,CBL,CCL11,CCL2,CCL3,CC…	499
Organismal Development	vasculogenesis	1.03e-34	ABCA4,ACVR1,ACVR2B,ACVRL1,ADA,ADAM9,ADAMTS2,ADIPOQ,ADRA2C,AGT,AGTR2,AIMP1,ANG,ANGPTL3,ANGPTL4,APOA1,APOB,APOE,APP,ARG1,ARNT,ATP6V0A2,BDNF,BMP2,BMPR1A,BMPR2,BRAF,C3,CAV1,CBL,CBX2,CCL11,CCL2,CCM2,CD3E,CD40,CD40LG,CD44,CFC1/CFC1B,CHD7,COL1A1,COL4A1,COL4A2,COL4A3,COMP,CREBBP,CXCR4,CYBA,CYBB,CYLD,CYP11B2,CYP2C9,DCN,DMP1,ECE1,ECM1,EDN1,EDNRA,EDNRB,EFNB1,EGF,EGFR,EGLN1,ENG,EPAS1,EPHA2,EPO,EPOR,ERBB2,EYA…	231
Cardiovascular System Development and Function	vasculogenesis	1.03e-34	ABCA4,ACVR1,ACVR2B,ACVRL1,ADA,ADAM9,ADAMTS2,ADIPOQ,ADRA2C,AGT,AGTR2,AIMP1,ANG,ANGPTL3,ANGPTL4,APOA1,APOB,APOE,APP,ARG1,ARNT,ATP6V0A2,BDNF,BMP2,BMPR1A,BMPR2,BRAF,C3,CAV1,CBL,CBX2,CCL11,CCL2,CCM2,CD3E,CD40,CD40LG,CD44,CFC1/CFC1B,CHD7,COL1A1,COL4A1,COL4A2,COL4A3,COMP,CREBBP,CXCR4,CYBA,CYBB,CYLD,CYP11B2,CYP2C9,DCN,DMP1,ECE1,ECM1,EDN1,EDNRA,EDNRB,EFNB1,EGF,EGFR,EGLN1,ENG,EPAS1,EPHA2,EPO,EPOR,ERBB2,EYA…	231
Tissue Morphology	morphology of connective tissue	1.4e-34	ABCA1,ABL1,ACE,ACTA2,ACVRL1,ADAMTS13,ADD1,ADRB1,ADRB2,ADRB3,AGPAT2,AGTR2,AMHR2,ANTXR1,APOE,ARSB,ATXN2,B4GALT1,BBS2,BLM,BMPR1B,CARTPT,CAV1,CBL,CD40LG,CDK4,CEBPA,CHSY1,CLCN2,CLCN7,COL11A2,COL1A1,COL2A1,COL5A2,COL9A1,CTSK,CYP19A1,CYP26B1,DCN,DHH,DKC1,DLX5,DYNC1H1,EIF2AK3,ELOVL4,ENPP1,EPB42,EPO,EPOR,ERCC6,EXT2,EYA1,F2,FAM123B,FBN1,FGF10,FGFR3,FN1,FOXC2,FSHB,FSHR,GATA1,GATA2,GATA3,GDF3,GDF6,GLI2,GP1BB…	182
Hereditary Disorder	retinitis pigmentosa	1.48e-34	ABCA4,BEST1,C2orf71,C8orf37,CA4,CDH23,CERKL,CNGA1,CNGB1,CRB1,CRX,DFNB31,DHDDS,FAM161A,FLVCR1,FSCN2,GPR98,GUCA1B,IDH3B,IMPDH1,IMPG2,IQCB1,KLHL7,MERTK,MYO7A,PDE6A,PDE6B,PDE6G,PROM1,PRPF3,PRPF31,PRPF6,PRPF8,PRPH2,RHO,RLBP1,ROM1,RP1,RP2,RP9,RPE65,RPGR,SAG,SEMA4A,SNRNP200,SPATA7,TOPORS,TTPA,TULP1,USH1C,USH1G,ZNF513	52
Ophthalmic Disease	retinitis pigmentosa	1.48e-34	ABCA4,BEST1,C2orf71,C8orf37,CA4,CDH23,CERKL,CNGA1,CNGB1,CRB1,CRX,DFNB31,DHDDS,FAM161A,FLVCR1,FSCN2,GPR98,GUCA1B,IDH3B,IMPDH1,IMPG2,IQCB1,KLHL7,MERTK,MYO7A,PDE6A,PDE6B,PDE6G,PROM1,PRPF3,PRPF31,PRPF6,PRPF8,PRPH2,RHO,RLBP1,ROM1,RP1,RP2,RP9,RPE65,RPGR,SAG,SEMA4A,SNRNP200,SPATA7,TOPORS,TTPA,TULP1,USH1C,USH1G,ZNF513	52
Organismal Injury and Abnormalities	Lesion Formation	1.7e-34	ABCC9,ABCG5,ABCG8,ACAT1,ADAMTS13,ADIPOQ,AGT,ALOX5,ANXA5,APOA1,APOA2,APOB,APOE,APP,B4GALT1,BAX,BDNF,BMPR1B,BRAF,C3,C4B (includes others),CAV1,CAV3,CCL2,CCL3L1/CCL3L3,CD4,CD40,CD40LG,CD44,CEL,CES1,CETP,CFTR,COL17A1,COL1A1,COL3A1,CR1,CREB1,CX3CR1,CYBB,CYLD,CYP19A1,CYP2C8,DHFR,DLD,EGF,EGFR,EGLN1,ELANE,EPO,EXT2,F11,F12,FASLG,FBN1,FCGR2B,FGB,FN1,FOXO1,FRAS1,GDNF,GJA1,GNAI2,GP1BA,GP6,GSN,HGF,HMOX1,HRAS,…	152
Developmental Disorder	mental retardation	6.6e-34	ABCD1,AGTR2,ALOX5,ARG1,ARHGEF6,ARID1A,ARX,ATP6AP2,BRWD3,CA8,CACNG2,CC2D1A,CCDC8,CDH15,CRBN,CREBBP,CTNND2,CUL4B,DCX,DIP2B,DOCK8,DYNC1H1,DYRK1A,EIF2B1,EIF2B2,EIF2B3,EIF2B5,EP300,ERCC6,FGD1,FMR1,FTSJ1,GDI1,GRIA3,GRIK2,GRIN2B,HDAC4,HPRT1,HSD17B10,IL1RAPL1,INPP5E,IQSEC2,IRX5,KDM5C,KDM6A,KIRREL3,MAGT1,MECP2,MLL2,OBSL1,OPHN1,PAK3,PDHA1,PEX1,PEX10,PEX13,PRSS12,RAB39B,RAB3GAP2,RPS6KA3,SCN1A,SCN1B,SCN2A,SC…	77
Neurological Disease	mental retardation	6.6e-34	ABCD1,AGTR2,ALOX5,ARG1,ARHGEF6,ARID1A,ARX,ATP6AP2,BRWD3,CA8,CACNG2,CC2D1A,CCDC8,CDH15,CRBN,CREBBP,CTNND2,CUL4B,DCX,DIP2B,DOCK8,DYNC1H1,DYRK1A,EIF2B1,EIF2B2,EIF2B3,EIF2B5,EP300,ERCC6,FGD1,FMR1,FTSJ1,GDI1,GRIA3,GRIK2,GRIN2B,HDAC4,HPRT1,HSD17B10,IL1RAPL1,INPP5E,IQSEC2,IRX5,KDM5C,KDM6A,KIRREL3,MAGT1,MECP2,MLL2,OBSL1,OPHN1,PAK3,PDHA1,PEX1,PEX10,PEX13,PRSS12,RAB39B,RAB3GAP2,RPS6KA3,SCN1A,SCN1B,SCN2A,SC…	77
Cancer	hyperplasia	1.9e-33	ABHD5,ABL1,AGPAT2,AGT,AMH,AMHR2,APOE,AR,ARID1A,ARSB,ASCL1,ASXL1,ATXN2,BAX,BCL3,BMPR1A,BMPR2,BRAF,BRCA1,BTK,C3,CASP8,CAV1,CBL,CCL3,CCL3L1/CCL3L3,CCND1,CD40,CD40LG,CDH1,CDH3,CDK4,CEBPA,CFTR,CHUK,CLCF1,CLCN2,CP,CX3CR1,CYLD,CYP11B2,CYP17A1,CYP19A1,CYP21A2,DCN,DDB2,DHH,DKC1,EGFR,EMX2,ERBB2,ERBB3,ERCC6,EZH2,FA2H,FANCG,FANCM,FASLG,FBN1,FGF3,FGF8,FLT4,FOXC2,FOXG1,GATA1,GATA3,GCGR,GCK,GJB2,GNAS,GNRHR,GRM1…	200
Digestive System Development and Function	development of digestive system	2.77e-33	ACVR1,ACVR2B,ADA,ALX1,ALX4,AMELX,ANTXR1,AXIN2,BAX,BCOR,BDNF,BMP2,BMPR1A,CDON,CEBPA,CFC1/CFC1B,CHD7,CHUK,COL11A2,COL2A1,COL3A1,CREBBP,CTSK,CYP26B1,DLX5,DMP1,ECE1,EDA,EDARADD,EDNRB,EGFR,EIF2AK3,EP300,EPO,EPOR,ERBB3,EYA1,FGF10,FGF9,FGFR3,FN1,FOXC1,FOXE1,FOXF1,FOXP2,GAD1,GATA3,GATA6,GJA1,GLI2,HGF,HNF1A,HNF1B,HOXA13,HOXD13,HP,IFNG,IGF1R,IGF2R,IHH,IL13,IL6R,INSL3,INVS,IRS2,JAG1,KIT,KLF1,KLF6,KRAS,LEF1,…	142
Hereditary Disorder	inborn error of carbohydrate metabolism	3.38e-32	AGL,AGXT,ALG1,ALG11,ALG12,ALG2,ALG3,ALG8,ARSB,B4GALT1,COG1,COG4,COG5,COG7,CTSA,DDOST,DOLK,DPM3,FBP1,FUCA1,G6PC,GALNS,GALT,GBE1,GLB1,GNPTAB,GNPTG,GUSB,GYS1,GYS2,ICAM1,IDS,LCT,MCM6,MCOLN1,MGAT2,MOGS,MPI,NAGLU,NEU1,PFKM,PHKA2,PHKB,PMM2,PYGL,PYGM,RFT1,SGSH,SI,SLC2A2,SLC35A1,SLC35C1,SLC5A1,SRD5A3	54
Developmental Disorder	inborn error of carbohydrate metabolism	3.38e-32	AGL,AGXT,ALG1,ALG11,ALG12,ALG2,ALG3,ALG8,ARSB,B4GALT1,COG1,COG4,COG5,COG7,CTSA,DDOST,DOLK,DPM3,FBP1,FUCA1,G6PC,GALNS,GALT,GBE1,GLB1,GNPTAB,GNPTG,GUSB,GYS1,GYS2,ICAM1,IDS,LCT,MCM6,MCOLN1,MGAT2,MOGS,MPI,NAGLU,NEU1,PFKM,PHKA2,PHKB,PMM2,PYGL,PYGM,RFT1,SGSH,SI,SLC2A2,SLC35A1,SLC35C1,SLC5A1,SRD5A3	54
Metabolic Disease	inborn error of carbohydrate metabolism	3.38e-32	AGL,AGXT,ALG1,ALG11,ALG12,ALG2,ALG3,ALG8,ARSB,B4GALT1,COG1,COG4,COG5,COG7,CTSA,DDOST,DOLK,DPM3,FBP1,FUCA1,G6PC,GALNS,GALT,GBE1,GLB1,GNPTAB,GNPTG,GUSB,GYS1,GYS2,ICAM1,IDS,LCT,MCM6,MCOLN1,MGAT2,MOGS,MPI,NAGLU,NEU1,PFKM,PHKA2,PHKB,PMM2,PYGL,PYGM,RFT1,SGSH,SI,SLC2A2,SLC35A1,SLC35C1,SLC5A1,SRD5A3	54
Neurological Disease	cerebellar disorder	4.54e-32	ABCB7,ADCK3,AFG3L2,ALS2,ATL1,ATM,ATXN2,ATXN7,C10orf2,CHRNA4,CHRNB2,CNGA1,CRX,CSTB,CYP7B1,ERBB3,ERCC6,FA2H,FGF14,GNAT1,GNAT2,GNB3,GRK1,GUCA1B,IGF1,IMPDH1,KCNA1,KCNC3,KIF5A,MDM2,MYO7A,NIPA1,NOP56,OPN1SW,PDE6A,PDE6B,PDE6C,PHGDH,PNPLA6,POLG,PPARG,PRKCG,PRPH2,RELN,RHO,ROM1,RP1,RPGRIP1L,RS1,SAG,SAR1B,SCN1A,SCN1B,SCN2A,SCN3B,SCN4A,SCN4B,SCN5A,SCN8A,SLC1A1,SLC1A3,SLC24A1,SPAST,SPG11,SPG7,SPTBN2,SYNE1,TBP…	76
Cellular Growth and Proliferation	proliferation of epithelial cells	7.44e-32	ABCB4,ADIPOQ,AGTR2,ALMS1,AR,ASIP,B4GALT1,BAX,BMP15,BMPR1A,BRAF,BRCA1,CCND1,CD4,CDC73,CDH1,CDH3,CDK4,CHUK,CYP7B1,DLX5,DSG4,EDN1,EDNRA,EDNRB,EGF,EGFR,EP300,EPHA2,ERBB2,ERBB3,EYA1,EZH2,F2,FA2H,FASLG,FERMT1,FGA,FGF10,FGF3,FGF9,FGFR3,FN1,FOXE3,FOXF1,FOXN1,FOXP2,FSHB,GATA2,GLI2,GNRHR,GRN,HGF,HNF1B,HRAS,HTT,IFNG,IGF1,IGF1R,IGFBP7,IHH,IKBKG,IL10,IL1B,INSR,IRF6,ITGA3,ITGB3,JAK2,JUP,KDR,KIT,KITLG,KRAS,KRT1…	150
Renal and Urological Disease	urination disorder	1.62e-31	ACE,ACTN4,ADIPOQ,AGA,AGT,AGXT,AMN,APRT,AQP2,AQP3,AQP7,AVP,C3,CACNA1D,CACNA1F,CACNA1S,CCL2,CCL5,CD2AP,CDK4,CFH,CHRM3,CHRNA3,CHRNB2,CLCNKB,COL4A3,COMT,CORIN,CUBN,CYP19A1,CYP2C8,D2HGDH,DBT,DLD,EDNRB,ETFB,ETFDH,F7,FASLG,FCGR2B,FERMT1,GCDH,GNE,HGF,HNF1A,HSD11B2,HTT,ICAM1,IDH2,IFNG,IFNGR1,IL12B,INSL3,INSR,IRS2,KCNJ1,L2HGDH,LCAT,LEPR,LMBRD1,LPL,LRP2,MCCC1,MCCC2,MGAT2,MLYCD,MMAA,MMACHC,MUT,MYO1E,NEUROD1,…	115
Tissue Morphology	morphology of embryonic tissue	3.55e-31	ABL1,ACVR1,ACVR2B,ACVRL1,ADAM17,AIP,ALX1,AMH,APBB2,AR,ARNT,ASCL1,AXIN1,BICC1,BMP1,BMP2,BMPR1A,BMPR1B,BMPR2,BRAF,BRCA1,BRCA2,CASP8,CBX2,CCM2,CDON,CHM,CHUK,COL2A1,COL4A1,DCX,DHH,DLL3,DLX5,DNAH11,DNMT1,DSP,ECE1,EDN1,EDNRA,EFNB1,EGFR,EGR2,EMX2,ENG,EP300,ERBB2,ERBB3,EXT2,EYA1,EZH2,F2,FAM123B,FGF10,FGF3,FGF8,FGF9,FN1,FOLR1,FOXC2,FOXD3,FOXF1,FOXO1,GATA2,GATA3,GATA6,GCLC,GCM2,GDNF,GJA5,GLI2,HNF1B,HOXA1,H…	200
Cellular Growth and Proliferation	proliferation of connective tissue cells	4.26e-31	ABL1,ACTB,ADIPOQ,AGT,AGTR2,AIMP1,ALK,ALOX5,AR,ATIC,ATM,ATR,AVP,B4GALT7,BAX,BMP2,BMPR1A,BMPR1B,BRCA2,CAV1,CBL,CBX2,CCL2,CCND1,CD40,CD44,CDC73,CDH1,CDH3,CDK4,CEBPA,CHUK,CIITA,COL1A1,CREB1,CTC1,CTHRC1,DCN,DDR2,DMP1,DSG4,EDN1,EDNRA,EDNRB,EGF,EGFR,EMD,EPHA2,ERBB2,ERCC6,F2,FADD,FANCD2,FERMT1,FGA,FGF10,FGF8,FGF9,FGFR3,FN1,FOXO1,FSHB,FTH1,GATA1,GJA1,GLI2,GNAI2,GPI,GRN,HABP2,HGF,HMMR,HMOX1,HRAS,HS6ST1,IDH…	191
Cancer	Cancer	4.99e-31	ABCA4,ABCB1,ABCB11,ABCB4,ABCB7,ABCC2,ABCC6,ABCG2,ABL1,ACADS,ACAN,ACAT1,ACE,ACOX1,ACTA2,ACTB,ACTC1,ACTG1,ACY1,ADA,ADAM17,ADAM9,ADAMTS10,ADAMTS13,ADAMTS18,ADAMTS2,ADCY10,ADCY5,ADH1B,ADH1C,ADIPOQ,ADK,ADRA2C,ADRB1,AGPAT2,AGXT,AHCY,AICDA,AIMP1,AIP,AIRE,AK2,AKAP10,AKR1D1,ALAS2,ALDH2,ALDH5A1,ALDH7A1,ALDOB,ALK,ALOX12B,ALOX5,ALX4,AMACR,AMH,ANG,ANGPTL4,ANKRD11,ANTXR1,ANTXR2,ANXA5,APOA1,APOA2,APOE,AQP3,AR,A…	881
Tissue Morphology	quantity of blood cells	6.19e-31	ABCA1,ABCB1,ABCG2,ABCG8,ABL1,ACAT1,ADA,ADAMTS13,ADD1,ADIPOQ,AGT,AICDA,AIRE,ALOX5,AP3B1,APOA1,APOB,APOE,APP,ARHGEF6,ARID1A,ASXL1,ATM,B4GALT1,BAG3,BANK1,BAX,BCL10,BCL3,BCR,BDNF,BHLHE41,BLM,BLNK,BMPR2,BRCA2,BTK,BUB1,C3,C4B (includes others),C5,CASP8,CBL,CCL11,CCL2,CCL3,CCL3L1/CCL3L3,CCL5,CCND1,CD244,CD247,CD3D,CD3E,CD3G,CD4,CD40,CD40LG,CD44,CD79A,CD79B,CDK4,CEBPA,CEBPE,CES1,CFH,CHI3L1,CHRNA1,CHST3,C…	308
Hematological System Development and Function	quantity of blood cells	6.19e-31	ABCA1,ABCB1,ABCG2,ABCG8,ABL1,ACAT1,ADA,ADAMTS13,ADD1,ADIPOQ,AGT,AICDA,AIRE,ALOX5,AP3B1,APOA1,APOB,APOE,APP,ARHGEF6,ARID1A,ASXL1,ATM,B4GALT1,BAG3,BANK1,BAX,BCL10,BCL3,BCR,BDNF,BHLHE41,BLM,BLNK,BMPR2,BRCA2,BTK,BUB1,C3,C4B (includes others),C5,CASP8,CBL,CCL11,CCL2,CCL3,CCL3L1/CCL3L3,CCL5,CCND1,CD244,CD247,CD3D,CD3E,CD3G,CD4,CD40,CD40LG,CD44,CD79A,CD79B,CDK4,CEBPA,CEBPE,CES1,CFH,CHI3L1,CHRNA1,CHST3,C…	308
Cell Death and Survival	cell viability	6.31e-31	ABCB1,ABCB4,ABCB6,ABCG2,ABL1,ACE,ACVR2B,ACVRL1,ADAM17,ADIPOQ,ADK,AGRN,AICDA,AIFM1,AIMP1,ALK,ALS2,AMH,ANTXR1,ANTXR2,APOB,APOE,APP,AQP3,AR,ASAH1,ATM,ATP7B,ATR,BARD1,BAX,BCL10,BCL3,BDNF,BLM,BMP2,BRAF,BRCA1,BRCA2,BRIP1,BTK,C5,CA2,CARTPT,CASP8,CAT,CAV1,CBL,CC2D1A,CCL11,CCL2,CCL3,CCL5,CCND1,CD2AP,CD3E,CD4,CD40,CD40LG,CD44,CD79A,CDH1,CHEK2,CHI3L1,CHUK,CISH,COL17A1,COL1A1,COL4A3,COMP,CR1,CRBN,CREB1,CREBB…	334
Organismal Development	abnormal morphology of bone	1.22e-30	ACVR2B,ALX1,ALX4,ANKH,ANTXR1,ARSB,ATL1,BMP1,BMPR1B,BRCA2,CBX2,CCND1,CDON,CHSY1,CHUK,COL11A2,COL2A1,COL9A1,CREBBP,CTSK,DDR2,DLL3,DLX5,DMP1,ECE1,EDN1,EDNRA,EFNB1,EGFR,EIF2AK3,EMX2,EYA1,FAM123B,FBN1,FGF10,FGF23,FGF3,FGF8,FGFR3,FLVCR1,FOXC2,FOXI1,FRZB,FSHR,GAD1,GALNT3,GDF6,GJA1,GLI2,HBB,HBD,HDAC4,HEXB,HOXA1,HOXA11,HOXA13,HOXA2,HOXD10,HOXD13,HOXD4,HS6ST1,HSPG2,IDS,IGF1,IGF1R,IGFALS,IHH,IL10,INPP5E,IRS…	141
Embryonic Development	abnormal morphology of bone	1.22e-30	ACVR2B,ALX1,ALX4,ANKH,ANTXR1,ARSB,ATL1,BMP1,BMPR1B,BRCA2,CBX2,CCND1,CDON,CHSY1,CHUK,COL11A2,COL2A1,COL9A1,CREBBP,CTSK,DDR2,DLL3,DLX5,DMP1,ECE1,EDN1,EDNRA,EFNB1,EGFR,EIF2AK3,EMX2,EYA1,FAM123B,FBN1,FGF10,FGF23,FGF3,FGF8,FGFR3,FLVCR1,FOXC2,FOXI1,FRZB,FSHR,GAD1,GALNT3,GDF6,GJA1,GLI2,HBB,HBD,HDAC4,HEXB,HOXA1,HOXA11,HOXA13,HOXA2,HOXD10,HOXD13,HOXD4,HS6ST1,HSPG2,IDS,IGF1,IGF1R,IGFALS,IHH,IL10,INPP5E,IRS…	141
Organ Development	abnormal morphology of bone	1.22e-30	ACVR2B,ALX1,ALX4,ANKH,ANTXR1,ARSB,ATL1,BMP1,BMPR1B,BRCA2,CBX2,CCND1,CDON,CHSY1,CHUK,COL11A2,COL2A1,COL9A1,CREBBP,CTSK,DDR2,DLL3,DLX5,DMP1,ECE1,EDN1,EDNRA,EFNB1,EGFR,EIF2AK3,EMX2,EYA1,FAM123B,FBN1,FGF10,FGF23,FGF3,FGF8,FGFR3,FLVCR1,FOXC2,FOXI1,FRZB,FSHR,GAD1,GALNT3,GDF6,GJA1,GLI2,HBB,HBD,HDAC4,HEXB,HOXA1,HOXA11,HOXA13,HOXA2,HOXD10,HOXD13,HOXD4,HS6ST1,HSPG2,IDS,IGF1,IGF1R,IGFALS,IHH,IL10,INPP5E,IRS…	141
Tissue Development	abnormal morphology of bone	1.22e-30	ACVR2B,ALX1,ALX4,ANKH,ANTXR1,ARSB,ATL1,BMP1,BMPR1B,BRCA2,CBX2,CCND1,CDON,CHSY1,CHUK,COL11A2,COL2A1,COL9A1,CREBBP,CTSK,DDR2,DLL3,DLX5,DMP1,ECE1,EDN1,EDNRA,EFNB1,EGFR,EIF2AK3,EMX2,EYA1,FAM123B,FBN1,FGF10,FGF23,FGF3,FGF8,FGFR3,FLVCR1,FOXC2,FOXI1,FRZB,FSHR,GAD1,GALNT3,GDF6,GJA1,GLI2,HBB,HBD,HDAC4,HEXB,HOXA1,HOXA11,HOXA13,HOXA2,HOXD10,HOXD13,HOXD4,HS6ST1,HSPG2,IDS,IGF1,IGF1R,IGFALS,IHH,IL10,INPP5E,IRS…	141
Skeletal and Muscular System Development and Function	abnormal morphology of bone	1.22e-30	ACVR2B,ALX1,ALX4,ANKH,ANTXR1,ARSB,ATL1,BMP1,BMPR1B,BRCA2,CBX2,CCND1,CDON,CHSY1,CHUK,COL11A2,COL2A1,COL9A1,CREBBP,CTSK,DDR2,DLL3,DLX5,DMP1,ECE1,EDN1,EDNRA,EFNB1,EGFR,EIF2AK3,EMX2,EYA1,FAM123B,FBN1,FGF10,FGF23,FGF3,FGF8,FGFR3,FLVCR1,FOXC2,FOXI1,FRZB,FSHR,GAD1,GALNT3,GDF6,GJA1,GLI2,HBB,HBD,HDAC4,HEXB,HOXA1,HOXA11,HOXA13,HOXA2,HOXD10,HOXD13,HOXD4,HS6ST1,HSPG2,IDS,IGF1,IGF1R,IGFALS,IHH,IL10,INPP5E,IRS…	141
Connective Tissue Development and Function	abnormal morphology of bone	1.22e-30	ACVR2B,ALX1,ALX4,ANKH,ANTXR1,ARSB,ATL1,BMP1,BMPR1B,BRCA2,CBX2,CCND1,CDON,CHSY1,CHUK,COL11A2,COL2A1,COL9A1,CREBBP,CTSK,DDR2,DLL3,DLX5,DMP1,ECE1,EDN1,EDNRA,EFNB1,EGFR,EIF2AK3,EMX2,EYA1,FAM123B,FBN1,FGF10,FGF23,FGF3,FGF8,FGFR3,FLVCR1,FOXC2,FOXI1,FRZB,FSHR,GAD1,GALNT3,GDF6,GJA1,GLI2,HBB,HBD,HDAC4,HEXB,HOXA1,HOXA11,HOXA13,HOXA2,HOXD10,HOXD13,HOXD4,HS6ST1,HSPG2,IDS,IGF1,IGF1R,IGFALS,IHH,IL10,INPP5E,IRS…	141
Organ Morphology	abnormal morphology of bone	1.22e-30	ACVR2B,ALX1,ALX4,ANKH,ANTXR1,ARSB,ATL1,BMP1,BMPR1B,BRCA2,CBX2,CCND1,CDON,CHSY1,CHUK,COL11A2,COL2A1,COL9A1,CREBBP,CTSK,DDR2,DLL3,DLX5,DMP1,ECE1,EDN1,EDNRA,EFNB1,EGFR,EIF2AK3,EMX2,EYA1,FAM123B,FBN1,FGF10,FGF23,FGF3,FGF8,FGFR3,FLVCR1,FOXC2,FOXI1,FRZB,FSHR,GAD1,GALNT3,GDF6,GJA1,GLI2,HBB,HBD,HDAC4,HEXB,HOXA1,HOXA11,HOXA13,HOXA2,HOXD10,HOXD13,HOXD4,HS6ST1,HSPG2,IDS,IGF1,IGF1R,IGFALS,IHH,IL10,INPP5E,IRS…	141
Tissue Development	development of epithelial tissue	1.49e-30	ACVRL1,ADAMTS2,AGT,AGTR2,AIMP1,ANG,ANGPTL4,ANTXR2,APOA1,APOE,APP,ARG1,ASIP,ATP6V0A2,B4GALT1,BDNF,BMP15,BMP2,BMPR2,C3,CA2,CAV1,CCL11,CCL2,CCM2,CCND1,CD3E,CD40LG,CD44,CDH1,CHUK,CLCN2,COL1A1,COL4A1,COL4A2,COL4A3,COL4A4,COL4A5,COMP,CRYGS,CXCR4,CYBA,CYBB,CYP2C9,DLX5,DMP1,ECE1,ECM1,EDN1,EDNRB,EGF,EGFR,ENG,EPO,ERBB2,F12,F2,FGF10,FGF3,FGF8,FGF9,FGFR3,FLT4,FN1,FOXF1,FOXG1,FOXL2,FOXO1,FRAS1,FREM2,GATA6,GDN…	166
Tissue Morphology	morphology of nervous tissue	2.09e-30	ABCD1,ABL1,AGA,AGRN,AGTR2,AIPL1,ALS2,APOE,APP,ARX,ASCL1,ATM,ATP1A2,BAX,BCR,BDNF,BMPR1B,BRAF,CABP4,CACNA1D,CACNA1F,CAV1,CC2D1A,CD40,CD44,CDH23,CHAT,CHN1,CHRNA1,CHRNE,CHRNG,CHUK,CLCF1,CLCN2,CNTNAP2,COL2A1,CP,CREB1,CREBBP,CRX,CSTB,CXCR4,DCX,DLL3,DLX5,DNAJC5,DYRK1A,ECE1,EDNRA,EFNB1,EGF,EGFR,EGR2,EMX2,EPAS1,EPM2A,ERBB2,ERBB3,ERCC6,EYA1,FA2H,FASLG,FGF10,FGF3,FGF8,FGFR3,FMR1,FOLR1,FOXP2,FRZB,GABRB3,GAD1…	194
Nervous System Development and Function	morphology of nervous tissue	2.09e-30	ABCD1,ABL1,AGA,AGRN,AGTR2,AIPL1,ALS2,APOE,APP,ARX,ASCL1,ATM,ATP1A2,BAX,BCR,BDNF,BMPR1B,BRAF,CABP4,CACNA1D,CACNA1F,CAV1,CC2D1A,CD40,CD44,CDH23,CHAT,CHN1,CHRNA1,CHRNE,CHRNG,CHUK,CLCF1,CLCN2,CNTNAP2,COL2A1,CP,CREB1,CREBBP,CRX,CSTB,CXCR4,DCX,DLL3,DLX5,DNAJC5,DYRK1A,ECE1,EDNRA,EFNB1,EGF,EGFR,EGR2,EMX2,EPAS1,EPM2A,ERBB2,ERBB3,ERCC6,EYA1,FA2H,FASLG,FGF10,FGF3,FGF8,FGFR3,FMR1,FOLR1,FOXP2,FRZB,GABRB3,GAD1…	194
Neurological Disease	Movement Disorders	3.81e-30	A2M,ABCA1,ABCB1,ABCD1,ACAT1,ACTB,ACTN2,ADCY5,ADH1C,ADRA2C,ADRB1,ADRB2,ADRB3,AGA,AHCY,AIFM1,ALDH2,ALDH5A1,ANKH,ANKRD11,APOE,APP,AR,ARX,ASCL1,ATL1,ATP13A2,ATP2A1,ATP6AP2,ATP7B,ATXN7,BAX,BCR,BDNF,C3,C4B (includes others),C7,C9,CA12,CA2,CA4,CA8,CACNA1F,CACNA2D4,CACNG2,CAPN3,CARTPT,CASP8,CASQ2,CAV1,CCL5,CD44,CFTR,CHAT,CHI3L1,CHN1,CHRM3,CHRNA1,CHRNA2,CHRNA3,CHRNA4,CHRNA5,CHRNB1,CHRNB2,CHRND,CHRNE,CHRNG…	308
Nervous System Development and Function	development of central nervous system	7.15e-30	ABL1,ADRB2,ALDH3A2,ALDH5A1,ALX1,APBB2,APOE,APP,ARSB,ARX,ASCL1,ASPM,ATM,BAX,BBS2,BBS4,BCL10,BCR,BDNF,BMP2,BRAF,BRCA2,CCND1,CDK5RAP2,CDON,CHD7,CHRNB2,CHST3,CNTNAP2,COL2A1,CREB1,CTNS,CXCR4,CYCS,CYP19A1,DCX,DLX5,DYNC2H1,EGF,EGFR,EGLN1,EGR2,EIF2B1,EIF2B2,EIF2B3,EIF2B5,EMX2,EN2,EPHA2,EPOR,ERBB2,ERBB3,ERCC2,ERCC6,EXT1,FGF8,FGFR3,FMR1,FOXC1,FOXG1,FOXP2,FTO,GALNS,GDNF,GHRHR,GLI2,GNPAT,HGF,HNF1B,HOXA1,HOXB…	201
Cancer	solid tumor	1.12e-29	ABCB1,ABCB11,ABCB4,ABCC2,ABCC6,ABCG2,ABL1,ACADS,ACAT1,ACE,ACOX1,ACTA2,ACTC1,ACTG1,ACY1,ADAM17,ADAM9,ADAMTS10,ADAMTS18,ADCY10,ADCY5,ADH1B,ADH1C,ADIPOQ,ADRA2C,AGPAT2,AGXT,AHCY,AICDA,AIMP1,AKR1D1,ALAS2,ALDH5A1,ALDH7A1,ALDOB,ALK,ALOX5,ALX4,AMACR,ANGPTL4,ANTXR1,ANTXR2,ANXA5,APOA1,APOA2,APOE,AQP3,AR,ARID1A,ARSE,ASCL1,ASPSCR1,ASXL1,ATIC,ATM,ATP2A1,ATP6V1B1,AVP,AXIN1,AXIN2,B4GALT1,BANK1,BAP1,BARD1,BAX,BC…	660
Tissue Morphology	abnormal morphology of embryonic tissue	1.2e-29	ABL1,ACVR1,ACVR2B,ACVRL1,ADAM17,AIP,ALX1,APBB2,ARNT,ASCL1,AXIN1,BICC1,BMP1,BMP2,BMPR1B,BMPR2,BRAF,BRCA1,BRCA2,CASP8,CBX2,CCM2,CDON,CHM,CHUK,COL4A1,DCX,DHH,DLL3,DLX5,DNAH11,DNMT1,DSP,EDN1,EDNRA,EFNB1,EGFR,EGR2,EMX2,ENG,EP300,ERBB3,EXT2,EYA1,EZH2,F2,FAM123B,FGF10,FGF3,FGF8,FGF9,FN1,FOLR1,FOXC2,FOXD3,FOXF1,FOXO1,GATA3,GATA6,GCLC,GCM2,GDNF,GJA5,GLI2,HNF1B,HOXA1,HOXA13,HOXA2,HOXD13,HTT,IFT122,IHH,IKBK…	185
Lipid Metabolism	synthesis of lipid	1.51e-29	ABCA1,ABCA4,ABCB1,ABCG5,ABCG8,ABHD5,ACACA,ACAT1,ACSL6,ADA,ADCY10,ADH1C,ADIPOQ,ADRB2,AGK,AGPAT2,AGPS,AGT,AGTR2,AKR1D1,ALG1,ALG12,ALG2,ALOX12B,ALOX5,AMACR,AMH,ANG,APOA1,APOA2,APOB,APOE,APP,AR,ASAH1,AVP,B4GALT1,BDNF,BMP15,BMP2,BMPR2,BRCA1,C3,C5,CACNA1H,CASP8,CAV1,CCL11,CCL2,CCL5,CD4,CD40,CD40LG,CEBPA,CEL,CETP,CFTR,CHKB,CHRM3,CLEC7A,CREB1,CYP11A1,CYP11B2,CYP17A1,CYP19A1,CYP21A2,CYP24A1,CYP27A1,CYP27B…	221
Small Molecule Biochemistry	synthesis of lipid	1.51e-29	ABCA1,ABCA4,ABCB1,ABCG5,ABCG8,ABHD5,ACACA,ACAT1,ACSL6,ADA,ADCY10,ADH1C,ADIPOQ,ADRB2,AGK,AGPAT2,AGPS,AGT,AGTR2,AKR1D1,ALG1,ALG12,ALG2,ALOX12B,ALOX5,AMACR,AMH,ANG,APOA1,APOA2,APOB,APOE,APP,AR,ASAH1,AVP,B4GALT1,BDNF,BMP15,BMP2,BMPR2,BRCA1,C3,C5,CACNA1H,CASP8,CAV1,CCL11,CCL2,CCL5,CD4,CD40,CD40LG,CEBPA,CEL,CETP,CFTR,CHKB,CHRM3,CLEC7A,CREB1,CYP11A1,CYP11B2,CYP17A1,CYP19A1,CYP21A2,CYP24A1,CYP27A1,CYP27B…	221
Cardiovascular System Development and Function	angiogenesis	1.94e-29	ACVR1,ACVRL1,ADA,ADAM17,ADD1,ADRA2C,AGT,AGTR2,AIMP1,AMELX,ANG,ANGPTL3,ANGPTL4,APOB,APOE,APP,ARNT,B4GALT1,BDNF,BMP2,BMPR1A,BMPR2,BRAF,C3,C5,CASP8,CAV1,CBL,CBX2,CCL11,CCL2,CCL5,CCM2,CCND1,CD3E,CD40,CD40LG,CD44,CFC1/CFC1B,CHD7,CHM,COL1A1,COL4A1,COL4A2,COL4A3,COMP,CREBBP,CX3CR1,CXCR4,CYLD,CYP11B2,DCN,ECE1,ECM1,EDN1,EDNRA,EDNRB,EFNB1,EGF,EGLN1,ENG,EPAS1,EPHA2,EPO,EPOR,ERBB2,EYA1,F11,F12,F2,FASLG,FERMT…	210
Developmental Disorder	Growth Failure	1.94e-29	ABCA1,ABCB11,ACACA,ACTB,ACTN4,ACVRL1,AQP2,ARNT,ATM,ATP7B,B4GALT1,BDNF,BLM,BMPR2,BRAF,BRCA1,BRCA2,CCND1,CD2AP,CDC6,CDT1,CEBPA,CFL2,CFTR,CHM,CHRM3,CHRNB2,COL11A2,COL17A1,COL4A1,CREBBP,CRTAP,CTSK,CYCS,CYP11A1,CYP27B1,DBH,DDR2,DIAPH1,DLD,DNAJC5,DYRK1A,EDNRB,EGF,EGFR,EHMT1,EIF2AK3,EP300,ERCC5,ERCC6,ETHE1,EZH2,F11,FADD,FANCD2,FERMT1,FGF23,FGF3,FGFR3,FN1,FOLR1,FOXO1,FOXP2,FTO,G6PC,G6PC3,GALNT3,GATA6,GCK…	203
Behavior	behavior	2.47e-29	AAAS,ABCD1,ACAT1,ACE,ADAM9,ADCY5,ADIPOQ,ADRA2C,ADRB1,ADRB2,ADRB3,AFG3L2,AGA,AGPAT2,AGT,AGTR2,ALS2,APOE,APP,APRT,AR,ARX,ASIP,ATM,ATP1A2,AVP,BAX,BBS2,BBS4,BCHE,BCR,BDNF,BIN1,BMPR1A,BMPR1B,CACNG2,CARTPT,CAV1,CCL3L1/CCL3L3,CCND1,CEBPA,CFL2,CFTR,CHAT,CHD7,CHN1,CHRM3,CHRNA4,CHRNA5,CHRNB2,CHRNG,CLDN19,CLN8,CNTNAP2,COMT,CPT1A,CREB1,CREBBP,CRLF1,CTNND2,CX3CR1,CYBB,CYP11A1,CYP19A1,CYP7B1,DBH,DNAJC5,DRD4,DR…	273
Skeletal and Muscular Disorders	myopathy	5.24e-29	ABL1,ACE,ACTA1,ACVR1,ADRB1,ADRB2,ADRB3,ALS2,ANO5,APP,AR,ATP2A1,BIN1,CACNA1S,CAPN3,CAV3,CFL2,CHKB,CLCN1,COL6A1,COL6A2,COL6A3,DES,DMD,DMPK,DNAJB6,DNM2,DYNC1H1,DYSF,EGR2,EMD,FIG4,FLNC,GARS,GDAP1,GLE1,GNE,HLA-DPB1,HLA-DQB1,HLA-DRB1,HMGCR,HRAS,HSPB1,HSPB8,ICOS,IFNG,IGHMBP2,ISCU,ISPD,ITGB3,KBTBD13,LARGE,LDB3,LMNA,MC2R,MDM2,MFN2,MTM1,MTMR14,MTMR2,MYBPC1,MYF6,MYH2,MYH7,MYL2,MYOT,NDRG1,NGF,NR3C1,NRAS,PABP…	111
Cell Death and Survival	neuronal cell death	7.86e-29	A2M,ABL1,ACVRL1,ADA,AGA,AGRN,AGT,AIFM1,ALK,ALS2,AMH,APOE,APP,AR,ASAH1,ASCL1,ATM,ATP13A2,ATP1A2,ATXN7,BAX,BDNF,BMP2,BMPR1B,BRAF,C5,C7,C9,CASP12,CASP8,CAT,CC2D1A,CCL3L1/CCL3L3,CCL5,CD4,CDK4,CHEK2,CHUK,CLCF1,CLCN7,CREB1,CREBBP,CRLF1,CTH,CYBA,CYBB,CYCS,DNAJB2,DNAJC5,EFNB1,EGF,EGFR,EGLN1,EIF2AK3,EN2,EP300,EPM2A,EPO,EPOR,ERBB2,ERBB3,F2,FAAH,FADD,FAM134B,FASLG,FCGR1A,FGF8,FGF9,FN1,FOXG1,FOXO1,GATA3,GCLC…	204
Developmental Disorder	Hypertrophy	1.29e-28	ABCA1,ABL1,ACE,ACTC1,ADAM17,ADIPOQ,ADRA2C,ADRB1,ADRB2,AGT,AGTR2,APOE,APP,AR,ATM,AVP,BAX,BCR,BDNF,BMP2,BMPR1A,BMPR2,C3,CACNA1H,CASQ2,CAT,CAV1,CAV3,CDK4,CETP,CFTR,COL1A1,COL9A2,CORIN,CREB1,CTSC,CYBA,CYBB,CYP19A1,DES,DMD,DYRK1A,ECM1,EDN1,EDNRA,EGFR,EP300,EPAS1,EPO,EPOR,EXT2,FASLG,FGF23,FGF3,FLNB,FSHR,GATA6,GDNF,GJA1,GLA,GNAI2,GSN,GUCY2C,HDAC4,HGF,HMGCR,HMOX1,HPRT1,HRAS,HSD11B2,HSPB8,HTT,ICAM1,IGF1,I…	156
Developmental Disorder	disorder of stature	4.14e-28	ABCC9,ACAN,AGPS,ARSE,CCDC8,CHST3,CHSY1,COL11A1,COL11A2,COL1A1,COL2A1,COL9A1,COL9A2,COL9A3,COMP,DDR2,DYM,DYNC2H1,EBP,EGFR,ERCC6,FBN1,FGFR3,FLNA,FLNB,GHRHR,GJA1,GNPAT,GYPA,HSPG2,IFT80,IGF1,IGF1R,IGFALS,IHH,INSR,KCNQ1,MATN3,MSX2,OBSL1,OFD1,PAPSS2,PCNT,PCSK1,PDE4D,PEX7,PKD1,PROP1,PTH,ROR2,SH3PXD2B,SLC26A2,SLC35D1,SLC6A3,SMAD6,STAR,STAT5B,TRAPPC2,TRIP11,TRPV4,TTC21B,TYROBP,VEGFA,WDR19,WNT5A,WRN,XPA,XPC	68
Carbohydrate Metabolism	metabolism of carbohydrate	5.14e-28	ABCB1,ABHD5,ACAN,ADIPOQ,ADRB1,ADRB2,ADRB3,AGK,AGL,AGPAT2,AGT,AGTR2,ALDH2,ALDH5A1,ALDOB,ALG1,ALG12,ALG2,ANGPTL3,APOA1,APOA2,APOE,APP,ASIP,ASPN,AVP,B3GAT3,B4GALT1,B4GALT7,BDNF,BMP2,BSG,C5,CCL2,CD40,CD44,CEBPA,CETP,CHIT1,CHKB,CHST14,CHST3,CHST6,CHSY1,CLN6,COL11A1,COL2A1,COQ2,CPS1,CPT1A,CREBBP,CYP3A5,DCN,DPM3,EDN1,EGF,ENPP1,ERBB2,EXT1,EXT2,F2,FBP1,FCGR2A,FCGR2B,FGF10,FIG4,FOXC1,FOXO1,FSHR,FUT1,G6PC,G…	195
Cardiovascular Disease	Hypertension	6.42e-28	ABCC9,ABL1,ACE,ACVRL1,ADD1,ADIPOQ,ADRA2C,ADRB1,ADRB2,ADRB3,AGT,APOE,AR,AVP,BCR,BMPR1A,BMPR1B,BMPR2,CA12,CA2,CA4,CACNA1D,CACNA1F,CACNA1H,CACNA1S,CAV1,CCDC8,CCL2,CHRM3,CHRNA1,CHRNA2,CHRNA3,CHRNA4,CHRNA5,CHRNB1,CHRNB2,CHRND,CHRNE,CHRNG,COMT,CORIN,CTH,CXCR4,CYBA,CYBB,CYP19A1,CYP3A5,DRD5,ECE1,EDN1,EDNRA,EDNRB,ENG,EPAS1,F7,F8,GNB3,GYPC,HBA1/HBA2,HMGCR,HMOX1,HSD11B2,HTT,ICAM1,IL1RN,IRS1,IRS2,KCNJ11,KCNJ…	115
Cellular Movement	cell movement of blood cells	7.73e-28	ABCB4,ABL1,ACTB,ACTN4,ADA,ADAM17,ADAMTS13,ADIPOQ,ADRB2,AGT,AIMP1,AIRE,ALOX5,ANXA5,APOA1,APOB,APOE,APP,AR,ARG1,ARHGEF6,B4GALT1,BCR,BDNF,BMPR1A,BMPR2,BTK,C3,C4B (includes others),C5,CARD9,CAV1,CBL,CCL11,CCL2,CCL3,CCL3L1/CCL3L3,CCL5,CCND1,CD207,CD209,CD247,CD3E,CD4,CD40,CD40LG,CD44,CDH1,CDH3,CEBPA,CEBPE,CES1,CFH,CFTR,CHI3L1,CHUK,CIITA,COL17A1,COL1A1,COL4A1,COL4A3,CR1,CR2,CSF2RA,CTLA4,CTSC,CX3CR1,CXC…	254
Cell-To-Cell Signaling and Interaction	activation of cells	8.03e-28	ACE,ACTA2,ADA,ADAM9,ADAMTS13,ADIPOQ,ADRB3,AGRN,AGT,AICDA,AIP,AIRE,ALS2,ANG,AP3B1,APOA1,APOB,APOE,APP,ARID1A,ATM,AVP,B4GALT1,BAX,BCL10,BCL3,BCR,BDNF,BLNK,BLOC1S6,BMP2,BTK,C3,C4B (includes others),C5,CARD9,CARTPT,CASP8,CBL,CCL11,CCL2,CCL3,CCL5,CCND1,CD209,CD244,CD247,CD3D,CD3E,CD3G,CD4,CD40,CD40LG,CD44,CD46,CD79A,CD79B,CDH1,CDK4,CEBPE,CFH,CHI3L1,CHRNA4,CHRNB2,CISH,CLCN7,CLEC7A,COL4A3,CR1,CR2,CRYAA,…	276
Organismal Development	cardiogenesis	1.21e-27	ACTC1,ACVR1,ACVR2B,ATM,BCOR,BDNF,BMP2,BMPR1A,BRCA1,CASP8,CCM2,CCND1,CFC1/CFC1B,CHD7,COL11A1,COL2A1,COL3A1,COL5A1,CXCR4,DSP,ECE1,EDN1,EDNRA,EGFR,EGLN1,ENG,EP300,EPO,EPOR,ERBB2,ERBB3,FADD,FBN1,FGF8,FGF9,FN1,FOXC1,FOXC2,FOXF1,FOXO1,GATA3,GATA6,GJA1,GJA5,GLI2,GYS1,HOXA13,HSPG2,IHH,IKBKAP,INSR,ITPA,JAG1,JPH2,JUP,LEFTY2,LRP6,MECOM,MEF2C,MESP2,MKKS,MSX1,MYH7,MYL2,MYLK2,NCSTN,NF1,NIPBL,NKX2-5,NKX2-6,NODA…	134
Embryonic Development	cardiogenesis	1.21e-27	ACTC1,ACVR1,ACVR2B,ATM,BCOR,BDNF,BMP2,BMPR1A,BRCA1,CASP8,CCM2,CCND1,CFC1/CFC1B,CHD7,COL11A1,COL2A1,COL3A1,COL5A1,CXCR4,DSP,ECE1,EDN1,EDNRA,EGFR,EGLN1,ENG,EP300,EPO,EPOR,ERBB2,ERBB3,FADD,FBN1,FGF8,FGF9,FN1,FOXC1,FOXC2,FOXF1,FOXO1,GATA3,GATA6,GJA1,GJA5,GLI2,GYS1,HOXA13,HSPG2,IHH,IKBKAP,INSR,ITPA,JAG1,JPH2,JUP,LEFTY2,LRP6,MECOM,MEF2C,MESP2,MKKS,MSX1,MYH7,MYL2,MYLK2,NCSTN,NF1,NIPBL,NKX2-5,NKX2-6,NODA…	134
Organ Development	cardiogenesis	1.21e-27	ACTC1,ACVR1,ACVR2B,ATM,BCOR,BDNF,BMP2,BMPR1A,BRCA1,CASP8,CCM2,CCND1,CFC1/CFC1B,CHD7,COL11A1,COL2A1,COL3A1,COL5A1,CXCR4,DSP,ECE1,EDN1,EDNRA,EGFR,EGLN1,ENG,EP300,EPO,EPOR,ERBB2,ERBB3,FADD,FBN1,FGF8,FGF9,FN1,FOXC1,FOXC2,FOXF1,FOXO1,GATA3,GATA6,GJA1,GJA5,GLI2,GYS1,HOXA13,HSPG2,IHH,IKBKAP,INSR,ITPA,JAG1,JPH2,JUP,LEFTY2,LRP6,MECOM,MEF2C,MESP2,MKKS,MSX1,MYH7,MYL2,MYLK2,NCSTN,NF1,NIPBL,NKX2-5,NKX2-6,NODA…	134
Tissue Development	cardiogenesis	1.21e-27	ACTC1,ACVR1,ACVR2B,ATM,BCOR,BDNF,BMP2,BMPR1A,BRCA1,CASP8,CCM2,CCND1,CFC1/CFC1B,CHD7,COL11A1,COL2A1,COL3A1,COL5A1,CXCR4,DSP,ECE1,EDN1,EDNRA,EGFR,EGLN1,ENG,EP300,EPO,EPOR,ERBB2,ERBB3,FADD,FBN1,FGF8,FGF9,FN1,FOXC1,FOXC2,FOXF1,FOXO1,GATA3,GATA6,GJA1,GJA5,GLI2,GYS1,HOXA13,HSPG2,IHH,IKBKAP,INSR,ITPA,JAG1,JPH2,JUP,LEFTY2,LRP6,MECOM,MEF2C,MESP2,MKKS,MSX1,MYH7,MYL2,MYLK2,NCSTN,NF1,NIPBL,NKX2-5,NKX2-6,NODA…	134
Cardiovascular System Development and Function	cardiogenesis	1.21e-27	ACTC1,ACVR1,ACVR2B,ATM,BCOR,BDNF,BMP2,BMPR1A,BRCA1,CASP8,CCM2,CCND1,CFC1/CFC1B,CHD7,COL11A1,COL2A1,COL3A1,COL5A1,CXCR4,DSP,ECE1,EDN1,EDNRA,EGFR,EGLN1,ENG,EP300,EPO,EPOR,ERBB2,ERBB3,FADD,FBN1,FGF8,FGF9,FN1,FOXC1,FOXC2,FOXF1,FOXO1,GATA3,GATA6,GJA1,GJA5,GLI2,GYS1,HOXA13,HSPG2,IHH,IKBKAP,INSR,ITPA,JAG1,JPH2,JUP,LEFTY2,LRP6,MECOM,MEF2C,MESP2,MKKS,MSX1,MYH7,MYL2,MYLK2,NCSTN,NF1,NIPBL,NKX2-5,NKX2-6,NODA…	134
Cellular Movement	leukocyte migration	2.85e-27	ABCB4,ABL1,ACTB,ACTN4,ADA,ADAM17,ADAMTS13,ADIPOQ,ADRB2,AGT,AIMP1,AIRE,ALOX5,ANXA5,APOA1,APOB,APOE,APP,AR,ARG1,ARHGEF6,B4GALT1,BCR,BMPR1A,BMPR2,BTK,C3,C4B (includes others),C5,CARD9,CAV1,CBL,CCL11,CCL2,CCL3,CCL3L1/CCL3L3,CCL5,CCND1,CD207,CD209,CD247,CD3E,CD4,CD40,CD40LG,CD44,CDH1,CDH3,CEBPA,CEBPE,CES1,CFH,CFTR,CHI3L1,CHUK,CIITA,COL17A1,COL1A1,COL4A1,COL4A3,CR1,CR2,CSF2RA,CTLA4,CTSC,CX3CR1,CXCR1,CX…	252
Immune Cell Trafficking	leukocyte migration	2.85e-27	ABCB4,ABL1,ACTB,ACTN4,ADA,ADAM17,ADAMTS13,ADIPOQ,ADRB2,AGT,AIMP1,AIRE,ALOX5,ANXA5,APOA1,APOB,APOE,APP,AR,ARG1,ARHGEF6,B4GALT1,BCR,BMPR1A,BMPR2,BTK,C3,C4B (includes others),C5,CARD9,CAV1,CBL,CCL11,CCL2,CCL3,CCL3L1/CCL3L3,CCL5,CCND1,CD207,CD209,CD247,CD3E,CD4,CD40,CD40LG,CD44,CDH1,CDH3,CEBPA,CEBPE,CES1,CFH,CFTR,CHI3L1,CHUK,CIITA,COL17A1,COL1A1,COL4A1,COL4A3,CR1,CR2,CSF2RA,CTLA4,CTSC,CX3CR1,CXCR1,CX…	252
Tissue Development	development of connective tissue	3.55e-27	ABL1,ACAN,ARSB,AXIN2,BCR,BMP1,BMP2,BMPR1A,BMPR1B,BPGM,CAV1,CCL2,CCM2,CEBPA,CHST3,CHSY1,CHUK,CLCN2,COL11A1,COL11A2,COL2A1,COL9A1,CREBBP,DHH,DLL3,DLX5,EDN1,EGF,EGFR,EIF2AK3,ENPP1,EPO,EPOR,FGF10,FGF9,FGFR3,FRZB,G6PC,GATA1,GATA2,GLI2,GRN,HBA1/HBA2,HBB,HBD,HDAC4,HOXA2,HSD17B4,HSPG2,IFNG,IFNGR1,IHH,IL17F,IL6R,IL7R,IMPAD1,ITGB3,JAK2,KIT,KITLG,KLF1,LEP,LRP5,LRP6,MECOM,MEF2C,MSX1,MSX2,NFKBIA,NKX3-2,NOG,NO…	111
Cancer	carcinoma	4.13e-27	ABCB1,ABCB11,ABCB4,ABCC2,ABCC6,ABCG2,ABL1,ACADS,ACAT1,ACE,ACOX1,ACTA2,ACTC1,ACTG1,ACY1,ADAM17,ADAM9,ADAMTS10,ADAMTS18,ADCY10,ADCY5,ADH1B,ADH1C,ADIPOQ,ADRA2C,AGPAT2,AGXT,AHCY,AICDA,AIMP1,AKR1D1,ALAS2,ALDH5A1,ALDH7A1,ALDOB,ALK,ALOX5,ALX4,AMACR,ANGPTL4,ANTXR1,ANTXR2,ANXA5,APOA1,APOA2,APOE,AQP3,AR,ARID1A,ARSE,ASCL1,ASXL1,ATIC,ATM,ATP2A1,ATP6V1B1,AVP,AXIN1,AXIN2,B4GALT1,BANK1,BAP1,BARD1,BAX,BCL10,BCR,…	637
Cancer	epithelial neoplasia	4.19e-27	ABCA4,ABCB1,ABCB11,ABCB4,ABCC2,ABCC6,ABCG2,ABL1,ACADS,ACAT1,ACE,ACOX1,ACTA2,ACTC1,ACTG1,ACY1,ADAM17,ADAM9,ADAMTS10,ADAMTS18,ADCY10,ADCY5,ADH1B,ADH1C,ADIPOQ,ADRA2C,AGPAT2,AGXT,AHCY,AICDA,AIMP1,AIP,AKR1D1,ALAS2,ALDH2,ALDH5A1,ALDH7A1,ALDOB,ALK,ALOX5,ALX4,AMACR,AMH,ANGPTL4,ANTXR1,ANTXR2,ANXA5,APOA1,APOA2,APOE,AQP3,AR,ARID1A,ARSE,ASCL1,ASXL1,ATIC,ATM,ATP1A2,ATP2A1,ATP6V1B1,AVP,AXIN1,AXIN2,B4GALT1,BANK…	665
Organismal Development	mass of organism	4.69e-27	AAAS,ACE,ADAM17,ADIPOQ,ADRB1,ADRB2,ADRB3,AGT,AMACR,APOA1,APOE,AQP7,AR,ASIP,ATM,ATP1A2,BBS2,BBS4,BDNF,BICC1,BRCA2,C3,CARTPT,CAV1,CCND1,CEBPA,CFTR,CHRM3,CISH,COMT,CORIN,CREBBP,CYP19A1,CYP27B1,DNMT3B,EGFR,EIF2AK3,ELOVL4,FAM123B,FASLG,FGF23,FGF9,FLNB,FLNC,FOXO1,FSHR,FTO,GCK,GDF3,GHSR,GLB1,GNAI2,GNB3,GPD2,HADHA,HEXB,HGF,HPRT1,HTT,IFNG,IGF1,IGF1R,IGF2R,IKZF1,IL10,IL11RA,IL1B,IL1RN,IRS1,IRS2,ITGB2,JAK2,…	127
Metabolic Disease	glucose metabolism disorder	4.91e-27	A2M,ABCA1,ABCC9,ABCG5,ACACA,ACE,ACOX1,ADCY5,ADIPOQ,ADRA2C,ADRB1,ADRB2,ADRB3,AGPAT2,AGT,ALDH2,ANXA5,AP4B1,APOA1,APOA2,APOB,APOE,APP,AQP7,AR,ARX,ASIP,ATP1A2,ATXN2,BAG3,BAX,BDNF,C1S,C3,CA12,CA2,CA4,CACNA1D,CACNA1F,CACNA1S,CACNG2,CAMTA1,CAPN10,CARTPT,CAT,CAV1,CCL2,CCL3L1/CCL3L3,CCL5,CD4,CD40,CD40LG,CDK4,CDSN,CEBPA,CEL,CETP,CFD,CHI3L1,CHRM3,CHUK,CIITA,CNGB1,CNTNAP2,COL11A2,COL1A2,COL4A1,COL5A2,CP,CPT1…	273
Carbohydrate Metabolism	quantity of carbohydrate	5.44e-27	ABCA1,ABCA4,ABCB11,ABCB4,ABCC9,ABHD5,ACTA1,ACVR2B,ADA,ADCY5,ADIPOQ,ADRB3,AGPAT2,AGT,ALX3,ANXA5,APOA2,APOE,APP,AQP7,ARNT,ATXN2,AVP,BAX,BDNF,C3,C5,CARTPT,CAV1,CD44,CDK4,CEBPA,CEL,CFH,CHRM3,CHST6,CIITA,CPT1A,CR2,CREB1,CREBBP,CYP19A1,DBH,EDN1,EGF,EIF2AK3,EP300,EPM2A,EPO,ERCC6,F2,F7,FCGR2B,FGF23,FIG4,FOXO1,G6PC,G6PC3,GCGR,GCK,GCKR,GFPT1,GHSR,GNB3,GNMT,GPD2,GUSB,H6PD,HGF,HNF1A,HRAS,HS6ST1,HTT,ICAM1,IFN…	166
Respiratory System Development and Function	respiratory system development	6.26e-27	ABCA1,ACVR1,ACVR2B,ADA,ADAM17,ADAMTS2,APOE,ASAH1,ASCL1,ATP2A1,B4GALT1,BMP2,BMPR1A,BMPR2,CAV1,CCL2,CEBPA,CFC1/CFC1B,CFTR,CHD7,CHI3L1,CLCN2,COL2A1,COL3A1,CREB1,CREBBP,CTSK,CYLD,DKC1,DLX5,ECE1,EGFR,EP300,EPAS1,EYA1,F11,FBN1,FGF10,FGF8,FGF9,FGFR3,FOXF1,FOXG1,FOXO1,FOXP2,GATA1,GATA3,GATA6,GLI2,HBB,HGF,HOXA1,HS6ST1,HYDIN,IFNG,IGF1,IGF2R,IL13,ITGA3,KDR,LFNG,LHX4,LMNB1,LMNB2,LOXL1,LPL,LRP2,MECP2,MGP,MMP2…	125
Hereditary Disorder	dwarfism	6.55e-27	ABCC9,ACAN,AGPS,ARSE,CCDC8,CHST3,CHSY1,COL11A1,COL11A2,COL1A1,COL2A1,COL9A1,COL9A2,COL9A3,COMP,DDR2,DYM,DYNC2H1,EBP,EGFR,ERCC6,FBN1,FGFR3,FLNA,FLNB,GHRHR,GJA1,GNPAT,HSPG2,IFT80,IGF1,IGF1R,IGFALS,IHH,MATN3,MSX2,OBSL1,PAPSS2,PCNT,PCSK1,PDE4D,PEX7,PKD1,PROP1,PTH,ROR2,SH3PXD2B,SLC26A2,SLC35D1,SLC6A3,SMAD6,STAR,STAT5B,TRAPPC2,TRIP11,TRPV4,TTC21B,TYROBP,VEGFA,WDR19,WNT5A,XPA,XPC	63
Developmental Disorder	dwarfism	6.55e-27	ABCC9,ACAN,AGPS,ARSE,CCDC8,CHST3,CHSY1,COL11A1,COL11A2,COL1A1,COL2A1,COL9A1,COL9A2,COL9A3,COMP,DDR2,DYM,DYNC2H1,EBP,EGFR,ERCC6,FBN1,FGFR3,FLNA,FLNB,GHRHR,GJA1,GNPAT,HSPG2,IFT80,IGF1,IGF1R,IGFALS,IHH,MATN3,MSX2,OBSL1,PAPSS2,PCNT,PCSK1,PDE4D,PEX7,PKD1,PROP1,PTH,ROR2,SH3PXD2B,SLC26A2,SLC35D1,SLC6A3,SMAD6,STAR,STAT5B,TRAPPC2,TRIP11,TRPV4,TTC21B,TYROBP,VEGFA,WDR19,WNT5A,XPA,XPC	63
Developmental Disorder	congenital anomaly of eye	1.04e-26	ABCB6,ACTB,ACTG1,ADAMTS10,AP3B1,APOE,B3GALTL,BCOR,BFSP1,BFSP2,BLOC1S6,CACNA1F,CHMP4B,CHN1,CHRNA3,CRYAA,CRYBA1,CRYBA4,CRYBB1,CRYBB2,CRYBB3,CRYGC,CRYGD,CTDP1,DNMT3B,EGF,EP300,FANCD2,FBN1,FOXC1,FOXE3,FRAS1,FREM2,FTL,GCNT2,GDF3,GDF6,GJA3,GNPAT,HPS3,HPS6,INPP5E,JAM3,KERA,LRP2,LRP6,LTBP2,MAF,MSX2,NF1,NOTCH2,OCA2,OTX2,PCBD1,PDGFB,PITX2,PITX3,PRDM5,PVRL1,RAX,RB1,RPGRIP1L,SHH,SLC16A12,SOX2,TACSTD2,TCTN2,T…	72
Ophthalmic Disease	congenital anomaly of eye	1.04e-26	ABCB6,ACTB,ACTG1,ADAMTS10,AP3B1,APOE,B3GALTL,BCOR,BFSP1,BFSP2,BLOC1S6,CACNA1F,CHMP4B,CHN1,CHRNA3,CRYAA,CRYBA1,CRYBA4,CRYBB1,CRYBB2,CRYBB3,CRYGC,CRYGD,CTDP1,DNMT3B,EGF,EP300,FANCD2,FBN1,FOXC1,FOXE3,FRAS1,FREM2,FTL,GCNT2,GDF3,GDF6,GJA3,GNPAT,HPS3,HPS6,INPP5E,JAM3,KERA,LRP2,LRP6,LTBP2,MAF,MSX2,NF1,NOTCH2,OCA2,OTX2,PCBD1,PDGFB,PITX2,PITX3,PRDM5,PVRL1,RAX,RB1,RPGRIP1L,SHH,SLC16A12,SOX2,TACSTD2,TCTN2,T…	72
Lipid Metabolism	steroid metabolism	1.21e-26	ABCA1,ABCG5,ABCG8,AGT,AKR1C4,AKR1D1,AMACR,AMH,ANGPTL3,APOA1,APOA2,APOB,APOE,APP,BDNF,BMP15,BMP2,BMPR2,CACNA1H,CAT,CAV1,CEBPA,CEL,CETP,CFTR,CLN6,CLN8,COMT,CREB1,CYP11A1,CYP11B2,CYP19A1,CYP21A2,CYP24A1,CYP27A1,CYP27B1,CYP2A13/CYP2A6,CYP2B6,CYP2C19,CYP2C9,CYP2D6,CYP2R1,CYP3A5,CYP7B1,DHCR24,DIAPH1,EBP,EDN1,EGF,EGFR,FECH,FGF23,FGF9,FSHB,FSHR,G6PC,GC,GRM1,HGF,HMGCR,HNF1A,HNF1B,HSD11B2,HSD17B4,HTT,IFNG,…	104
Small Molecule Biochemistry	steroid metabolism	1.21e-26	ABCA1,ABCG5,ABCG8,AGT,AKR1C4,AKR1D1,AMACR,AMH,ANGPTL3,APOA1,APOA2,APOB,APOE,APP,BDNF,BMP15,BMP2,BMPR2,CACNA1H,CAT,CAV1,CEBPA,CEL,CETP,CFTR,CLN6,CLN8,COMT,CREB1,CYP11A1,CYP11B2,CYP19A1,CYP21A2,CYP24A1,CYP27A1,CYP27B1,CYP2A13/CYP2A6,CYP2B6,CYP2C19,CYP2C9,CYP2D6,CYP2R1,CYP3A5,CYP7B1,DHCR24,DIAPH1,EBP,EDN1,EGF,EGFR,FECH,FGF23,FGF9,FSHB,FSHR,G6PC,GC,GRM1,HGF,HMGCR,HNF1A,HNF1B,HSD11B2,HSD17B4,HTT,IFNG,…	104
Vitamin and Mineral Metabolism	steroid metabolism	1.21e-26	ABCA1,ABCG5,ABCG8,AGT,AKR1C4,AKR1D1,AMACR,AMH,ANGPTL3,APOA1,APOA2,APOB,APOE,APP,BDNF,BMP15,BMP2,BMPR2,CACNA1H,CAT,CAV1,CEBPA,CEL,CETP,CFTR,CLN6,CLN8,COMT,CREB1,CYP11A1,CYP11B2,CYP19A1,CYP21A2,CYP24A1,CYP27A1,CYP27B1,CYP2A13/CYP2A6,CYP2B6,CYP2C19,CYP2C9,CYP2D6,CYP2R1,CYP3A5,CYP7B1,DHCR24,DIAPH1,EBP,EDN1,EGF,EGFR,FECH,FGF23,FGF9,FSHB,FSHR,G6PC,GC,GRM1,HGF,HMGCR,HNF1A,HNF1B,HSD11B2,HSD17B4,HTT,IFNG,…	104
Lipid Metabolism	concentration of sterol	1.37e-26	ABCA1,ABCB11,ABCB4,ABCG5,ABCG8,ACAT1,ADCY10,ADIPOQ,AGT,AMACR,ANGPTL3,ANGPTL4,APOA1,APOA2,APOB,APOE,APP,ARNT,ATP7B,ATXN2,BAG3,BDNF,CAV1,CAV3,CCL2,CEBPA,CEL,CES1,CETP,COL4A3,CYBB,CYP19A1,CYP24A1,CYP27A1,CYP27B1,DHCR24,EPM2A,FA2H,FASLG,FGF23,FOXO1,G6PC,G6PC3,GC,GCK,GFER,GLA,GNMT,GPD2,HGF,HMGCR,HNF1A,HP,HTT,ICAM1,IFNG,IFNGR1,IGF1,IL10,IL1B,IL1RN,IRS1,IRS2,ITGB3,KISS1R,KL,LCAT,LDLRAP1,LEP,LEPR,LIPC,LP…	114
Molecular Transport	concentration of sterol	1.37e-26	ABCA1,ABCB11,ABCB4,ABCG5,ABCG8,ACAT1,ADCY10,ADIPOQ,AGT,AMACR,ANGPTL3,ANGPTL4,APOA1,APOA2,APOB,APOE,APP,ARNT,ATP7B,ATXN2,BAG3,BDNF,CAV1,CAV3,CCL2,CEBPA,CEL,CES1,CETP,COL4A3,CYBB,CYP19A1,CYP24A1,CYP27A1,CYP27B1,DHCR24,EPM2A,FA2H,FASLG,FGF23,FOXO1,G6PC,G6PC3,GC,GCK,GFER,GLA,GNMT,GPD2,HGF,HMGCR,HNF1A,HP,HTT,ICAM1,IFNG,IFNGR1,IGF1,IL10,IL1B,IL1RN,IRS1,IRS2,ITGB3,KISS1R,KL,LCAT,LDLRAP1,LEP,LEPR,LIPC,LP…	114
Small Molecule Biochemistry	concentration of sterol	1.37e-26	ABCA1,ABCB11,ABCB4,ABCG5,ABCG8,ACAT1,ADCY10,ADIPOQ,AGT,AMACR,ANGPTL3,ANGPTL4,APOA1,APOA2,APOB,APOE,APP,ARNT,ATP7B,ATXN2,BAG3,BDNF,CAV1,CAV3,CCL2,CEBPA,CEL,CES1,CETP,COL4A3,CYBB,CYP19A1,CYP24A1,CYP27A1,CYP27B1,DHCR24,EPM2A,FA2H,FASLG,FGF23,FOXO1,G6PC,G6PC3,GC,GCK,GFER,GLA,GNMT,GPD2,HGF,HMGCR,HNF1A,HP,HTT,ICAM1,IFNG,IFNGR1,IGF1,IL10,IL1B,IL1RN,IRS1,IRS2,ITGB3,KISS1R,KL,LCAT,LDLRAP1,LEP,LEPR,LIPC,LP…	114
Hereditary Disorder	inborn error of amino acid metabolism	2.08e-26	ACAT1,ADK,AHCY,ALDH5A1,AMN,AMT,ARG1,COX10,CPS1,CTH,CUBN,DBH,DBT,DLD,ETFB,ETFDH,FMO3,GAMT,GCDH,GCSH,GLDC,GPD1,HGD,HMGCL,HNF1A,HPD,HSD17B10,HTT,LMBRD1,MCCC1,MCCC2,MLPH,MMAA,MMACHC,MTR,MTRR,MUT,NAGS,OCRL,OTC,PCBD1,PCCA,PRODH,PTS,SLC25A13,SLC25A15,SLC36A2,SLC3A1,SLC6A19,SLC6A20,SLC7A9,TAT	52
Developmental Disorder	inborn error of amino acid metabolism	2.08e-26	ACAT1,ADK,AHCY,ALDH5A1,AMN,AMT,ARG1,COX10,CPS1,CTH,CUBN,DBH,DBT,DLD,ETFB,ETFDH,FMO3,GAMT,GCDH,GCSH,GLDC,GPD1,HGD,HMGCL,HNF1A,HPD,HSD17B10,HTT,LMBRD1,MCCC1,MCCC2,MLPH,MMAA,MMACHC,MTR,MTRR,MUT,NAGS,OCRL,OTC,PCBD1,PCCA,PRODH,PTS,SLC25A13,SLC25A15,SLC36A2,SLC3A1,SLC6A19,SLC6A20,SLC7A9,TAT	52
Metabolic Disease	inborn error of amino acid metabolism	2.08e-26	ACAT1,ADK,AHCY,ALDH5A1,AMN,AMT,ARG1,COX10,CPS1,CTH,CUBN,DBH,DBT,DLD,ETFB,ETFDH,FMO3,GAMT,GCDH,GCSH,GLDC,GPD1,HGD,HMGCL,HNF1A,HPD,HSD17B10,HTT,LMBRD1,MCCC1,MCCC2,MLPH,MMAA,MMACHC,MTR,MTRR,MUT,NAGS,OCRL,OTC,PCBD1,PCCA,PRODH,PTS,SLC25A13,SLC25A15,SLC36A2,SLC3A1,SLC6A19,SLC6A20,SLC7A9,TAT	52
Organismal Development	morphology of eye	5.57e-26	ABCA4,ABL1,ADAM17,AIPL1,AIRE,APOB,APOE,ARSB,ASCL1,BBS2,BFSP1,BFSP2,CABP4,CACNA1F,CCND1,CDHR1,CDK4,CHM,CHST6,CLCN2,CNGB3,COL1A1,COL2A1,COL4A3,COL5A2,CP,CRB1,CRX,CRYAA,CRYBB2,CSTB,CX3CR1,DFNB31,DNAJC5,EGFR,ELOVL4,EMX2,EPAS1,ERCC6,FOXC2,FOXE3,FOXL2,FSCN2,GALNS,GCGR,GDF6,GNAT1,GNPAT,GRK1,GUCY2D,HEXB,HS6ST1,ICAM1,IRX5,ITGA3,ITGB2,ITGB4,JAG1,KERA,LRP5,LRP8,MAF,MAN2B1,MAPT,MCOLN1,MERTK,MSX2,NAGLU,NDP,NO…	110
Embryonic Development	morphology of eye	5.57e-26	ABCA4,ABL1,ADAM17,AIPL1,AIRE,APOB,APOE,ARSB,ASCL1,BBS2,BFSP1,BFSP2,CABP4,CACNA1F,CCND1,CDHR1,CDK4,CHM,CHST6,CLCN2,CNGB3,COL1A1,COL2A1,COL4A3,COL5A2,CP,CRB1,CRX,CRYAA,CRYBB2,CSTB,CX3CR1,DFNB31,DNAJC5,EGFR,ELOVL4,EMX2,EPAS1,ERCC6,FOXC2,FOXE3,FOXL2,FSCN2,GALNS,GCGR,GDF6,GNAT1,GNPAT,GRK1,GUCY2D,HEXB,HS6ST1,ICAM1,IRX5,ITGA3,ITGB2,ITGB4,JAG1,KERA,LRP5,LRP8,MAF,MAN2B1,MAPT,MCOLN1,MERTK,MSX2,NAGLU,NDP,NO…	110
Organ Development	morphology of eye	5.57e-26	ABCA4,ABL1,ADAM17,AIPL1,AIRE,APOB,APOE,ARSB,ASCL1,BBS2,BFSP1,BFSP2,CABP4,CACNA1F,CCND1,CDHR1,CDK4,CHM,CHST6,CLCN2,CNGB3,COL1A1,COL2A1,COL4A3,COL5A2,CP,CRB1,CRX,CRYAA,CRYBB2,CSTB,CX3CR1,DFNB31,DNAJC5,EGFR,ELOVL4,EMX2,EPAS1,ERCC6,FOXC2,FOXE3,FOXL2,FSCN2,GALNS,GCGR,GDF6,GNAT1,GNPAT,GRK1,GUCY2D,HEXB,HS6ST1,ICAM1,IRX5,ITGA3,ITGB2,ITGB4,JAG1,KERA,LRP5,LRP8,MAF,MAN2B1,MAPT,MCOLN1,MERTK,MSX2,NAGLU,NDP,NO…	110
Tissue Development	morphology of eye	5.57e-26	ABCA4,ABL1,ADAM17,AIPL1,AIRE,APOB,APOE,ARSB,ASCL1,BBS2,BFSP1,BFSP2,CABP4,CACNA1F,CCND1,CDHR1,CDK4,CHM,CHST6,CLCN2,CNGB3,COL1A1,COL2A1,COL4A3,COL5A2,CP,CRB1,CRX,CRYAA,CRYBB2,CSTB,CX3CR1,DFNB31,DNAJC5,EGFR,ELOVL4,EMX2,EPAS1,ERCC6,FOXC2,FOXE3,FOXL2,FSCN2,GALNS,GCGR,GDF6,GNAT1,GNPAT,GRK1,GUCY2D,HEXB,HS6ST1,ICAM1,IRX5,ITGA3,ITGB2,ITGB4,JAG1,KERA,LRP5,LRP8,MAF,MAN2B1,MAPT,MCOLN1,MERTK,MSX2,NAGLU,NDP,NO…	110
Visual System Development and Function	morphology of eye	5.57e-26	ABCA4,ABL1,ADAM17,AIPL1,AIRE,APOB,APOE,ARSB,ASCL1,BBS2,BFSP1,BFSP2,CABP4,CACNA1F,CCND1,CDHR1,CDK4,CHM,CHST6,CLCN2,CNGB3,COL1A1,COL2A1,COL4A3,COL5A2,CP,CRB1,CRX,CRYAA,CRYBB2,CSTB,CX3CR1,DFNB31,DNAJC5,EGFR,ELOVL4,EMX2,EPAS1,ERCC6,FOXC2,FOXE3,FOXL2,FSCN2,GALNS,GCGR,GDF6,GNAT1,GNPAT,GRK1,GUCY2D,HEXB,HS6ST1,ICAM1,IRX5,ITGA3,ITGB2,ITGB4,JAG1,KERA,LRP5,LRP8,MAF,MAN2B1,MAPT,MCOLN1,MERTK,MSX2,NAGLU,NDP,NO…	110
Organ Morphology	morphology of eye	5.57e-26	ABCA4,ABL1,ADAM17,AIPL1,AIRE,APOB,APOE,ARSB,ASCL1,BBS2,BFSP1,BFSP2,CABP4,CACNA1F,CCND1,CDHR1,CDK4,CHM,CHST6,CLCN2,CNGB3,COL1A1,COL2A1,COL4A3,COL5A2,CP,CRB1,CRX,CRYAA,CRYBB2,CSTB,CX3CR1,DFNB31,DNAJC5,EGFR,ELOVL4,EMX2,EPAS1,ERCC6,FOXC2,FOXE3,FOXL2,FSCN2,GALNS,GCGR,GDF6,GNAT1,GNPAT,GRK1,GUCY2D,HEXB,HS6ST1,ICAM1,IRX5,ITGA3,ITGB2,ITGB4,JAG1,KERA,LRP5,LRP8,MAF,MAN2B1,MAPT,MCOLN1,MERTK,MSX2,NAGLU,NDP,NO…	110
Protein Synthesis	quantity of protein in blood	7.6e-26	ABCA1,ABCB4,ABCC6,ADA,ADAMTS13,ADIPOQ,ADRB1,ADRB2,ADRB3,AGPAT2,AGT,AGTR2,ALOX5,AMACR,ANGPTL4,APOA1,APOA2,APOB,APOE,AR,ATXN2,BAG3,BCR,BDNF,C3,CACNA1D,CARTPT,CASP12,CAV1,CAV3,CBL,CD44,CDK4,CEL,CFH,CHRM3,CLDN16,COL4A3,CTSC,CYP11A1,CYP19A1,CYP27B1,DBH,DHH,DYSF,EIF2AK3,FGF23,FOXE1,FOXL2,FSHB,FSHR,FTO,G6PC3,GALNT3,GATA1,GCGR,GCK,GCKR,GCLM,GHSR,GNAI2,GNMT,GPD2,GUCY2C,HADHA,HBA1/HBA2,HEXB,HNF1A,HSPB8,ICO…	172
Tissue Morphology	quantity of leukocytes	9.19e-26	ABCA1,ABCB1,ABCG2,ABL1,ACAT1,ADA,ADIPOQ,AGT,AICDA,AIRE,ALOX5,AP3B1,APOA1,APOB,APOE,APP,ARHGEF6,ASXL1,ATM,B4GALT1,BAG3,BANK1,BAX,BCL10,BCL3,BCR,BDNF,BHLHE41,BLM,BLNK,BMPR2,BRCA2,BTK,BUB1,C3,C4B (includes others),C5,CASP8,CBL,CCL11,CCL2,CCL3,CCL3L1/CCL3L3,CCL5,CD244,CD247,CD3D,CD3E,CD3G,CD4,CD40,CD40LG,CD79A,CD79B,CEBPA,CEBPE,CES1,CFH,CHI3L1,CHRNA1,CHST3,CHUK,CIITA,CISH,COMT,CR2,CREB1,CREBBP,CTLA4,…	266
Hematological System Development and Function	quantity of leukocytes	9.19e-26	ABCA1,ABCB1,ABCG2,ABL1,ACAT1,ADA,ADIPOQ,AGT,AICDA,AIRE,ALOX5,AP3B1,APOA1,APOB,APOE,APP,ARHGEF6,ASXL1,ATM,B4GALT1,BAG3,BANK1,BAX,BCL10,BCL3,BCR,BDNF,BHLHE41,BLM,BLNK,BMPR2,BRCA2,BTK,BUB1,C3,C4B (includes others),C5,CASP8,CBL,CCL11,CCL2,CCL3,CCL3L1/CCL3L3,CCL5,CD244,CD247,CD3D,CD3E,CD3G,CD4,CD40,CD40LG,CD79A,CD79B,CEBPA,CEBPE,CES1,CFH,CHI3L1,CHRNA1,CHST3,CHUK,CIITA,CISH,COMT,CR2,CREB1,CREBBP,CTLA4,…	266
Cellular Function and Maintenance	organization of cytoplasm	1.1e-25	A2M,ABCA1,ABCD1,ABL1,ACACA,ACE,ACTB,ACTG1,ACTN2,ACVRL1,ADD1,ADIPOQ,AFG3L2,AGRN,AGT,AGTR2,AKAP9,ALMS1,ALS2,ANGPTL4,ANTXR1,APOE,APP,AR,ARSB,ASCL1,ATL1,ATXN2,AURKC,AXIN1,B9D2,BAG3,BAX,BBS10,BBS2,BBS4,BCR,BDNF,BFSP2,BMP2,BRAF,BSG,BTK,C5,CACNA1F,CACNA1H,CACNA1S,CAPN10,CAV1,CAV3,CBL,CC2D1A,CCL11,CCL2,CCL3,CD2AP,CD40LG,CD44,CDH1,CDK5RAP2,CEBPA,CENPJ,CEP164,CHAT,CHN1,CHRNA1,CHRNA3,CHRNB2,CHUK,CLN5,CLN6,C…	343
Cellular Assembly and Organization	organization of cytoplasm	1.1e-25	A2M,ABCA1,ABCD1,ABL1,ACACA,ACE,ACTB,ACTG1,ACTN2,ACVRL1,ADD1,ADIPOQ,AFG3L2,AGRN,AGT,AGTR2,AKAP9,ALMS1,ALS2,ANGPTL4,ANTXR1,APOE,APP,AR,ARSB,ASCL1,ATL1,ATXN2,AURKC,AXIN1,B9D2,BAG3,BAX,BBS10,BBS2,BBS4,BCR,BDNF,BFSP2,BMP2,BRAF,BSG,BTK,C5,CACNA1F,CACNA1H,CACNA1S,CAPN10,CAV1,CAV3,CBL,CC2D1A,CCL11,CCL2,CCL3,CD2AP,CD40LG,CD44,CDH1,CDK5RAP2,CEBPA,CENPJ,CEP164,CHAT,CHN1,CHRNA1,CHRNA3,CHRNB2,CHUK,CLN5,CLN6,C…	343
Neurological Disease	spinocerebellar disease	1.15e-25	ABCB7,ADCK3,AFG3L2,ALS2,ATL1,ATM,ATXN2,ATXN7,C10orf2,CHRNA4,CHRNB2,CNGA1,CRX,CYP7B1,FA2H,FGF14,GNAT1,GNAT2,GNB3,GRK1,GUCA1B,IGF1,IMPDH1,KCNC3,KIF5A,MYO7A,NIPA1,NOP56,OPN1SW,PDE6A,PDE6B,PDE6C,PNPLA6,POLG,PPARG,PRKCG,PRPH2,RHO,ROM1,RP1,RS1,SAG,SLC24A1,SPAST,SPG11,SPG7,SPTBN2,SYNE1,TBP,TGM6,TTPA,TULP1,XBP1,ZFYVE26,ZFYVE27	55
Cancer	benign neoplasia	3.87e-25	ABCA4,ACAT1,ACTA2,ACTC1,ADH1B,ADIPOQ,ADRA2C,ADRB1,ADRB2,ADRB3,AGRN,AIP,AK2,ALDH2,AMH,ANTXR1,ANTXR2,ANXA5,APOA1,AR,ARFGEF2,ARNT,ARSE,ATM,ATP1A2,ATP2A1,AXIN1,BCL10,BCL3,BDNF,BRAF,C3,CACNB2,CBL,CCM2,CCND1,CD44,CDH1,CDK4,CFD,CFH,CHRNB1,COL4A6,COL6A3,CTSC,CYBA,CYLD,CYP11B2,CYP19A1,DARC,DCN,DCX,DDB2,DHFR,DKC1,DNMT1,DNMT3B,EDNRA,EDNRB,EGFR,ENG,ENO3,ERBB2,ERBB3,ERCC6,EZH2,FANCD2,FBN1,FGFR3,FH,FKBP10,FLT3…	215
Developmental Disorder	congenital anomaly of digestive system	5.32e-25	ABCB11,ABCC2,ACVR2B,AIP,ALX1,ALX4,AMELX,ATP1A2,AXIN2,BICC1,CCL2,CFC1/CFC1B,CFTR,CHUK,COL2A1,CTSC,DHFR,DNAH11,DNMT3B,DSPP,EDA,EDN1,EFNB1,EGF,EGFR,ELANE,ENAM,FAM83H,FGF10,FGF3,FGF9,FOXC2,FOXE1,FRAS1,GABRB3,GAD1,GDF1,HSPG2,IFT122,INPP5E,INVS,IRF6,JAG1,KCNQ1,KLK4,LRP6,MDM2,MMP2,MMP20,MSTN,MSX1,MSX2,NODAL,NOTCH2,NR0B2,PDGFRA,PITX2,PSEN1,RAX,RPGRIP1L,SATB2,SBDS,SEC63,SHH,SLC10A2,SLC2A2,SMAD4,SNAI2,TBX1…	82
Gastrointestinal Disease	congenital anomaly of digestive system	5.32e-25	ABCB11,ABCC2,ACVR2B,AIP,ALX1,ALX4,AMELX,ATP1A2,AXIN2,BICC1,CCL2,CFC1/CFC1B,CFTR,CHUK,COL2A1,CTSC,DHFR,DNAH11,DNMT3B,DSPP,EDA,EDN1,EFNB1,EGF,EGFR,ELANE,ENAM,FAM83H,FGF10,FGF3,FGF9,FOXC2,FOXE1,FRAS1,GABRB3,GAD1,GDF1,HSPG2,IFT122,INPP5E,INVS,IRF6,JAG1,KCNQ1,KLK4,LRP6,MDM2,MMP2,MMP20,MSTN,MSX1,MSX2,NODAL,NOTCH2,NR0B2,PDGFRA,PITX2,PSEN1,RAX,RPGRIP1L,SATB2,SBDS,SEC63,SHH,SLC10A2,SLC2A2,SMAD4,SNAI2,TBX1…	82
Cellular Function and Maintenance	flux of ion	6.71e-25	A2M,ABL1,ADA,ADD1,ADIPOQ,ADRB2,AGT,ALMS1,APOA1,APOE,APP,AVP,BAX,BCR,BSG,BTK,C3,C4B (includes others),C5,CATSPER1,CAV1,CCL11,CCL2,CCL3,CCL3L1/CCL3L3,CCL5,CD247,CD3E,CD4,CD40,CD79A,CD79B,CFTR,CHRM3,CLEC7A,CXCR4,DARC,EDN1,EGF,EPO,EPOR,F2,F7,FCGR1A,FCGR2A,FCGR2B,FCGR3A,FMR1,FN1,G6PC,G6PC3,GABRG2,GC,GDNF,GRIN2B,HTT,ICOS,IFNG,IL1B,ITGB2,ITK,JPH3,KCNE2,KCNJ10,KCNJ5,KCNQ1,KIT,KITLG,KL,KLK4,KNG1,MAGT1,MAP…	119
Molecular Transport	flux of ion	6.71e-25	A2M,ABL1,ADA,ADD1,ADIPOQ,ADRB2,AGT,ALMS1,APOA1,APOE,APP,AVP,BAX,BCR,BSG,BTK,C3,C4B (includes others),C5,CATSPER1,CAV1,CCL11,CCL2,CCL3,CCL3L1/CCL3L3,CCL5,CD247,CD3E,CD4,CD40,CD79A,CD79B,CFTR,CHRM3,CLEC7A,CXCR4,DARC,EDN1,EGF,EPO,EPOR,F2,F7,FCGR1A,FCGR2A,FCGR2B,FCGR3A,FMR1,FN1,G6PC,G6PC3,GABRG2,GC,GDNF,GRIN2B,HTT,ICOS,IFNG,IL1B,ITGB2,ITK,JPH3,KCNE2,KCNJ10,KCNJ5,KCNQ1,KIT,KITLG,KL,KLK4,KNG1,MAGT1,MAP…	119
Organismal Development	formation of embryonic tissue	7.82e-25	ACVR1,ACVR2B,ADIPOQ,ALX1,AMH,AR,AXIN1,BCL10,BDNF,BMP2,BMPR1A,BMPR2,BRCA1,BRCA2,CASP8,CBX2,CDH1,CHUK,COL2A1,CREBBP,CXCR4,DLL3,DLX5,DNMT1,DNMT3B,EGF,EGR2,EHMT1,ENG,EP300,EPHA2,ERBB2,ERBB3,EXT2,FGF10,FGF3,FGF8,FOLR1,FOXC1,FOXC2,FOXD3,FOXG1,GATA3,GDF1,GDF3,GJA1,GLI2,HNF1A,HNF1B,HOXA11,HRAS,HTT,IFT122,IHH,IKBKAP,KDR,LEF1,LHCGR,LRP6,LRP8,MAP3K1,MECOM,MEF2C,MESP2,MSX2,MYC,NCSTN,NF2,NKX2-1,NKX2-5,NODAL,N…	116
Embryonic Development	formation of embryonic tissue	7.82e-25	ACVR1,ACVR2B,ADIPOQ,ALX1,AMH,AR,AXIN1,BCL10,BDNF,BMP2,BMPR1A,BMPR2,BRCA1,BRCA2,CASP8,CBX2,CDH1,CHUK,COL2A1,CREBBP,CXCR4,DLL3,DLX5,DNMT1,DNMT3B,EGF,EGR2,EHMT1,ENG,EP300,EPHA2,ERBB2,ERBB3,EXT2,FGF10,FGF3,FGF8,FOLR1,FOXC1,FOXC2,FOXD3,FOXG1,GATA3,GDF1,GDF3,GJA1,GLI2,HNF1A,HNF1B,HOXA11,HRAS,HTT,IFT122,IHH,IKBKAP,KDR,LEF1,LHCGR,LRP6,LRP8,MAP3K1,MECOM,MEF2C,MESP2,MSX2,MYC,NCSTN,NF2,NKX2-1,NKX2-5,NODAL,N…	116
Tissue Development	formation of embryonic tissue	7.82e-25	ACVR1,ACVR2B,ADIPOQ,ALX1,AMH,AR,AXIN1,BCL10,BDNF,BMP2,BMPR1A,BMPR2,BRCA1,BRCA2,CASP8,CBX2,CDH1,CHUK,COL2A1,CREBBP,CXCR4,DLL3,DLX5,DNMT1,DNMT3B,EGF,EGR2,EHMT1,ENG,EP300,EPHA2,ERBB2,ERBB3,EXT2,FGF10,FGF3,FGF8,FOLR1,FOXC1,FOXC2,FOXD3,FOXG1,GATA3,GDF1,GDF3,GJA1,GLI2,HNF1A,HNF1B,HOXA11,HRAS,HTT,IFT122,IHH,IKBKAP,KDR,LEF1,LHCGR,LRP6,LRP8,MAP3K1,MECOM,MEF2C,MESP2,MSX2,MYC,NCSTN,NF2,NKX2-1,NKX2-5,NODAL,N…	116
Free Radical Scavenging	metabolism of reactive oxygen species	8.29e-25	ABCA1,ABCG2,ABL1,ACTB,ADIPOQ,AFG3L2,AGT,AIFM1,ALDH2,ALDH3A2,ALOX5,ALS2,APOA1,APOE,APP,ARG1,ARNT,BAX,BCR,BMP2,C5,CARD9,CAT,CAV1,CCL11,CCL3,CCL5,CD40,CD40LG,CD44,CEBPE,CFH,CRYAA,CTH,CTLA4,CUL4B,CXCR1,CYBA,CYBB,CYCS,CYP11B2,CYP2A13/CYP2A6,CYP2C8,DHCR24,DHODH,DUOXA2,EDN1,EGF,EGFR,ELANE,EPAS1,EPO,F2,F7,FAAH,FADD,FASLG,FCGR2A,FH,FLT3,FN1,FTH1,FTL,GNAS,GRK1,GRN,GSN,HBA1/HBA2,HBB,HGF,HMOX1,HP,HRAS,HSD17B…	154
Organismal Injury and Abnormalities	Bleeding	9.13e-25	ABCA1,ABCB4,ABL1,ACVRL1,ADAM17,ADIPOQ,AGT,AIP,ALOX5,AMH,APOE,APP,AR,BDNF,BMPR2,BRAF,CACNA1D,CACNA1S,CASP8,CDK4,CDON,CHRNA1,CHRNA2,CHRNA3,CHRNA4,CHRNA5,CHRNB1,CHRNB2,CHRND,CHRNE,CHRNG,COL1A1,COL2A1,COL4A1,CREBBP,CXCR4,CYP19A1,CYP2C19,DNMT3B,EIF2AK3,ELANE,ENG,EPAS1,EPO,F10,F11,F2,F7,F8,FADD,FASLG,FBN1,FCGR2A,FERMT3,FGA,FGB,FLNA,FLT4,FN1,FOXC2,FSHB,FSHR,GABRA1,GABRB3,GABRD,GABRG2,GATA1,GATA6,GGCX,GJ…	141
Lipid Metabolism	metabolism of terpenoid	1.01e-24	ABCA1,ABCG5,ABCG8,ADH1C,AGT,AKR1C4,AKR1D1,AMACR,AMH,ANGPTL3,APOA1,APOA2,APOB,APOE,APP,BCMO1,BDNF,BMP15,BMP2,BMPR2,CACNA1H,CAT,CAV1,CEBPA,CEL,CETP,CFTR,CLN6,CLN8,COMT,CREB1,CYP11A1,CYP11B2,CYP19A1,CYP21A2,CYP24A1,CYP27A1,CYP27B1,CYP2A13/CYP2A6,CYP2B6,CYP2C19,CYP2C8,CYP2C9,CYP2D6,CYP2R1,CYP3A5,CYP7B1,DHCR24,DIAPH1,EBP,EDN1,EGF,EGFR,FECH,FGF23,FGF9,FSHB,FSHR,G6PC,GC,GRM1,HGF,HMGCR,HNF1A,HNF1B,HSD11B…	112
Small Molecule Biochemistry	metabolism of terpenoid	1.01e-24	ABCA1,ABCG5,ABCG8,ADH1C,AGT,AKR1C4,AKR1D1,AMACR,AMH,ANGPTL3,APOA1,APOA2,APOB,APOE,APP,BCMO1,BDNF,BMP15,BMP2,BMPR2,CACNA1H,CAT,CAV1,CEBPA,CEL,CETP,CFTR,CLN6,CLN8,COMT,CREB1,CYP11A1,CYP11B2,CYP19A1,CYP21A2,CYP24A1,CYP27A1,CYP27B1,CYP2A13/CYP2A6,CYP2B6,CYP2C19,CYP2C8,CYP2C9,CYP2D6,CYP2R1,CYP3A5,CYP7B1,DHCR24,DIAPH1,EBP,EDN1,EGF,EGFR,FECH,FGF23,FGF9,FSHB,FSHR,G6PC,GC,GRM1,HGF,HMGCR,HNF1A,HNF1B,HSD11B…	112
Vitamin and Mineral Metabolism	metabolism of terpenoid	1.01e-24	ABCA1,ABCG5,ABCG8,ADH1C,AGT,AKR1C4,AKR1D1,AMACR,AMH,ANGPTL3,APOA1,APOA2,APOB,APOE,APP,BCMO1,BDNF,BMP15,BMP2,BMPR2,CACNA1H,CAT,CAV1,CEBPA,CEL,CETP,CFTR,CLN6,CLN8,COMT,CREB1,CYP11A1,CYP11B2,CYP19A1,CYP21A2,CYP24A1,CYP27A1,CYP27B1,CYP2A13/CYP2A6,CYP2B6,CYP2C19,CYP2C8,CYP2C9,CYP2D6,CYP2R1,CYP3A5,CYP7B1,DHCR24,DIAPH1,EBP,EDN1,EGF,EGFR,FECH,FGF23,FGF9,FSHB,FSHR,G6PC,GC,GRM1,HGF,HMGCR,HNF1A,HNF1B,HSD11B…	112
Organismal Development	development of brain	1.32e-24	ABL1,ADRB2,ALX1,APBB2,APOE,APP,ARX,ASCL1,ASPM,ATM,BAX,BBS2,BBS4,BCL10,BCR,BDNF,BMP2,BRAF,BRCA2,CCND1,CDK5RAP2,CDON,CHRNB2,CNTNAP2,COL2A1,CREB1,CTNS,CXCR4,CYP19A1,DCX,DLX5,DYNC2H1,EGFR,EGLN1,EGR2,EMX2,EN2,EPHA2,EPOR,ERCC6,EXT1,FGF8,FGFR3,FOXC1,FOXG1,FOXP2,FTO,GALNS,GDNF,GHRHR,GLI2,GNPAT,HGF,HNF1B,HOXA1,HOXB1,HPRT1,HSPG2,HTRA2,HTT,IFNG,IGF1,IGF1R,IKBKAP,IKZF1,IL1RAPL1,IRS2,IRX5,ITGA3,LEF1,LEP,LRP2,…	156
Embryonic Development	development of brain	1.32e-24	ABL1,ADRB2,ALX1,APBB2,APOE,APP,ARX,ASCL1,ASPM,ATM,BAX,BBS2,BBS4,BCL10,BCR,BDNF,BMP2,BRAF,BRCA2,CCND1,CDK5RAP2,CDON,CHRNB2,CNTNAP2,COL2A1,CREB1,CTNS,CXCR4,CYP19A1,DCX,DLX5,DYNC2H1,EGFR,EGLN1,EGR2,EMX2,EN2,EPHA2,EPOR,ERCC6,EXT1,FGF8,FGFR3,FOXC1,FOXG1,FOXP2,FTO,GALNS,GDNF,GHRHR,GLI2,GNPAT,HGF,HNF1B,HOXA1,HOXB1,HPRT1,HSPG2,HTRA2,HTT,IFNG,IGF1,IGF1R,IKBKAP,IKZF1,IL1RAPL1,IRS2,IRX5,ITGA3,LEF1,LEP,LRP2,…	156
Organ Development	development of brain	1.32e-24	ABL1,ADRB2,ALX1,APBB2,APOE,APP,ARX,ASCL1,ASPM,ATM,BAX,BBS2,BBS4,BCL10,BCR,BDNF,BMP2,BRAF,BRCA2,CCND1,CDK5RAP2,CDON,CHRNB2,CNTNAP2,COL2A1,CREB1,CTNS,CXCR4,CYP19A1,DCX,DLX5,DYNC2H1,EGFR,EGLN1,EGR2,EMX2,EN2,EPHA2,EPOR,ERCC6,EXT1,FGF8,FGFR3,FOXC1,FOXG1,FOXP2,FTO,GALNS,GDNF,GHRHR,GLI2,GNPAT,HGF,HNF1B,HOXA1,HOXB1,HPRT1,HSPG2,HTRA2,HTT,IFNG,IGF1,IGF1R,IKBKAP,IKZF1,IL1RAPL1,IRS2,IRX5,ITGA3,LEF1,LEP,LRP2,…	156
Tissue Development	development of brain	1.32e-24	ABL1,ADRB2,ALX1,APBB2,APOE,APP,ARX,ASCL1,ASPM,ATM,BAX,BBS2,BBS4,BCL10,BCR,BDNF,BMP2,BRAF,BRCA2,CCND1,CDK5RAP2,CDON,CHRNB2,CNTNAP2,COL2A1,CREB1,CTNS,CXCR4,CYP19A1,DCX,DLX5,DYNC2H1,EGFR,EGLN1,EGR2,EMX2,EN2,EPHA2,EPOR,ERCC6,EXT1,FGF8,FGFR3,FOXC1,FOXG1,FOXP2,FTO,GALNS,GDNF,GHRHR,GLI2,GNPAT,HGF,HNF1B,HOXA1,HOXB1,HPRT1,HSPG2,HTRA2,HTT,IFNG,IGF1,IGF1R,IKBKAP,IKZF1,IL1RAPL1,IRS2,IRX5,ITGA3,LEF1,LEP,LRP2,…	156
Nervous System Development and Function	development of brain	1.32e-24	ABL1,ADRB2,ALX1,APBB2,APOE,APP,ARX,ASCL1,ASPM,ATM,BAX,BBS2,BBS4,BCL10,BCR,BDNF,BMP2,BRAF,BRCA2,CCND1,CDK5RAP2,CDON,CHRNB2,CNTNAP2,COL2A1,CREB1,CTNS,CXCR4,CYP19A1,DCX,DLX5,DYNC2H1,EGFR,EGLN1,EGR2,EMX2,EN2,EPHA2,EPOR,ERCC6,EXT1,FGF8,FGFR3,FOXC1,FOXG1,FOXP2,FTO,GALNS,GDNF,GHRHR,GLI2,GNPAT,HGF,HNF1B,HOXA1,HOXB1,HPRT1,HSPG2,HTRA2,HTT,IFNG,IGF1,IGF1R,IKBKAP,IKZF1,IL1RAPL1,IRS2,IRX5,ITGA3,LEF1,LEP,LRP2,…	156
Inflammatory Response	inflammation of organ	1.32e-24	ABCA1,ABCB1,ABCB4,ABL1,ACE,ACTB,ACTN4,ADA,ADAM17,ADIPOQ,AGT,AIRE,ALDH2,ALOX5,ANXA5,APOA1,APOE,APP,APRT,ARG1,AVP,BAX,BCR,BSG,C3,C4B (includes others),C5,CA12,CA2,CA4,CARD9,CAV1,CAV3,CBL,CCL11,CCL2,CCL3,CCL3L1/CCL3L3,CCL5,CD247,CD3D,CD3E,CD3G,CD4,CD40,CD40LG,CD44,CEBPA,CEBPE,CFH,CFTR,CHRM3,CIITA,COL4A3,COL4A4,COL4A5,COL4A6,CR1,CR2,CTLA4,CTNS,CYBB,CYLD,CYP11A1,DARC,DCN,DHFR,DKC1,DMD,EDN1,EDNRA,EDNRB…	227
Free Radical Scavenging	synthesis of reactive oxygen species	1.47e-24	ABCA1,ABL1,ACTB,ADIPOQ,AFG3L2,AGT,AIFM1,ALDH2,ALDH3A2,ALOX5,ALS2,APOA1,APOE,APP,ARG1,ARNT,BAX,BCR,BMP2,C5,CARD9,CAT,CAV1,CCL11,CCL3,CCL5,CD40,CD40LG,CD44,CEBPE,CFH,CRYAA,CTH,CTLA4,CUL4B,CXCR1,CYBA,CYBB,CYP11B2,CYP2A13/CYP2A6,CYP2C8,DHCR24,DHODH,DUOXA2,EDN1,EGF,EGFR,ELANE,EPAS1,EPO,F2,F7,FAAH,FADD,FASLG,FCGR2A,FH,FLT3,FN1,FTH1,FTL,GNAS,GRK1,GRN,GSN,HGF,HMOX1,HP,HRAS,HSD17B10,HSPB1,HTT,ICAM1,IFNG,I…	148
Organismal Development	development of lymphatic system	1.5e-24	ABL1,ACVR2B,ACVRL1,ADA,ADAM17,AICDA,AXIN1,BANK1,BAX,BCHE,BCL3,BMPR2,BRCA1,BTK,C3,C4B (includes others),CBL,CCBE1,CCL2,CCND1,CD3D,CD3E,CD3G,CD40,CD40LG,CD44,CFC1/CFC1B,CHUK,CR2,CREB1,CREBBP,CXCR4,CYLD,DIAPH1,EDN1,EDNRB,EFNB1,EGF,EGFR,EGLN1,EGR2,ENPP1,EPB42,EPOR,EYA1,FASLG,FGF10,FGF3,FGF8,FLNA,FLT4,FLVCR1,FOXC1,FOXC2,FOXN1,GATA2,GATA3,HBB,HBD,HGF,HLA-DQB1,ICOS,IFNG,IFNGR1,IGF1,IKBKG,IKZF1,IL1RN,IL2…	129
Embryonic Development	development of lymphatic system	1.5e-24	ABL1,ACVR2B,ACVRL1,ADA,ADAM17,AICDA,AXIN1,BANK1,BAX,BCHE,BCL3,BMPR2,BRCA1,BTK,C3,C4B (includes others),CBL,CCBE1,CCL2,CCND1,CD3D,CD3E,CD3G,CD40,CD40LG,CD44,CFC1/CFC1B,CHUK,CR2,CREB1,CREBBP,CXCR4,CYLD,DIAPH1,EDN1,EDNRB,EFNB1,EGF,EGFR,EGLN1,EGR2,ENPP1,EPB42,EPOR,EYA1,FASLG,FGF10,FGF3,FGF8,FLNA,FLT4,FLVCR1,FOXC1,FOXC2,FOXN1,GATA2,GATA3,HBB,HBD,HGF,HLA-DQB1,ICOS,IFNG,IFNGR1,IGF1,IKBKG,IKZF1,IL1RN,IL2…	129
Organ Development	development of lymphatic system	1.5e-24	ABL1,ACVR2B,ACVRL1,ADA,ADAM17,AICDA,AXIN1,BANK1,BAX,BCHE,BCL3,BMPR2,BRCA1,BTK,C3,C4B (includes others),CBL,CCBE1,CCL2,CCND1,CD3D,CD3E,CD3G,CD40,CD40LG,CD44,CFC1/CFC1B,CHUK,CR2,CREB1,CREBBP,CXCR4,CYLD,DIAPH1,EDN1,EDNRB,EFNB1,EGF,EGFR,EGLN1,EGR2,ENPP1,EPB42,EPOR,EYA1,FASLG,FGF10,FGF3,FGF8,FLNA,FLT4,FLVCR1,FOXC1,FOXC2,FOXN1,GATA2,GATA3,HBB,HBD,HGF,HLA-DQB1,ICOS,IFNG,IFNGR1,IGF1,IKBKG,IKZF1,IL1RN,IL2…	129
Tissue Morphology	abnormal morphology of epithelial tissue	1.61e-24	ABCA4,ADAM17,AGA,AIRE,APOB,APOE,AQP3,ARSB,ASCL1,B4GALT1,BAX,BRCA1,CAV1,CD40,CHM,CHRNA3,CHRNB2,COL4A1,COL4A3,CX3CR1,CYLD,CYP11A1,CYP19A1,DLX5,EGFR,ELOVL4,ERBB3,EYA1,FGF10,FGFR3,FOXC2,FOXE3,FOXN1,FSHR,GATA6,GNPAT,HOXA1,HSPG2,IGF1R,IL10,IL4R,ITGA3,ITGB4,KCNE2,KCNJ10,KCNQ1,KRT12,KRT14,KRT16,KRT5,KRT6A,LAMC2,LHCGR,LRP5,LTA,MAN2B1,MANBA,MERTK,MSX2,NAGLU,NEUROD1,NKX2-1,NR0B1,OAT,OCLN,OTX2,PAX8,PDGFB,PIT…	99
Cellular Development	differentiation of connective tissue cells	2.29e-24	ABL1,ACVR1,ACVR2B,ACVRL1,ADIPOQ,ADK,ADRB1,ADRB2,ADRB3,AGT,ALMS1,AMELX,ATM,AXIN1,AXIN2,BMP2,BMPR1A,BMPR1B,BMPR2,BTK,C3,C5,CA2,CARTPT,CASP8,CCL2,CCL3L1/CCL3L3,CCL5,CCND1,CD40LG,CEBPA,CHUK,COL11A2,COL2A1,CREB1,CTHRC1,DLX5,EDN1,EDNRA,EGFR,EGR2,EIF2AK3,ENPP1,EPHA2,FASLG,FCGR2B,FGF10,FGF23,FGF9,FGFR3,FLT4,FN1,FOXO1,FRZB,GATA2,GDNF,GJA1,GLI2,GRN,GSN,HDAC4,HGF,HMOX1,HOXA11,HSPG2,IFNG,IGF1,IHH,IL10,IL12B,…	167
Cardiovascular Disease	cardiomyopathy	2.3e-24	ABCA1,ABCC9,ACE,ACTA1,ACTC1,ADRB1,ADRB2,ADRB3,AIFM1,AR,BIN1,CACNB2,CALR3,CASP8,CAV1,CAV3,CREB1,CYP11B2,DES,DMD,DSG2,DSP,DYSF,EGLN1,ERBB2,GJA1,GJA5,GSN,HMGCR,ICAM1,IFNG,IGF1R,IKBKG,IL10,IL1B,IL1RN,INSR,JPH2,JUP,LDB3,LEP,LEPR,LMNA,LRPPRC,LTBP4,MAP2K1,MCOLN1,MLYCD,MYH7,MYL2,MYLK2,MYOZ2,NEXN,NF1,NPPA,NPR2,NR3C1,OLR1,PDCD1,PDE11A,PDE4D,PKP2,PLN,PPARG,PRKAG2,PSEN1,PTH,RAG2,RYR2,SCARB2,SCN5A,SGCA,SGCB,S…	94
Developmental Disorder	genodermatosis	2.4e-24	CDH1,CDH3,COL17A1,COL7A1,DKC1,DSP,EDA,EDARADD,GJA1,GJB3,GJB4,IFT122,IFT43,IKBKG,ITGB4,KRT14,KRT16,KRT17,KRT5,KRT6A,KRT6B,KRT85,LAMC2,MMP1,MSX1,NHP2,NOP10,PKP1,PLEC,PVRL4,TERT,TINF2,TP63,TRPS1,TWIST2,UBR1,WDR19,WDR35,WNT10A	39
Dermatological Diseases and Conditions	genodermatosis	2.4e-24	CDH1,CDH3,COL17A1,COL7A1,DKC1,DSP,EDA,EDARADD,GJA1,GJB3,GJB4,IFT122,IFT43,IKBKG,ITGB4,KRT14,KRT16,KRT17,KRT5,KRT6A,KRT6B,KRT85,LAMC2,MMP1,MSX1,NHP2,NOP10,PKP1,PLEC,PVRL4,TERT,TINF2,TP63,TRPS1,TWIST2,UBR1,WDR19,WDR35,WNT10A	39
Organismal Injury and Abnormalities	genodermatosis	2.4e-24	CDH1,CDH3,COL17A1,COL7A1,DKC1,DSP,EDA,EDARADD,GJA1,GJB3,GJB4,IFT122,IFT43,IKBKG,ITGB4,KRT14,KRT16,KRT17,KRT5,KRT6A,KRT6B,KRT85,LAMC2,MMP1,MSX1,NHP2,NOP10,PKP1,PLEC,PVRL4,TERT,TINF2,TP63,TRPS1,TWIST2,UBR1,WDR19,WDR35,WNT10A	39
Cellular Development	differentiation of epithelial cells	3.54e-24	ABHD5,AQP3,AR,BLOC1S6,BMP1,BMP2,BRCA1,CAV1,CCND1,CD40LG,CDH1,CHUK,COL4A1,CREBBP,CSTA,CYLD,CYP19A1,CYP27B1,DLX5,DSG4,DSP,EDN1,EDNRB,EGF,EGFR,EP300,FGF10,FGF8,FGF9,FLG,FN1,FOXN1,GATA6,GDNF,GLI2,HGF,HPS6,HRAS,IFNG,IGF1,IGF1R,IHH,INSR,IRF6,JAG1,KIT,KITLG,KRT10,KRT14,LEF1,LEP,MAP2K1,MET,MLPH,MMP9,MSX2,MYB,MYC,NEUROG3,NFKBIA,NOG,NOTCH1,NOTCH2,NOTCH3,NR0B1,NTF4,OCA2,PAX3,PKD1,PLCD1,POU4F3,PPARG,PSEN1,RB…	107
Organismal Development	development of lymphatic system component	3.92e-24	ABL1,ACVR2B,ACVRL1,ADA,ADAM17,AICDA,AXIN1,BANK1,BAX,BCHE,BCL3,BMPR2,BRCA1,BTK,C3,C4B (includes others),CBL,CCBE1,CCL2,CCND1,CD3D,CD3E,CD3G,CD40,CD40LG,CD44,CFC1/CFC1B,CHUK,CR2,CREB1,CREBBP,CXCR4,CYLD,DIAPH1,EDN1,EDNRB,EFNB1,EGF,EGFR,EGLN1,EGR2,ENPP1,EPB42,EPOR,EYA1,FASLG,FGF10,FGF3,FGF8,FLNA,FLT4,FLVCR1,FOXC1,FOXC2,FOXN1,GATA2,GATA3,HBB,HBD,HGF,HLA-DQB1,ICOS,IFNG,IFNGR1,IGF1,IKBKG,IKZF1,IL1RN,IL2…	128
Embryonic Development	development of lymphatic system component	3.92e-24	ABL1,ACVR2B,ACVRL1,ADA,ADAM17,AICDA,AXIN1,BANK1,BAX,BCHE,BCL3,BMPR2,BRCA1,BTK,C3,C4B (includes others),CBL,CCBE1,CCL2,CCND1,CD3D,CD3E,CD3G,CD40,CD40LG,CD44,CFC1/CFC1B,CHUK,CR2,CREB1,CREBBP,CXCR4,CYLD,DIAPH1,EDN1,EDNRB,EFNB1,EGF,EGFR,EGLN1,EGR2,ENPP1,EPB42,EPOR,EYA1,FASLG,FGF10,FGF3,FGF8,FLNA,FLT4,FLVCR1,FOXC1,FOXC2,FOXN1,GATA2,GATA3,HBB,HBD,HGF,HLA-DQB1,ICOS,IFNG,IFNGR1,IGF1,IKBKG,IKZF1,IL1RN,IL2…	128
Organ Development	development of lymphatic system component	3.92e-24	ABL1,ACVR2B,ACVRL1,ADA,ADAM17,AICDA,AXIN1,BANK1,BAX,BCHE,BCL3,BMPR2,BRCA1,BTK,C3,C4B (includes others),CBL,CCBE1,CCL2,CCND1,CD3D,CD3E,CD3G,CD40,CD40LG,CD44,CFC1/CFC1B,CHUK,CR2,CREB1,CREBBP,CXCR4,CYLD,DIAPH1,EDN1,EDNRB,EFNB1,EGF,EGFR,EGLN1,EGR2,ENPP1,EPB42,EPOR,EYA1,FASLG,FGF10,FGF3,FGF8,FLNA,FLT4,FLVCR1,FOXC1,FOXC2,FOXN1,GATA2,GATA3,HBB,HBD,HGF,HLA-DQB1,ICOS,IFNG,IFNGR1,IGF1,IKBKG,IKZF1,IL1RN,IL2…	128
Lymphoid Tissue Structure and Development	development of lymphatic system component	3.92e-24	ABL1,ACVR2B,ACVRL1,ADA,ADAM17,AICDA,AXIN1,BANK1,BAX,BCHE,BCL3,BMPR2,BRCA1,BTK,C3,C4B (includes others),CBL,CCBE1,CCL2,CCND1,CD3D,CD3E,CD3G,CD40,CD40LG,CD44,CFC1/CFC1B,CHUK,CR2,CREB1,CREBBP,CXCR4,CYLD,DIAPH1,EDN1,EDNRB,EFNB1,EGF,EGFR,EGLN1,EGR2,ENPP1,EPB42,EPOR,EYA1,FASLG,FGF10,FGF3,FGF8,FLNA,FLT4,FLVCR1,FOXC1,FOXC2,FOXN1,GATA2,GATA3,HBB,HBD,HGF,HLA-DQB1,ICOS,IFNG,IFNGR1,IGF1,IKBKG,IKZF1,IL1RN,IL2…	128
Cellular Development	proliferation of blood cells	5.14e-24	A2M,ABL1,ADA,ADIPOQ,ADK,ADRB2,AGRN,AIRE,APOE,ARG1,ARHGEF6,ATM,AXIN1,BANK1,BAX,BCL10,BCR,BHLHE41,BLM,BLNK,BRAF,BRCA1,BSG,BTK,C3,CASP8,CAT,CAV1,CBL,CBX2,CCL11,CCL2,CCL3,CCL3L1/CCL3L3,CCL5,CCND1,CD209,CD244,CD247,CD2AP,CD3E,CD3G,CD4,CD40,CD40LG,CD44,CD46,CD79A,CD79B,CEBPA,CHRNA1,CHRNB2,CIITA,CISH,CLCF1,CR1,CR2,CREB1,CSF2RA,CTH,CTLA4,CXCR4,CYLD,DCLRE1C,DCN,DHH,DIAPH1,DOCK8,DRD5,EFNB1,EGFR,ELANE,EP300…	243
Cellular Growth and Proliferation	proliferation of blood cells	5.14e-24	A2M,ABL1,ADA,ADIPOQ,ADK,ADRB2,AGRN,AIRE,APOE,ARG1,ARHGEF6,ATM,AXIN1,BANK1,BAX,BCL10,BCR,BHLHE41,BLM,BLNK,BRAF,BRCA1,BSG,BTK,C3,CASP8,CAT,CAV1,CBL,CBX2,CCL11,CCL2,CCL3,CCL3L1/CCL3L3,CCL5,CCND1,CD209,CD244,CD247,CD2AP,CD3E,CD3G,CD4,CD40,CD40LG,CD44,CD46,CD79A,CD79B,CEBPA,CHRNA1,CHRNB2,CIITA,CISH,CLCF1,CR1,CR2,CREB1,CSF2RA,CTH,CTLA4,CXCR4,CYLD,DCLRE1C,DCN,DHH,DIAPH1,DOCK8,DRD5,EFNB1,EGFR,ELANE,EP300…	243
DNA Replication, Recombination, and Repair	synthesis of DNA	5.45e-24	A2M,ADA,ADIPOQ,ADK,AGT,AGTR2,AIMP1,ALK,ALOX5,AMH,APOB,APOE,APP,AR,ATM,ATR,AVP,BCL3,BDNF,BMP2,BMPR1B,BRAF,BRCA1,BRCA2,BTK,CAT,CAV1,CBL,CCL3,CCL5,CCND1,CD4,CD40,CD40LG,CDK4,CDT1,CEBPA,CHEK2,CHRM3,CHUK,COMT,CREB1,CTH,DNMT1,EDN1,EGF,EGFR,EP300,EPO,ERBB2,ERBB3,ERCC2,F10,F2,FGF9,FN1,FOXO1,FUS,GDNF,GFER,GJA1,GLI2,GNAI2,GNAI3,GNAS,GRN,HGF,HRAS,HTR1A,IFNG,IGF1,IGF1R,IKBKAP,IL10,IL1B,IL1RN,INSR,IRS1,IRS2,K…	145
Lymphoid Tissue Structure and Development	morphology of lymphatic system component	5.95e-24	ABCA1,ABL1,ACVR2B,ADA,ADRB2,AIRE,ALOX5,ANGPTL4,ASXL1,ATM,B4GALT1,BANK1,BAX,BCL3,BLNK,BRCA1,BTK,C3,C4B (includes others),CARTPT,CAV1,CBL,CCND1,CD247,CD3G,CD4,CD40,CD40LG,CDK4,CEBPA,CEBPE,CFC1/CFC1B,CIITA,CLCN7,CR2,CREBBP,CTLA4,CTSA,CTSK,CXCR4,CYLD,CYP27B1,DCLRE1C,DCN,DIAPH1,DKC1,ECE1,EYA1,F11,FASLG,FCGR2B,FLVCR1,FOXC2,FOXN1,FSHR,GATA1,GATA3,GDF1,HBB,HBD,HGF,HLA-DQB1,HMOX1,HTRA2,ICOS,IDS,IFNG,IKBKG…	158
Organismal Injury and Abnormalities	Cytosis	8.72e-24	ABCD1,ABL1,ADA,ADD1,ADIPOQ,ADK,AGA,ALDH5A1,ALS2,APOE,APP,AR,ATP1A2,BCL3,BCR,BPGM,BRAF,BSG,CAV1,CCL2,CD40LG,CLCN7,CNTNAP2,CREBBP,CXCR4,DNAJC5,EGLN1,EP300,EPAS1,EPB42,EPO,EPOR,ERCC6,ERCC8,FLT3,FSHR,GATA1,GJA1,GRN,HAMP,HBA1/HBA2,HBB,HTT,IDH2,IFNG,IFNGR1,IGF1,IL10,IL11RA,IL13,IL17F,IL1B,IL1RN,ITGB2,ITM2B,JAK2,KIT,KRAS,LGI1,LIG1,LRP5,LRRK2,LTA,MAPT,MMP9,MPL,MYB,MYC,NDUFS4,NF1,NFKBIA,NR3C1,PDE4D,PDGFB,…	102
Cell Death and Survival	cell death of blood cells	1.55e-23	ABL1,ACAT1,ADA,ADAM17,ADRB1,AGRN,AICDA,AIFM1,AIMP1,ALK,APOB,APOE,APP,ASAH1,ATM,BAX,BCL10,BCL3,BCR,BLM,BLNK,BMP2,BRCA1,BTK,C5,CASP10,CASP8,CAT,CAV1,CBL,CCL11,CCL2,CCL3,CCL3L1/CCL3L3,CCL5,CD247,CD3E,CD4,CD40,CD40LG,CD44,CD79A,CD79B,CHEK2,CHI3L1,CHUK,CIITA,CISH,COL1A1,COMT,CR2,CREB1,CREBBP,CSF2RA,CTLA4,CXCR4,CYBB,CYLD,DCN,DNMT3B,DOCK8,EDNRB,EFNB1,EGF,EGFR,ELANE,EPO,EPOR,ERBB2,FADD,FASLG,FCGR1A,FCGR2…	206
Cellular Movement	cell movement of leukocytes	1.62e-23	ABCB4,ACTB,ACTN4,ADAM17,ADIPOQ,ADRB2,AGT,AIRE,ALOX5,APOA1,APOE,APP,AR,ARG1,B4GALT1,BMPR1A,BMPR2,BTK,C3,C4B (includes others),C5,CCL11,CCL2,CCL3,CCL3L1/CCL3L3,CCL5,CCND1,CD207,CD209,CD247,CD3E,CD4,CD40,CD40LG,CD44,CDH1,CDH3,CEBPA,CEBPE,CES1,CFH,CFTR,CHUK,CIITA,COL17A1,COL1A1,COL4A1,COL4A3,CR1,CR2,CSF2RA,CTLA4,CX3CR1,CXCR1,CXCR4,CYBB,CYP19A1,DARC,DCN,DIAPH1,DIAPH2,DOCK8,EDN1,EDNRA,EDNRB,EFNB1,EGF,E…	218
Hematological System Development and Function	cell movement of leukocytes	1.62e-23	ABCB4,ACTB,ACTN4,ADAM17,ADIPOQ,ADRB2,AGT,AIRE,ALOX5,APOA1,APOE,APP,AR,ARG1,B4GALT1,BMPR1A,BMPR2,BTK,C3,C4B (includes others),C5,CCL11,CCL2,CCL3,CCL3L1/CCL3L3,CCL5,CCND1,CD207,CD209,CD247,CD3E,CD4,CD40,CD40LG,CD44,CDH1,CDH3,CEBPA,CEBPE,CES1,CFH,CFTR,CHUK,CIITA,COL17A1,COL1A1,COL4A1,COL4A3,CR1,CR2,CSF2RA,CTLA4,CX3CR1,CXCR1,CXCR4,CYBB,CYP19A1,DARC,DCN,DIAPH1,DIAPH2,DOCK8,EDN1,EDNRA,EDNRB,EFNB1,EGF,E…	218
Immune Cell Trafficking	cell movement of leukocytes	1.62e-23	ABCB4,ACTB,ACTN4,ADAM17,ADIPOQ,ADRB2,AGT,AIRE,ALOX5,APOA1,APOE,APP,AR,ARG1,B4GALT1,BMPR1A,BMPR2,BTK,C3,C4B (includes others),C5,CCL11,CCL2,CCL3,CCL3L1/CCL3L3,CCL5,CCND1,CD207,CD209,CD247,CD3E,CD4,CD40,CD40LG,CD44,CDH1,CDH3,CEBPA,CEBPE,CES1,CFH,CFTR,CHUK,CIITA,COL17A1,COL1A1,COL4A1,COL4A3,CR1,CR2,CSF2RA,CTLA4,CX3CR1,CXCR1,CXCR4,CYBB,CYP19A1,DARC,DCN,DIAPH1,DIAPH2,DOCK8,EDN1,EDNRA,EDNRB,EFNB1,EGF,E…	218
Cellular Function and Maintenance	flux of cation	1.91e-23	A2M,ABL1,ADD1,ADIPOQ,ADRB2,AGT,ALMS1,APOA1,APOE,APP,AVP,BAX,BCR,BSG,BTK,C3,C4B (includes others),C5,CATSPER1,CAV1,CCL11,CCL2,CCL3,CCL3L1/CCL3L3,CCL5,CD247,CD3E,CD4,CD40,CD79A,CD79B,CHRM3,CLEC7A,CXCR4,DARC,EDN1,EGF,EPO,EPOR,F2,F7,FCGR1A,FCGR2A,FCGR2B,FCGR3A,FMR1,FN1,G6PC,G6PC3,GC,GDNF,GRIN2B,HTT,ICOS,IL1B,ITGB2,ITK,JPH3,KCNE2,KCNJ10,KCNJ5,KCNQ1,KIT,KITLG,KL,KLK4,KNG1,MAGT1,MAPT,MMP1,MYB,NPPA,NR3C1…	112
Molecular Transport	flux of cation	1.91e-23	A2M,ABL1,ADD1,ADIPOQ,ADRB2,AGT,ALMS1,APOA1,APOE,APP,AVP,BAX,BCR,BSG,BTK,C3,C4B (includes others),C5,CATSPER1,CAV1,CCL11,CCL2,CCL3,CCL3L1/CCL3L3,CCL5,CD247,CD3E,CD4,CD40,CD79A,CD79B,CHRM3,CLEC7A,CXCR4,DARC,EDN1,EGF,EPO,EPOR,F2,F7,FCGR1A,FCGR2A,FCGR2B,FCGR3A,FMR1,FN1,G6PC,G6PC3,GC,GDNF,GRIN2B,HTT,ICOS,IL1B,ITGB2,ITK,JPH3,KCNE2,KCNJ10,KCNJ5,KCNQ1,KIT,KITLG,KL,KLK4,KNG1,MAGT1,MAPT,MMP1,MYB,NPPA,NR3C1…	112
Skeletal and Muscular Disorders	arthropathy	1.92e-23	ABCB1,ABCG2,ACAN,ACE,ACTA1,ADA,ADAMTS2,ADIPOQ,ADRA2C,ADRB1,ADRB2,ADRB3,AKR1D1,ALAS2,ALOX5,ANG,ANKH,APOA1,APOE,AR,ARG1,ASPN,ATIC,ATM,BARD1,BDNF,BLNK,BMP1,BMP2,C3,C4B (includes others),C5,CACNA2D4,CASP8,CCL11,CCL2,CCL3,CCL3L1/CCL3L3,CCL5,CD244,CD247,CD3D,CD4,CD40,CD40LG,CD44,CD79A,CD79B,CDH1,CHEK2,CHI3L1,CHSY1,CIITA,CILP,COL11A1,COL11A2,COL2A1,COL3A1,COL4A2,COL4A5,COL4A6,COL6A1,COL9A1,COL9A2,COL9A3…	274
Connective Tissue Disorders	arthropathy	1.92e-23	ABCB1,ABCG2,ACAN,ACE,ACTA1,ADA,ADAMTS2,ADIPOQ,ADRA2C,ADRB1,ADRB2,ADRB3,AKR1D1,ALAS2,ALOX5,ANG,ANKH,APOA1,APOE,AR,ARG1,ASPN,ATIC,ATM,BARD1,BDNF,BLNK,BMP1,BMP2,C3,C4B (includes others),C5,CACNA2D4,CASP8,CCL11,CCL2,CCL3,CCL3L1/CCL3L3,CCL5,CD244,CD247,CD3D,CD4,CD40,CD40LG,CD44,CD79A,CD79B,CDH1,CHEK2,CHI3L1,CHSY1,CIITA,CILP,COL11A1,COL11A2,COL2A1,COL3A1,COL4A2,COL4A5,COL4A6,COL6A1,COL9A1,COL9A2,COL9A3…	274
Reproductive System Development and Function	development of reproductive system	2.04e-23	ABCA1,ABL1,ACE,ACOX1,ACVR1,ADA,ADAMTS2,ADRA2C,ALMS1,AMH,AMHR2,APOB,AR,ARNT,ATM,AURKC,B4GALT1,BAX,BBS4,BMP15,BRCA1,BRCA2,BSG,CATSPER1,CDK4,CEBPA,CEP57,CHD7,CLCN2,COL4A1,COMT,CREB1,CXCR4,CYP11A1,CYP19A1,CYP26B1,CYP27B1,DHCR24,DHH,DIAPH2,DNAJC19,EGF,EGFR,EIF2B2,EIF2B5,ENG,EPAS1,FANCA,FANCG,FANCL,FGF10,FGF8,FGF9,FIGLA,FOXC1,FOXD3,FOXL2,FSHB,FSHR,GAMT,GATA1,GATA2,GATA3,GATA6,GJA1,GJA5,GJB2,GJB3,GNRHR,…	182
Lipid Metabolism	concentration of fatty acid	2.11e-23	ABCD1,ABHD5,ACACA,ADIPOQ,ADRB2,ADRB3,AGPAT2,AGT,AGTR2,AIFM1,ALOX5,AMACR,ANGPTL3,ANGPTL4,APOA2,APOB,APOE,APP,AVP,BDNF,C3,CARTPT,CAV1,CAV3,CBL,CEBPA,CFTR,CPT1A,CYP27A1,DNM2,EDN1,EGF,EGFR,ELOVL4,EPM2A,F2,FAAH,GAD1,GCK,GNAI3,GNB3,GPD2,HADHA,HMOX1,HPGD,HS6ST1,HSD17B4,HTT,IFNG,IGF1,IL10,IL13,IL1B,IL1RN,INSR,IRS1,IRS2,KNG1,LEP,LEPR,LHCGR,LPA,LPL,LTC4S,MLYCD,MMP9,MYC,NOS2,NR3C1,OLR1,PEX2,PHYH,PLA2G2A,PLA…	105
Molecular Transport	concentration of fatty acid	2.11e-23	ABCD1,ABHD5,ACACA,ADIPOQ,ADRB2,ADRB3,AGPAT2,AGT,AGTR2,AIFM1,ALOX5,AMACR,ANGPTL3,ANGPTL4,APOA2,APOB,APOE,APP,AVP,BDNF,C3,CARTPT,CAV1,CAV3,CBL,CEBPA,CFTR,CPT1A,CYP27A1,DNM2,EDN1,EGF,EGFR,ELOVL4,EPM2A,F2,FAAH,GAD1,GCK,GNAI3,GNB3,GPD2,HADHA,HMOX1,HPGD,HS6ST1,HSD17B4,HTT,IFNG,IGF1,IL10,IL13,IL1B,IL1RN,INSR,IRS1,IRS2,KNG1,LEP,LEPR,LHCGR,LPA,LPL,LTC4S,MLYCD,MMP9,MYC,NOS2,NR3C1,OLR1,PEX2,PHYH,PLA2G2A,PLA…	105
Small Molecule Biochemistry	concentration of fatty acid	2.11e-23	ABCD1,ABHD5,ACACA,ADIPOQ,ADRB2,ADRB3,AGPAT2,AGT,AGTR2,AIFM1,ALOX5,AMACR,ANGPTL3,ANGPTL4,APOA2,APOB,APOE,APP,AVP,BDNF,C3,CARTPT,CAV1,CAV3,CBL,CEBPA,CFTR,CPT1A,CYP27A1,DNM2,EDN1,EGF,EGFR,ELOVL4,EPM2A,F2,FAAH,GAD1,GCK,GNAI3,GNB3,GPD2,HADHA,HMOX1,HPGD,HS6ST1,HSD17B4,HTT,IFNG,IGF1,IL10,IL13,IL1B,IL1RN,INSR,IRS1,IRS2,KNG1,LEP,LEPR,LHCGR,LPA,LPL,LTC4S,MLYCD,MMP9,MYC,NOS2,NR3C1,OLR1,PEX2,PHYH,PLA2G2A,PLA…	105
Molecular Transport	quantity of metal	2.17e-23	A2M,ACE,ADD1,ADRB1,AGRN,AGT,ALAS2,AP3B1,APOE,APP,ASIP,ATP2A1,ATP7B,AVP,BANK1,BAX,BDNF,BLNK,BMP2,BTK,C3,C5,CACNA1D,CACNA1S,CASQ2,CAV1,CCL11,CCL2,CCL3,CCL3L1/CCL3L3,CCL5,CD247,CD3E,CHRM3,CP,CX3CR1,CXCR1,CXCR4,CYBB,CYP11A1,CYP27B1,DARC,DCN,ECE1,EDN1,EDNRA,EDNRB,EGF,EGFR,EPB42,EPO,EPOR,F2,FCGR2A,FCGR3A,FGF23,FGF3,FN1,FTH1,FTL,GCGR,GNAI3,GNAS,GNAT1,GNRHR,GP6,GRM1,GSN,HBA1/HBA2,HCRT,HFE,HGF,HMOX1,HNF1A…	166
Lipid Metabolism	concentration of cholesterol	3.87e-23	ABCA1,ABCB11,ABCB4,ABCG5,ABCG8,ACAT1,ADCY10,ADIPOQ,AGT,AMACR,ANGPTL3,ANGPTL4,APOA1,APOA2,APOB,APOE,APP,ARNT,ATP7B,ATXN2,BAG3,BDNF,CAV1,CAV3,CCL2,CEBPA,CEL,CES1,CETP,COL4A3,CYBB,CYP19A1,CYP27A1,DHCR24,EPM2A,FA2H,FASLG,FGF23,FOXO1,G6PC,G6PC3,GCK,GFER,GLA,GNMT,GPD2,HGF,HMGCR,HNF1A,HP,HTT,ICAM1,IFNG,IFNGR1,IL10,IL1B,IL1RN,IRS1,IRS2,ITGB3,KISS1R,LCAT,LDLRAP1,LEP,LEPR,LIPC,LPL,LRP5,NOS2,NPC1,NPC1L1,NR0…	105
Molecular Transport	concentration of cholesterol	3.87e-23	ABCA1,ABCB11,ABCB4,ABCG5,ABCG8,ACAT1,ADCY10,ADIPOQ,AGT,AMACR,ANGPTL3,ANGPTL4,APOA1,APOA2,APOB,APOE,APP,ARNT,ATP7B,ATXN2,BAG3,BDNF,CAV1,CAV3,CCL2,CEBPA,CEL,CES1,CETP,COL4A3,CYBB,CYP19A1,CYP27A1,DHCR24,EPM2A,FA2H,FASLG,FGF23,FOXO1,G6PC,G6PC3,GCK,GFER,GLA,GNMT,GPD2,HGF,HMGCR,HNF1A,HP,HTT,ICAM1,IFNG,IFNGR1,IL10,IL1B,IL1RN,IRS1,IRS2,ITGB3,KISS1R,LCAT,LDLRAP1,LEP,LEPR,LIPC,LPL,LRP5,NOS2,NPC1,NPC1L1,NR0…	105
Small Molecule Biochemistry	concentration of cholesterol	3.87e-23	ABCA1,ABCB11,ABCB4,ABCG5,ABCG8,ACAT1,ADCY10,ADIPOQ,AGT,AMACR,ANGPTL3,ANGPTL4,APOA1,APOA2,APOB,APOE,APP,ARNT,ATP7B,ATXN2,BAG3,BDNF,CAV1,CAV3,CCL2,CEBPA,CEL,CES1,CETP,COL4A3,CYBB,CYP19A1,CYP27A1,DHCR24,EPM2A,FA2H,FASLG,FGF23,FOXO1,G6PC,G6PC3,GCK,GFER,GLA,GNMT,GPD2,HGF,HMGCR,HNF1A,HP,HTT,ICAM1,IFNG,IFNGR1,IL10,IL1B,IL1RN,IRS1,IRS2,ITGB3,KISS1R,LCAT,LDLRAP1,LEP,LEPR,LIPC,LPL,LRP5,NOS2,NPC1,NPC1L1,NR0…	105
Cardiovascular Disease	Infarction	4.56e-23	ABCC9,ACE,ACTA1,ACTA2,ADIPOQ,ADRA2C,ADRB1,ADRB2,ADRB3,ANXA5,APOA1,APOB,APOE,APP,AR,BAX,BCHE,BDNF,C3,C4B (includes others),CAV1,CAV3,CCL3L1/CCL3L3,CD40LG,CD44,COL3A1,CR1,CXCR4,CYBA,CYBB,CYP2C8,CYP2C9,EGLN1,EPO,EPOR,F10,F11,F12,F2,F7,FASLG,FGB,FN1,GCLC,GCLM,GDNF,GNAI2,GP1BA,GP6,GSN,HGF,HMGCR,HMOX1,HSPB1,HTR1A,IGF1,IL10,IL1B,IL1RN,ITGA2B,ITGB2,ITGB3,LEP,LGALS2,LPA,LRP8,LTA,MAOA,MAP2K2,MAPT,MASP2,MEF…	106
Cellular Function and Maintenance	flux of inorganic cation	4.59e-23	A2M,ABL1,ADD1,ADIPOQ,ADRB2,AGT,ALMS1,APOA1,APOE,APP,AVP,BAX,BCR,BSG,BTK,C3,C4B (includes others),C5,CATSPER1,CAV1,CCL11,CCL2,CCL3,CCL3L1/CCL3L3,CCL5,CD247,CD3E,CD4,CD40,CD79A,CD79B,CHRM3,CLEC7A,CXCR4,DARC,EDN1,EGF,EPO,EPOR,F2,F7,FCGR1A,FCGR2A,FCGR2B,FCGR3A,FMR1,FN1,G6PC,G6PC3,GC,GDNF,GRIN2B,HTT,ICOS,IL1B,ITGB2,ITK,JPH3,KCNE2,KCNJ10,KCNJ5,KCNQ1,KIT,KITLG,KL,KLK4,KNG1,MAGT1,MAPT,MMP1,MYB,NPPA,NR3C1…	110
Molecular Transport	flux of inorganic cation	4.59e-23	A2M,ABL1,ADD1,ADIPOQ,ADRB2,AGT,ALMS1,APOA1,APOE,APP,AVP,BAX,BCR,BSG,BTK,C3,C4B (includes others),C5,CATSPER1,CAV1,CCL11,CCL2,CCL3,CCL3L1/CCL3L3,CCL5,CD247,CD3E,CD4,CD40,CD79A,CD79B,CHRM3,CLEC7A,CXCR4,DARC,EDN1,EGF,EPO,EPOR,F2,F7,FCGR1A,FCGR2A,FCGR2B,FCGR3A,FMR1,FN1,G6PC,G6PC3,GC,GDNF,GRIN2B,HTT,ICOS,IL1B,ITGB2,ITK,JPH3,KCNE2,KCNJ10,KCNJ5,KCNQ1,KIT,KITLG,KL,KLK4,KNG1,MAGT1,MAPT,MMP1,MYB,NPPA,NR3C1…	110
Immunological Disease	immunodeficiency	4.65e-23	ADA,AICDA,AK2,ATM,BLNK,BTK,C5,C9,CASP8,CD247,CD3D,CD40,CD40LG,CD79A,CD79B,CEBPE,CFH,CIITA,CPN1,CXCR4,DCLRE1C,DNMT3B,DOCK8,FERMT3,FGA,FGB,FOXN1,GSS,ICOS,IKBKG,IL2RG,IL4R,IL7R,IRF4,ITGB2,MLPH,NBN,RAD50,RAG1,RAG2,RFXAP,SLC35C1,STAT3,STAT5B,TAP1,TAPBP,TNFRSF13B,TNFRSF13C,TYK2,UNG,WAS,ZAP70	52
Lipid Metabolism	accumulation of lipid	5.23e-23	ABCA1,ABCB11,ABCD1,ABHD5,ACACA,ACAT1,ACOX1,ACSL6,ADIPOQ,AGPAT2,AGT,AGTR2,APOA1,APOB,APOE,APP,AQP7,ASAH1,ATM,AVP,BAX,BCMO1,BMP2,C5,CAV1,CAV3,CEBPA,CEL,CERKL,CPT1A,CREB1,CYP11A1,CYP27A1,DBH,EDN1,EGF,ELOVL4,EPAS1,EPO,F2,FCGR2A,FH,FN1,FOXO1,FSHR,GALC,GLA,GLB1,GM2A,HADHA,HEXB,HMGCR,HMOX1,HTT,ICAM1,IFNGR1,IGF1,IGF2R,IL10,IL13,IL1B,IL1RN,INSR,KL,LAMP2,LCAT,LEP,LEPR,LMNA,LPL,MBL2,MSTN,MTM1,NOS2,NPC1,NR0B…	105
Molecular Transport	accumulation of lipid	5.23e-23	ABCA1,ABCB11,ABCD1,ABHD5,ACACA,ACAT1,ACOX1,ACSL6,ADIPOQ,AGPAT2,AGT,AGTR2,APOA1,APOB,APOE,APP,AQP7,ASAH1,ATM,AVP,BAX,BCMO1,BMP2,C5,CAV1,CAV3,CEBPA,CEL,CERKL,CPT1A,CREB1,CYP11A1,CYP27A1,DBH,EDN1,EGF,ELOVL4,EPAS1,EPO,F2,FCGR2A,FH,FN1,FOXO1,FSHR,GALC,GLA,GLB1,GM2A,HADHA,HEXB,HMGCR,HMOX1,HTT,ICAM1,IFNGR1,IGF1,IGF2R,IL10,IL13,IL1B,IL1RN,INSR,KL,LAMP2,LCAT,LEP,LEPR,LMNA,LPL,MBL2,MSTN,MTM1,NOS2,NPC1,NR0B…	105
Small Molecule Biochemistry	accumulation of lipid	5.23e-23	ABCA1,ABCB11,ABCD1,ABHD5,ACACA,ACAT1,ACOX1,ACSL6,ADIPOQ,AGPAT2,AGT,AGTR2,APOA1,APOB,APOE,APP,AQP7,ASAH1,ATM,AVP,BAX,BCMO1,BMP2,C5,CAV1,CAV3,CEBPA,CEL,CERKL,CPT1A,CREB1,CYP11A1,CYP27A1,DBH,EDN1,EGF,ELOVL4,EPAS1,EPO,F2,FCGR2A,FH,FN1,FOXO1,FSHR,GALC,GLA,GLB1,GM2A,HADHA,HEXB,HMGCR,HMOX1,HTT,ICAM1,IFNGR1,IGF1,IGF2R,IL10,IL13,IL1B,IL1RN,INSR,KL,LAMP2,LCAT,LEP,LEPR,LMNA,LPL,MBL2,MSTN,MTM1,NOS2,NPC1,NR0B…	105
Hematological System Development and Function	activation of blood cells	5.42e-23	ACE,ADA,ADAM9,ADAMTS13,ADIPOQ,AGRN,AGT,AICDA,AIP,AIRE,ALS2,AP3B1,APOA1,APOE,APP,ARID1A,ATM,AVP,BAX,BCL10,BCL3,BCR,BDNF,BLNK,BLOC1S6,BTK,C3,C4B (includes others),C5,CARD9,CASP8,CCL11,CCL2,CCL3,CCL5,CD209,CD244,CD247,CD3D,CD3E,CD3G,CD4,CD40,CD40LG,CD44,CD46,CD79A,CD79B,CEBPE,CFH,CHI3L1,CHRNA4,CHRNB2,CISH,CLCN7,CLEC7A,CR1,CR2,CRYAA,CTLA4,CX3CR1,CYBB,DDOST,DRD5,EDN1,EGR2,ELANE,EPO,EPX,ERBB2,F10,F2,F7…	213
Cell-To-Cell Signaling and Interaction	activation of blood cells	5.42e-23	ACE,ADA,ADAM9,ADAMTS13,ADIPOQ,AGRN,AGT,AICDA,AIP,AIRE,ALS2,AP3B1,APOA1,APOE,APP,ARID1A,ATM,AVP,BAX,BCL10,BCL3,BCR,BDNF,BLNK,BLOC1S6,BTK,C3,C4B (includes others),C5,CARD9,CASP8,CCL11,CCL2,CCL3,CCL5,CD209,CD244,CD247,CD3D,CD3E,CD3G,CD4,CD40,CD40LG,CD44,CD46,CD79A,CD79B,CEBPE,CFH,CHI3L1,CHRNA4,CHRNB2,CISH,CLCN7,CLEC7A,CR1,CR2,CRYAA,CTLA4,CX3CR1,CYBB,DDOST,DRD5,EDN1,EGR2,ELANE,EPO,EPX,ERBB2,F10,F2,F7…	213
Molecular Transport	concentration of hormone	5.77e-23	ABCA1,ADIPOQ,AGPAT2,AGT,AGTR2,AMH,APOA2,APOE,APP,AR,ATXN2,B4GALT1,BAG3,BDNF,BRCA1,C3,CACNA1D,CARTPT,CAV1,CBL,CDK4,CEBPA,CEL,CHRM3,CLDN16,COMT,CREB1,CRYM,CTSK,CYP11A1,CYP17A1,CYP19A1,CYP27B1,DBH,DHH,DNM2,DUOXA2,EDN1,EGF,EIF2AK3,FAAH,FGF23,FOXE1,FOXL2,FSHB,FSHR,FTO,G6PC3,GALNT3,GATA6,GCGR,GCK,GCKR,GHSR,GNRHR,GPD2,GUCY2C,HADHA,HNF1A,HPGD,HTT,IFNG,IGF1,IGF1R,IGF2R,IL10,IL1B,INSR,IRS1,IRS2,KCNJ11,KISS…	138
Small Molecule Biochemistry	concentration of hormone	5.77e-23	ABCA1,ADIPOQ,AGPAT2,AGT,AGTR2,AMH,APOA2,APOE,APP,AR,ATXN2,B4GALT1,BAG3,BDNF,BRCA1,C3,CACNA1D,CARTPT,CAV1,CBL,CDK4,CEBPA,CEL,CHRM3,CLDN16,COMT,CREB1,CRYM,CTSK,CYP11A1,CYP17A1,CYP19A1,CYP27B1,DBH,DHH,DNM2,DUOXA2,EDN1,EGF,EIF2AK3,FAAH,FGF23,FOXE1,FOXL2,FSHB,FSHR,FTO,G6PC3,GALNT3,GATA6,GCGR,GCK,GCKR,GHSR,GNRHR,GPD2,GUCY2C,HADHA,HNF1A,HPGD,HTT,IFNG,IGF1,IGF1R,IGF2R,IL10,IL1B,INSR,IRS1,IRS2,KCNJ11,KISS…	138
Endocrine System Development and Function	concentration of hormone	5.77e-23	ABCA1,ADIPOQ,AGPAT2,AGT,AGTR2,AMH,APOA2,APOE,APP,AR,ATXN2,B4GALT1,BAG3,BDNF,BRCA1,C3,CACNA1D,CARTPT,CAV1,CBL,CDK4,CEBPA,CEL,CHRM3,CLDN16,COMT,CREB1,CRYM,CTSK,CYP11A1,CYP17A1,CYP19A1,CYP27B1,DBH,DHH,DNM2,DUOXA2,EDN1,EGF,EIF2AK3,FAAH,FGF23,FOXE1,FOXL2,FSHB,FSHR,FTO,G6PC3,GALNT3,GATA6,GCGR,GCK,GCKR,GHSR,GNRHR,GPD2,GUCY2C,HADHA,HNF1A,HPGD,HTT,IFNG,IGF1,IGF1R,IGF2R,IL10,IL1B,INSR,IRS1,IRS2,KCNJ11,KISS…	138
Nervous System Development and Function	morphology of central nervous system	5.81e-23	ABCD1,AGA,AGT,AGTR2,AIFM1,ALS2,ALX1,APBB2,APOE,APP,ARX,ASCL1,ATM,ATP1A2,BAX,BBS2,BBS4,BCR,BDNF,CA8,CAV1,CCND1,CD247,CD40LG,CDON,CHN1,CHRNA4,CHRNB2,CHUK,CLCN2,CLN5,CNTNAP2,COL2A1,CP,CREBBP,CSTB,CXCR4,DLX5,DYRK1A,EFHC1,EFNB1,EGFR,EMX2,EN2,ERBB2,ERBB3,ERCC6,EYA1,FA2H,FGF8,FMR1,FOLR1,FOXI1,FOXP2,FRZB,FSHR,FTO,GABRB3,GATA3,GLB1,GLI2,GM2A,GNPAT,GRIN2B,HEXB,HOXA1,HOXA2,HSPG2,HTRA2,HTT,IDS,IGF1,IGF1R,IL1…	166
Skeletal and Muscular Disorders	arthritis	5.95e-23	ABCB1,ABCG2,ACAN,ACE,ACTA1,ADA,ADAMTS2,ADIPOQ,ADRA2C,ADRB1,ADRB2,ADRB3,AKR1D1,ALAS2,ALOX5,ANG,ANKH,APOA1,APOE,AR,ARG1,ASPN,ATIC,ATM,BARD1,BDNF,BLNK,BMP1,BMP2,C3,C4B (includes others),C5,CACNA2D4,CASP8,CCL11,CCL2,CCL3,CCL3L1/CCL3L3,CCL5,CD244,CD247,CD3D,CD4,CD40,CD40LG,CD44,CD79A,CD79B,CDH1,CHEK2,CHI3L1,CHSY1,CIITA,CILP,COL11A1,COL11A2,COL2A1,COL3A1,COL4A2,COL4A5,COL4A6,COL6A1,COL9A1,COL9A2,COL9A3…	271
Connective Tissue Disorders	arthritis	5.95e-23	ABCB1,ABCG2,ACAN,ACE,ACTA1,ADA,ADAMTS2,ADIPOQ,ADRA2C,ADRB1,ADRB2,ADRB3,AKR1D1,ALAS2,ALOX5,ANG,ANKH,APOA1,APOE,AR,ARG1,ASPN,ATIC,ATM,BARD1,BDNF,BLNK,BMP1,BMP2,C3,C4B (includes others),C5,CACNA2D4,CASP8,CCL11,CCL2,CCL3,CCL3L1/CCL3L3,CCL5,CD244,CD247,CD3D,CD4,CD40,CD40LG,CD44,CD79A,CD79B,CDH1,CHEK2,CHI3L1,CHSY1,CIITA,CILP,COL11A1,COL11A2,COL2A1,COL3A1,COL4A2,COL4A5,COL4A6,COL6A1,COL9A1,COL9A2,COL9A3…	271
Inflammatory Disease	arthritis	5.95e-23	ABCB1,ABCG2,ACAN,ACE,ACTA1,ADA,ADAMTS2,ADIPOQ,ADRA2C,ADRB1,ADRB2,ADRB3,AKR1D1,ALAS2,ALOX5,ANG,ANKH,APOA1,APOE,AR,ARG1,ASPN,ATIC,ATM,BARD1,BDNF,BLNK,BMP1,BMP2,C3,C4B (includes others),C5,CACNA2D4,CASP8,CCL11,CCL2,CCL3,CCL3L1/CCL3L3,CCL5,CD244,CD247,CD3D,CD4,CD40,CD40LG,CD44,CD79A,CD79B,CDH1,CHEK2,CHI3L1,CHSY1,CIITA,CILP,COL11A1,COL11A2,COL2A1,COL3A1,COL4A2,COL4A5,COL4A6,COL6A1,COL9A1,COL9A2,COL9A3…	271
Organismal Development	limb development	6.78e-23	AGT,AGTR2,ALX1,ALX3,ALX4,APP,BAX,BMPR1A,BMPR1B,CAPN3,CHD7,CHUK,COL2A1,COMP,CREBBP,CYP26B1,DLX5,DYNC2H1,ECE1,EN2,FGF10,FGF8,FGF9,FGFR3,FLVCR1,FOXO1,GJA1,GJA5,GLI2,HGF,HNF1A,HOXA11,HOXA13,HOXD10,HOXD13,IFT122,IMPAD1,IRF6,ITGA3,KDR,LEF1,LRP5,LRP6,MECOM,MSX1,MSX2,NIPBL,NOG,NOTCH1,NOTCH2,PAX3,PITX2,PSEN1,PTCH1,RAB23,RAX,ROR2,RPGRIP1L,SALL1,SALL4,SHH,SKI,SMARCA4,SMO,TBX3,TGFB2,TGFB3,TNFSF11,TP63,TWIST1…	77
Embryonic Development	limb development	6.78e-23	AGT,AGTR2,ALX1,ALX3,ALX4,APP,BAX,BMPR1A,BMPR1B,CAPN3,CHD7,CHUK,COL2A1,COMP,CREBBP,CYP26B1,DLX5,DYNC2H1,ECE1,EN2,FGF10,FGF8,FGF9,FGFR3,FLVCR1,FOXO1,GJA1,GJA5,GLI2,HGF,HNF1A,HOXA11,HOXA13,HOXD10,HOXD13,IFT122,IMPAD1,IRF6,ITGA3,KDR,LEF1,LRP5,LRP6,MECOM,MSX1,MSX2,NIPBL,NOG,NOTCH1,NOTCH2,PAX3,PITX2,PSEN1,PTCH1,RAB23,RAX,ROR2,RPGRIP1L,SALL1,SALL4,SHH,SKI,SMARCA4,SMO,TBX3,TGFB2,TGFB3,TNFSF11,TP63,TWIST1…	77
Skeletal and Muscular System Development and Function	limb development	6.78e-23	AGT,AGTR2,ALX1,ALX3,ALX4,APP,BAX,BMPR1A,BMPR1B,CAPN3,CHD7,CHUK,COL2A1,COMP,CREBBP,CYP26B1,DLX5,DYNC2H1,ECE1,EN2,FGF10,FGF8,FGF9,FGFR3,FLVCR1,FOXO1,GJA1,GJA5,GLI2,HGF,HNF1A,HOXA11,HOXA13,HOXD10,HOXD13,IFT122,IMPAD1,IRF6,ITGA3,KDR,LEF1,LRP5,LRP6,MECOM,MSX1,MSX2,NIPBL,NOG,NOTCH1,NOTCH2,PAX3,PITX2,PSEN1,PTCH1,RAB23,RAX,ROR2,RPGRIP1L,SALL1,SALL4,SHH,SKI,SMARCA4,SMO,TBX3,TGFB2,TGFB3,TNFSF11,TP63,TWIST1…	77
Cardiovascular Disease	vascular lesion	9.05e-23	ABCG5,ABCG8,ACAT1,ACTA2,ADAMTS13,ADIPOQ,AGT,ALOX5,APOA1,APOA2,APOB,APOE,APP,CACNA1D,CACNA1S,CCL2,CCL3L1/CCL3L3,CCM2,CD4,CD40,CD40LG,CD44,CEL,CETP,COL1A1,CTLA4,CTSC,CTSK,CX3CR1,CYLD,CYP19A1,DHFR,F7,FASLG,FBN1,FOXO1,HMOX1,HSPG2,ICAM1,IFNG,IFNGR1,IGF1,IKBKG,IL1B,ITGB3,LCAT,LEP,LPA,LPL,LRP5,LTA,MGP,MIF,MMP2,MMP3,MMP9,MYC,NCF1,NFKBIA,NKX2-5,NOS2,NPC1,NPC1L1,PFN1,PLA2G2A,PLA2G5,PON1,PTGDR,RAG1,RAG2,RET…	86
Cell Morphology	size of cells	1.13e-22	ABCG8,ABL1,ACE,ADA,ADD1,ADIPOQ,ADRB1,ADRB2,ADRB3,AGT,AGTR2,APOE,APP,AQP2,AQP7,AR,BCL3,BCMO1,BCR,BDNF,BLNK,CASQ2,CAV3,CBL,CCL2,CCND1,CD40,CD44,CDK4,CHRNG,CLN8,CREB1,CYP19A1,DMD,DMPK,DYRK1A,DYSF,EDN1,EGFR,ERBB3,FGF3,FLNC,FN1,FOXD3,FOXO1,FTO,GATA1,GATA6,GDNF,GHSR,GNAS,GP1BA,GP1BB,HBB,HBD,HRAS,HTT,IGF1,IGF1R,IL1B,IL2RG,IL4R,IL6R,IL7R,INSR,IRS1,IRS2,KCNJ11,KIT,KITLG,KL,KRAS,LEP,LEPR,LHCGR,LPL,MAP3K1,M…	130
Developmental Disorder	craniofacial abnormality	1.3e-22	ACVRL1,ALX1,ALX4,APOB,ARX,BCL10,BMPR1A,BRCA1,BRCA2,CD96,CDC6,CDK5RAP2,CDON,CDT1,COL2A1,COLEC11,CREBBP,DLX5,DYRK1A,ECE1,EP300,EYA1,FGFR3,FTO,GDF1,GLI2,GNAI3,HDAC4,HSPG2,IFT122,INPP5E,IRF6,IRX5,KIF11,KIF7,KRAS,LMNB1,LMNB2,LRP2,LRP6,MASP1,MCPH1,MDM2,MSX1,MSX2,NBN,NF1,NOG,OFD1,ORC4,ORC6,OTX2,PALLD,PAX3,PCNT,PEX2,PHGDH,PIGA,PITX2,PLCB4,POLR1C,POLR1D,PTCH1,PTPRJ,RAB23,RBPJ,ROR2,RPGRIP1L,SALL1,SALL4,SF3…	86
Skeletal and Muscular Disorders	craniofacial abnormality	1.3e-22	ACVRL1,ALX1,ALX4,APOB,ARX,BCL10,BMPR1A,BRCA1,BRCA2,CD96,CDC6,CDK5RAP2,CDON,CDT1,COL2A1,COLEC11,CREBBP,DLX5,DYRK1A,ECE1,EP300,EYA1,FGFR3,FTO,GDF1,GLI2,GNAI3,HDAC4,HSPG2,IFT122,INPP5E,IRF6,IRX5,KIF11,KIF7,KRAS,LMNB1,LMNB2,LRP2,LRP6,MASP1,MCPH1,MDM2,MSX1,MSX2,NBN,NF1,NOG,OFD1,ORC4,ORC6,OTX2,PALLD,PAX3,PCNT,PEX2,PHGDH,PIGA,PITX2,PLCB4,POLR1C,POLR1D,PTCH1,PTPRJ,RAB23,RBPJ,ROR2,RPGRIP1L,SALL1,SALL4,SF3…	86
Connective Tissue Disorders	craniofacial abnormality	1.3e-22	ACVRL1,ALX1,ALX4,APOB,ARX,BCL10,BMPR1A,BRCA1,BRCA2,CD96,CDC6,CDK5RAP2,CDON,CDT1,COL2A1,COLEC11,CREBBP,DLX5,DYRK1A,ECE1,EP300,EYA1,FGFR3,FTO,GDF1,GLI2,GNAI3,HDAC4,HSPG2,IFT122,INPP5E,IRF6,IRX5,KIF11,KIF7,KRAS,LMNB1,LMNB2,LRP2,LRP6,MASP1,MCPH1,MDM2,MSX1,MSX2,NBN,NF1,NOG,OFD1,ORC4,ORC6,OTX2,PALLD,PAX3,PCNT,PEX2,PHGDH,PIGA,PITX2,PLCB4,POLR1C,POLR1D,PTCH1,PTPRJ,RAB23,RBPJ,ROR2,RPGRIP1L,SALL1,SALL4,SF3…	86
Cellular Function and Maintenance	organization of cytoskeleton	1.62e-22	A2M,ABL1,ACACA,ACE,ACTB,ACTG1,ACTN2,ACVRL1,ADD1,ADIPOQ,AFG3L2,AGRN,AGT,AGTR2,AKAP9,ALMS1,ALS2,ANGPTL4,ANTXR1,APOE,APP,AR,ASCL1,ATL1,ATXN2,AURKC,AXIN1,B9D2,BAG3,BAX,BBS10,BBS2,BBS4,BCR,BDNF,BFSP2,BMP2,BRAF,BSG,BTK,C5,CACNA1F,CACNA1H,CAPN10,CAV1,CAV3,CBL,CC2D1A,CCL11,CCL2,CCL3,CD2AP,CD40LG,CD44,CDH1,CDK5RAP2,CENPJ,CEP164,CHAT,CHN1,CHRNA1,CHRNA3,CHRNB2,CHUK,CLN8,CNTNAP2,COMT,CREB1,CRYAA,CTLA4,CTNND2…	308
Cellular Assembly and Organization	organization of cytoskeleton	1.62e-22	A2M,ABL1,ACACA,ACE,ACTB,ACTG1,ACTN2,ACVRL1,ADD1,ADIPOQ,AFG3L2,AGRN,AGT,AGTR2,AKAP9,ALMS1,ALS2,ANGPTL4,ANTXR1,APOE,APP,AR,ASCL1,ATL1,ATXN2,AURKC,AXIN1,B9D2,BAG3,BAX,BBS10,BBS2,BBS4,BCR,BDNF,BFSP2,BMP2,BRAF,BSG,BTK,C5,CACNA1F,CACNA1H,CAPN10,CAV1,CAV3,CBL,CC2D1A,CCL11,CCL2,CCL3,CD2AP,CD40LG,CD44,CDH1,CDK5RAP2,CENPJ,CEP164,CHAT,CHN1,CHRNA1,CHRNA3,CHRNB2,CHUK,CLN8,CNTNAP2,COMT,CREB1,CRYAA,CTLA4,CTNND2…	308
Cellular Development	maturation of cells	2.22e-22	ABCG2,ABL1,ACVR1,ACVRL1,ADAM17,ADIPOQ,APOA1,APP,AR,ARNT,ASCL1,ATM,BAX,BCR,BDNF,BFSP1,BFSP2,BLNK,BMP2,BMPR1A,BMPR1B,BRAF,BRCA2,BTK,C5,CCL5,CCND1,CD209,CD247,CD3E,CD4,CD40,CD40LG,CD44,CDH1,CEBPA,CEBPE,CHUK,CLEC7A,CREB1,CXCR4,EGF,ELANE,EPAS1,EPO,ERBB3,ERCC2,FASLG,FCGR2B,FLT3,FSHR,GATA1,GATA2,GATA3,GDNF,GHRHR,GJA1,HMOX1,HRAS,HTT,ICAM1,ICOS,IFNG,IGF1,IHH,IL10,IL13,IL17F,IL1B,IL2RA,INSL3,IRF4,IRS1,IRX5…	137
Cellular Movement	infiltration	2.39e-22	ABCB4,ADIPOQ,ADRB2,AGT,AIRE,APOA1,APOE,APP,ARG1,B4GALT1,BMPR1A,BMPR2,C3,C4B (includes others),C5,CAV3,CBL,CCL11,CCL2,CCL3,CCL3L1/CCL3L3,CCL5,CD40,CD40LG,CD44,CDH3,CEBPA,CES1,CFH,CFTR,CIITA,COL17A1,COL2A1,COL4A3,CR1,CR2,CTLA4,CYBB,CYP19A1,DARC,DCN,EDN1,EGLN1,ELANE,EPO,ERBB2,FASLG,FCGR2B,FGB,FGF3,FN1,GJB2,HAMP,HGF,HMOX1,HRAS,HRG,ICAM1,ICOS,IFNG,IFNGR1,IKBKG,IL10,IL11RA,IL12B,IL13,IL17RA,IL1B,IL1RN,…	131
Visual System Development and Function	vision	2.54e-22	ABCA4,ATXN7,BEST1,BFSP2,CABP4,CACNA1F,CACNB2,CHRNB2,CLN5,CLN6,CLN8,CNGB1,COL11A1,COL1A1,COL2A1,CRYAA,CRYBA1,CRYBA4,CRYBB1,CRYBB2,CRYBB3,CRYGC,CRYGD,DNAJC19,DNAJC5,DRD4,EPAS1,FSCN2,GJA3,GLRA1,GNAT1,GNAT2,GPR98,GRK1,GUCA1B,IMPG2,KCNJ10,KRT12,MIP,MYO7A,NDUFS4,NYX,OAT,OPA1,OPA3,PLCB4,POU4F3,RAX,RBP4,RHO,RP1,RP2,RPE65,RPGR,RPGRIP1,RS1,SIX3,TH,TULP1,TYR,VSX1	61
Organismal Development	skin development	3.22e-22	ABHD5,ADAMTS2,AGTR2,ALDH3A2,ALOX12B,ALX4,ASIP,BAX,CCND1,CDH1,CDSN,CHUK,CLDN1,COL17A1,COL1A1,COL1A2,COL3A1,COL5A1,COL5A2,COL7A1,DHCR24,DHH,DSG4,DSP,EDA,EDARADD,EGF,EGFR,ELOVL4,ERCC2,FERMT1,FGF10,FLG,FLT4,FOXE1,FOXN1,FRAS1,GDF6,GLI2,HGF,HR,HRAS,IFNG,IGF1,IGF1R,IL10,IRF6,JUP,KDR,KRT1,KRT10,KRT13,KRT14,KRT16,KRT17,KRT18,KRT2,KRT5,KRT6A,KRT85,KRT9,LAMC2,LEF1,MSX2,MYC,NFKBIA,NOTCH1,NR3C1,NSDHL,NTF4,PLO…	98
Embryonic Development	skin development	3.22e-22	ABHD5,ADAMTS2,AGTR2,ALDH3A2,ALOX12B,ALX4,ASIP,BAX,CCND1,CDH1,CDSN,CHUK,CLDN1,COL17A1,COL1A1,COL1A2,COL3A1,COL5A1,COL5A2,COL7A1,DHCR24,DHH,DSG4,DSP,EDA,EDARADD,EGF,EGFR,ELOVL4,ERCC2,FERMT1,FGF10,FLG,FLT4,FOXE1,FOXN1,FRAS1,GDF6,GLI2,HGF,HR,HRAS,IFNG,IGF1,IGF1R,IL10,IRF6,JUP,KDR,KRT1,KRT10,KRT13,KRT14,KRT16,KRT17,KRT18,KRT2,KRT5,KRT6A,KRT85,KRT9,LAMC2,LEF1,MSX2,MYC,NFKBIA,NOTCH1,NR3C1,NSDHL,NTF4,PLO…	98
Organ Development	skin development	3.22e-22	ABHD5,ADAMTS2,AGTR2,ALDH3A2,ALOX12B,ALX4,ASIP,BAX,CCND1,CDH1,CDSN,CHUK,CLDN1,COL17A1,COL1A1,COL1A2,COL3A1,COL5A1,COL5A2,COL7A1,DHCR24,DHH,DSG4,DSP,EDA,EDARADD,EGF,EGFR,ELOVL4,ERCC2,FERMT1,FGF10,FLG,FLT4,FOXE1,FOXN1,FRAS1,GDF6,GLI2,HGF,HR,HRAS,IFNG,IGF1,IGF1R,IL10,IRF6,JUP,KDR,KRT1,KRT10,KRT13,KRT14,KRT16,KRT17,KRT18,KRT2,KRT5,KRT6A,KRT85,KRT9,LAMC2,LEF1,MSX2,MYC,NFKBIA,NOTCH1,NR3C1,NSDHL,NTF4,PLO…	98
Tissue Development	skin development	3.22e-22	ABHD5,ADAMTS2,AGTR2,ALDH3A2,ALOX12B,ALX4,ASIP,BAX,CCND1,CDH1,CDSN,CHUK,CLDN1,COL17A1,COL1A1,COL1A2,COL3A1,COL5A1,COL5A2,COL7A1,DHCR24,DHH,DSG4,DSP,EDA,EDARADD,EGF,EGFR,ELOVL4,ERCC2,FERMT1,FGF10,FLG,FLT4,FOXE1,FOXN1,FRAS1,GDF6,GLI2,HGF,HR,HRAS,IFNG,IGF1,IGF1R,IL10,IRF6,JUP,KDR,KRT1,KRT10,KRT13,KRT14,KRT16,KRT17,KRT18,KRT2,KRT5,KRT6A,KRT85,KRT9,LAMC2,LEF1,MSX2,MYC,NFKBIA,NOTCH1,NR3C1,NSDHL,NTF4,PLO…	98
Hair and Skin Development and Function	skin development	3.22e-22	ABHD5,ADAMTS2,AGTR2,ALDH3A2,ALOX12B,ALX4,ASIP,BAX,CCND1,CDH1,CDSN,CHUK,CLDN1,COL17A1,COL1A1,COL1A2,COL3A1,COL5A1,COL5A2,COL7A1,DHCR24,DHH,DSG4,DSP,EDA,EDARADD,EGF,EGFR,ELOVL4,ERCC2,FERMT1,FGF10,FLG,FLT4,FOXE1,FOXN1,FRAS1,GDF6,GLI2,HGF,HR,HRAS,IFNG,IGF1,IGF1R,IL10,IRF6,JUP,KDR,KRT1,KRT10,KRT13,KRT14,KRT16,KRT17,KRT18,KRT2,KRT5,KRT6A,KRT85,KRT9,LAMC2,LEF1,MSX2,MYC,NFKBIA,NOTCH1,NR3C1,NSDHL,NTF4,PLO…	98
Skeletal and Muscular Disorders	Rheumatic Disease	3.24e-22	ABCB1,ABCG2,ACAN,ACE,ACTA1,ACTA2,ADA,ADAM17,ADAMTS2,ADIPOQ,ADRA2C,ADRB1,ADRB2,ADRB3,AKR1D1,ALAS2,ALOX5,ANG,ANKH,APOA1,APOE,AR,ARG1,ASPN,ATIC,ATM,BANK1,BARD1,BAX,BDNF,BLNK,BMP1,BMP2,C1QB,C1S,C3,C4B (includes others),C5,C7,CACNA2D4,CASP8,CCL11,CCL2,CCL3,CCL3L1/CCL3L3,CCL5,CD244,CD247,CD3D,CD4,CD40,CD40LG,CD44,CD79A,CD79B,CDH1,CHEK2,CHI3L1,CHSY1,CIITA,CILP,COL11A1,COL11A2,COL1A1,COL2A1,COL3A1,COL4A2…	293
Connective Tissue Disorders	Rheumatic Disease	3.24e-22	ABCB1,ABCG2,ACAN,ACE,ACTA1,ACTA2,ADA,ADAM17,ADAMTS2,ADIPOQ,ADRA2C,ADRB1,ADRB2,ADRB3,AKR1D1,ALAS2,ALOX5,ANG,ANKH,APOA1,APOE,AR,ARG1,ASPN,ATIC,ATM,BANK1,BARD1,BAX,BDNF,BLNK,BMP1,BMP2,C1QB,C1S,C3,C4B (includes others),C5,C7,CACNA2D4,CASP8,CCL11,CCL2,CCL3,CCL3L1/CCL3L3,CCL5,CD244,CD247,CD3D,CD4,CD40,CD40LG,CD44,CD79A,CD79B,CDH1,CHEK2,CHI3L1,CHSY1,CIITA,CILP,COL11A1,COL11A2,COL1A1,COL2A1,COL3A1,COL4A2…	293
Inflammatory Disease	Rheumatic Disease	3.24e-22	ABCB1,ABCG2,ACAN,ACE,ACTA1,ACTA2,ADA,ADAM17,ADAMTS2,ADIPOQ,ADRA2C,ADRB1,ADRB2,ADRB3,AKR1D1,ALAS2,ALOX5,ANG,ANKH,APOA1,APOE,AR,ARG1,ASPN,ATIC,ATM,BANK1,BARD1,BAX,BDNF,BLNK,BMP1,BMP2,C1QB,C1S,C3,C4B (includes others),C5,C7,CACNA2D4,CASP8,CCL11,CCL2,CCL3,CCL3L1/CCL3L3,CCL5,CD244,CD247,CD3D,CD4,CD40,CD40LG,CD44,CD79A,CD79B,CDH1,CHEK2,CHI3L1,CHSY1,CIITA,CILP,COL11A1,COL11A2,COL1A1,COL2A1,COL3A1,COL4A2…	293
Nutritional Disease	body mass index	3.74e-22	ABCG5,ACE,ADA,ADIPOQ,ADRB1,ADRB2,ADRB3,APOA1,APOB,APOE,AR,BBS2,BCAM,BDNF,CAPN10,CARTPT,COMT,CYP11B2,CYP19A1,CYP2D6,DRD4,FOXC2,FTO,GCGR,GNB3,GPD2,HNF1A,IGF1,IL6R,IRS1,IRS2,LEP,LEPR,LIPC,LMNA,LPL,MAOA,MC4R,NR0B2,NR3C1,PNPLA2,PON1,PPARG,PTPN1,RB1,RETN,SCARB1,SDC3,SERPINE1,SLC2A4,TGFB1,TNF,UCP1,UCP2,UCP3	55
Cancer	development of tumor	4.79e-22	ABL1,ACOX1,ADAM17,AGT,AGTR2,ALOX5,ANGPTL4,ATM,BAX,BCR,BMP2,BRAF,BRCA1,CASP8,CAV1,CCND1,CD207,CD4,CD40,CD44,CDK4,CEBPA,COL4A1,COL4A3,CTLA4,CXCR4,DNMT1,EGF,EGFR,EPHA2,EPO,ERBB2,EZH2,FGF8,FH,FLT4,GATA1,GATA2,GDNF,HGF,HRAS,HRG,IFNG,IFNGR1,IGF1,IGF1R,IKZF1,IL1B,INSR,ITGB3,JAK2,KALRN,KITLG,KNG1,KRAS,LEF1,LEPR,LFNG,LHCGR,LTA,MAP2K1,MET,MIF,MLH1,MMP1,MMP2,MMP3,MMP9,MSH2,MYB,MYC,NF2,NFKBIA,NOS2,NOTCH1,NR3…	111
Organismal Development	growth of organism	4.8e-22	ABCA1,ACACA,ACOX1,ACVR1,ACVR2B,ACVRL1,ADD1,AICDA,ANKRD11,APOE,AQP2,AR,ARG1,ARID1A,ARX,ATM,BAX,BDNF,BMP2,BMPR2,BRAF,BRCA1,BRCA2,CBX2,CCM2,CDK4,COL4A1,COL4A2,CREB1,DLD,DNMT1,DUOXA2,DYRK1A,EGF,EGFR,EIF2AK3,EP300,ERBB2,ERCC2,ERCC5,ERCC6,EXT2,EZH2,F11,F2,FAM123B,FANCD2,FGF10,FGF23,FGFR3,FLVCR1,G6PC,G6PC3,GCLC,GHRHR,GHSR,GPD2,GSN,HGF,HMOX1,HNF1B,HRAS,HSD11B2,HSD17B4,HTT,IFNG,IGF1,IGF1R,IGF2R,IGFALS,IHH…	161
Cellular Movement	infiltration of cells	5.7e-22	ABCB4,ADIPOQ,ADRB2,AGT,AIRE,APOA1,APOE,APP,ARG1,B4GALT1,BMPR1A,BMPR2,C3,C4B (includes others),C5,CAV3,CBL,CCL11,CCL2,CCL3,CCL3L1/CCL3L3,CCL5,CD40,CD40LG,CD44,CDH3,CEBPA,CES1,CFH,CFTR,CIITA,COL17A1,COL2A1,COL4A3,CR1,CR2,CTLA4,CYBB,CYP19A1,DARC,DCN,EDN1,EGLN1,ELANE,EPO,ERBB2,FASLG,FCGR2B,FGB,FGF3,FN1,GJB2,HAMP,HGF,HMOX1,HRAS,HRG,ICAM1,ICOS,IFNG,IFNGR1,IKBKG,IL10,IL11RA,IL12B,IL13,IL17RA,IL1B,IL1RN,…	129
Hematological Disease	hematological neoplasia	5.88e-22	ABCB1,ABCG2,ABL1,ACTG1,ADA,ADAM9,ADIPOQ,AICDA,AIMP1,AIRE,ALK,ALOX12B,AMACR,APOA1,ARHGEF12,ASXL1,ATM,ATP1A2,BAX,BCL10,BCL3,BCR,BLM,BLNK,BRAF,BRCA1,BRCA2,C5,CARD9,CASP10,CASP8,CAV1,CBL,CBX2,CCL2,CCL3,CCND1,CD247,CD3E,CD40,CD40LG,CD44,CD79A,CD79B,CEBPA,CHEK2,CHIC2,CHRNA1,CHRNA2,CHRNA3,CHRNA4,CHRNA5,CHRNB1,CHRNB2,CHRND,CHRNE,CHRNG,CHUK,CIITA,COL3A1,COL4A1,COL4A2,COMT,CPT1A,CRBN,CREBBP,CSF2RA,CTLA4,CX…	239
Cancer	hematological neoplasia	5.88e-22	ABCB1,ABCG2,ABL1,ACTG1,ADA,ADAM9,ADIPOQ,AICDA,AIMP1,AIRE,ALK,ALOX12B,AMACR,APOA1,ARHGEF12,ASXL1,ATM,ATP1A2,BAX,BCL10,BCL3,BCR,BLM,BLNK,BRAF,BRCA1,BRCA2,C5,CARD9,CASP10,CASP8,CAV1,CBL,CBX2,CCL2,CCL3,CCND1,CD247,CD3E,CD40,CD40LG,CD44,CD79A,CD79B,CEBPA,CHEK2,CHIC2,CHRNA1,CHRNA2,CHRNA3,CHRNA4,CHRNA5,CHRNB1,CHRNB2,CHRND,CHRNE,CHRNG,CHUK,CIITA,COL3A1,COL4A1,COL4A2,COMT,CPT1A,CRBN,CREBBP,CSF2RA,CTLA4,CX…	239
Tissue Morphology	size of lesion	6.03e-22	ABCC9,ABCG5,ABCG8,ACAT1,ADIPOQ,AGT,ANXA5,APOA1,APOB,APOE,APP,BAX,BDNF,BMPR1B,C3,C4B (includes others),CAV1,CAV3,CD4,CD40LG,CEL,CES1,CETP,CR1,CREB1,CX3CR1,CYP2C8,DLD,EGFR,EGLN1,EPO,F11,F12,FASLG,FGB,FOXO1,GDNF,GJA1,GNAI2,GP1BA,GP6,GSN,HGF,HMOX1,HTT,ICAM1,IFNG,IL10,IL11RA,IL1B,IL1RN,KRAS,LCAT,LEP,LPA,LPL,LRP5,LTA,MAOA,MASP2,MEF2C,MIF,MMP3,MMP9,NFKBIA,NGF,NOS2,NPC1L1,NT5E,NTF4,PLA2G4A,PLA2G5,PON1,PS…	89
Organismal Injury and Abnormalities	size of lesion	6.03e-22	ABCC9,ABCG5,ABCG8,ACAT1,ADIPOQ,AGT,ANXA5,APOA1,APOB,APOE,APP,BAX,BDNF,BMPR1B,C3,C4B (includes others),CAV1,CAV3,CD4,CD40LG,CEL,CES1,CETP,CR1,CREB1,CX3CR1,CYP2C8,DLD,EGFR,EGLN1,EPO,F11,F12,FASLG,FGB,FOXO1,GDNF,GJA1,GNAI2,GP1BA,GP6,GSN,HGF,HMOX1,HTT,ICAM1,IFNG,IL10,IL11RA,IL1B,IL1RN,KRAS,LCAT,LEP,LPA,LPL,LRP5,LTA,MAOA,MASP2,MEF2C,MIF,MMP3,MMP9,NFKBIA,NGF,NOS2,NPC1L1,NT5E,NTF4,PLA2G4A,PLA2G5,PON1,PS…	89
Organismal Development	development of ear	8.94e-22	ATP6V1B1,BCR,BDNF,CDH23,CHD7,CHUK,COL11A1,COL2A1,CTHRC1,DLX5,ECE1,EDN1,EYA1,FGF10,FGF3,FGF8,FGF9,FGFR3,FOXG1,FOXI1,FRZB,FZD4,GATA3,GLI2,GPR98,GRXCR1,HOXA1,HOXA13,HOXA2,IGF1,IGF1R,JAG1,KCNQ1,KCNQ4,MSX1,MYC,MYO15A,MYO7A,NAGLU,NEUROD1,NIPBL,NKX3-2,NOG,NR4A3,OTX2,PHOX2B,POU3F4,POU4F3,PRKRA,ROR2,SALL1,SHH,SIX1,SOBP,SOX2,TBX1,TGFB2,THRA,TMIE,TSHZ1,TWIST1,USH1C,USH1G,VEGFA,WNT5A	65
Embryonic Development	development of ear	8.94e-22	ATP6V1B1,BCR,BDNF,CDH23,CHD7,CHUK,COL11A1,COL2A1,CTHRC1,DLX5,ECE1,EDN1,EYA1,FGF10,FGF3,FGF8,FGF9,FGFR3,FOXG1,FOXI1,FRZB,FZD4,GATA3,GLI2,GPR98,GRXCR1,HOXA1,HOXA13,HOXA2,IGF1,IGF1R,JAG1,KCNQ1,KCNQ4,MSX1,MYC,MYO15A,MYO7A,NAGLU,NEUROD1,NIPBL,NKX3-2,NOG,NR4A3,OTX2,PHOX2B,POU3F4,POU4F3,PRKRA,ROR2,SALL1,SHH,SIX1,SOBP,SOX2,TBX1,TGFB2,THRA,TMIE,TSHZ1,TWIST1,USH1C,USH1G,VEGFA,WNT5A	65
Organ Development	development of ear	8.94e-22	ATP6V1B1,BCR,BDNF,CDH23,CHD7,CHUK,COL11A1,COL2A1,CTHRC1,DLX5,ECE1,EDN1,EYA1,FGF10,FGF3,FGF8,FGF9,FGFR3,FOXG1,FOXI1,FRZB,FZD4,GATA3,GLI2,GPR98,GRXCR1,HOXA1,HOXA13,HOXA2,IGF1,IGF1R,JAG1,KCNQ1,KCNQ4,MSX1,MYC,MYO15A,MYO7A,NAGLU,NEUROD1,NIPBL,NKX3-2,NOG,NR4A3,OTX2,PHOX2B,POU3F4,POU4F3,PRKRA,ROR2,SALL1,SHH,SIX1,SOBP,SOX2,TBX1,TGFB2,THRA,TMIE,TSHZ1,TWIST1,USH1C,USH1G,VEGFA,WNT5A	65
Tissue Development	development of ear	8.94e-22	ATP6V1B1,BCR,BDNF,CDH23,CHD7,CHUK,COL11A1,COL2A1,CTHRC1,DLX5,ECE1,EDN1,EYA1,FGF10,FGF3,FGF8,FGF9,FGFR3,FOXG1,FOXI1,FRZB,FZD4,GATA3,GLI2,GPR98,GRXCR1,HOXA1,HOXA13,HOXA2,IGF1,IGF1R,JAG1,KCNQ1,KCNQ4,MSX1,MYC,MYO15A,MYO7A,NAGLU,NEUROD1,NIPBL,NKX3-2,NOG,NR4A3,OTX2,PHOX2B,POU3F4,POU4F3,PRKRA,ROR2,SALL1,SHH,SIX1,SOBP,SOX2,TBX1,TGFB2,THRA,TMIE,TSHZ1,TWIST1,USH1C,USH1G,VEGFA,WNT5A	65
Auditory and Vestibular System Development and Function	development of ear	8.94e-22	ATP6V1B1,BCR,BDNF,CDH23,CHD7,CHUK,COL11A1,COL2A1,CTHRC1,DLX5,ECE1,EDN1,EYA1,FGF10,FGF3,FGF8,FGF9,FGFR3,FOXG1,FOXI1,FRZB,FZD4,GATA3,GLI2,GPR98,GRXCR1,HOXA1,HOXA13,HOXA2,IGF1,IGF1R,JAG1,KCNQ1,KCNQ4,MSX1,MYC,MYO15A,MYO7A,NAGLU,NEUROD1,NIPBL,NKX3-2,NOG,NR4A3,OTX2,PHOX2B,POU3F4,POU4F3,PRKRA,ROR2,SALL1,SHH,SIX1,SOBP,SOX2,TBX1,TGFB2,THRA,TMIE,TSHZ1,TWIST1,USH1C,USH1G,VEGFA,WNT5A	65
Embryonic Development	proliferation of embryonic cells	9.65e-22	ACSL6,AGT,APP,ARNT,ASCL1,BDNF,BMPR1A,BMPR1B,BRAF,BRCA1,CD44,EDN1,EGF,EGFR,EGLN1,ERBB3,F2,FGF10,FGF8,FGF9,FOXF1,FOXG1,FOXP2,GATA3,GLB1,GLI2,HGF,HOXA1,HOXB1,HRAS,HSPG2,IGF1,IHH,IL11RA,IL2RG,IRS1,IRS2,JAG1,KDR,KIT,KITLG,LEP,LRP5,LRP6,MAP2K1,MAP3K1,MET,MFN2,MSX1,MSX2,MXI1,MYC,NBN,NF1,NKX2-5,NKX2-6,NOG,NOTCH1,NR4A3,PAFAH1B1,PAXIP1,PDGFB,PDGFRA,PITX2,PLCD1,PPARG,PSEN1,PTCH1,PTEN,RAG2,RB1,SALL4,SERPIND1…	94
Cellular Development	proliferation of embryonic cells	9.65e-22	ACSL6,AGT,APP,ARNT,ASCL1,BDNF,BMPR1A,BMPR1B,BRAF,BRCA1,CD44,EDN1,EGF,EGFR,EGLN1,ERBB3,F2,FGF10,FGF8,FGF9,FOXF1,FOXG1,FOXP2,GATA3,GLB1,GLI2,HGF,HOXA1,HOXB1,HRAS,HSPG2,IGF1,IHH,IL11RA,IL2RG,IRS1,IRS2,JAG1,KDR,KIT,KITLG,LEP,LRP5,LRP6,MAP2K1,MAP3K1,MET,MFN2,MSX1,MSX2,MXI1,MYC,NBN,NF1,NKX2-5,NKX2-6,NOG,NOTCH1,NR4A3,PAFAH1B1,PAXIP1,PDGFB,PDGFRA,PITX2,PLCD1,PPARG,PSEN1,PTCH1,PTEN,RAG2,RB1,SALL4,SERPIND1…	94
Cellular Growth and Proliferation	proliferation of embryonic cells	9.65e-22	ACSL6,AGT,APP,ARNT,ASCL1,BDNF,BMPR1A,BMPR1B,BRAF,BRCA1,CD44,EDN1,EGF,EGFR,EGLN1,ERBB3,F2,FGF10,FGF8,FGF9,FOXF1,FOXG1,FOXP2,GATA3,GLB1,GLI2,HGF,HOXA1,HOXB1,HRAS,HSPG2,IGF1,IHH,IL11RA,IL2RG,IRS1,IRS2,JAG1,KDR,KIT,KITLG,LEP,LRP5,LRP6,MAP2K1,MAP3K1,MET,MFN2,MSX1,MSX2,MXI1,MYC,NBN,NF1,NKX2-5,NKX2-6,NOG,NOTCH1,NR4A3,PAFAH1B1,PAXIP1,PDGFB,PDGFRA,PITX2,PLCD1,PPARG,PSEN1,PTCH1,PTEN,RAG2,RB1,SALL4,SERPIND1…	94
Cellular Growth and Proliferation	formation of cells	1.04e-21	ADIPOQ,ANGPTL4,APP,ARID1A,ASCL1,BAX,BDNF,BMP2,CASP8,CCL11,CCL2,CCL3,CCL3L1/CCL3L3,CCL5,CD44,CDH1,CDK4,CHUK,CIITA,CREBBP,CXCR4,CYCS,CYP19A1,DHCR24,DNM2,DOCK8,EDN1,EGF,EPO,EPOR,ERBB2,ERBB3,FASLG,FLNA,FN1,FOXE3,FOXO1,FRZB,FSHR,GATA1,GATA2,GDNF,GJA3,GRN,HGF,HRAS,ICAM1,IFNG,IFNGR1,IGF1,IGF1R,IHH,IKZF1,IL10,IL11RA,IL13,IL1B,IL2RG,IL7R,INSL3,JAG1,KITLG,KNG1,LHCGR,LTA,MAP2K1,MAPK10,MEF2C,MSH3,MSH6,MSTN,M…	126
Lipid Metabolism	metabolism of membrane lipid derivative	1.08e-21	ABCA1,ABCB1,ABCG5,ABCG8,ABHD5,ACSL6,ADRB2,AGK,AGPAT2,AGT,AGTR2,AKR1D1,ALDH5A1,ALOX5,ANGPTL3,APOA1,APOA2,APOB,APOE,APP,ASAH1,AVP,B4GALT1,BAX,BDNF,C5,CASP8,CAT,CAV1,CCL2,CD40,CD40LG,CEBPA,CEL,CETP,CFTR,CHKB,CLN6,CLN8,CYP11A1,CYP24A1,CYP27A1,CYP7B1,DHCR24,EBP,EDN1,EGF,EIF2AK3,F2,FASLG,FCGR2A,FCGR2B,FECH,FIG4,GATA6,GLA,GM2A,GNAI3,GNPAT,HEXB,HMGCR,HMOX1,HNF1A,HNF1B,HTT,IGF1,IL10,IL13,IL1B,INPP5E,ITGB2…	127
Small Molecule Biochemistry	metabolism of membrane lipid derivative	1.08e-21	ABCA1,ABCB1,ABCG5,ABCG8,ABHD5,ACSL6,ADRB2,AGK,AGPAT2,AGT,AGTR2,AKR1D1,ALDH5A1,ALOX5,ANGPTL3,APOA1,APOA2,APOB,APOE,APP,ASAH1,AVP,B4GALT1,BAX,BDNF,C5,CASP8,CAT,CAV1,CCL2,CD40,CD40LG,CEBPA,CEL,CETP,CFTR,CHKB,CLN6,CLN8,CYP11A1,CYP24A1,CYP27A1,CYP7B1,DHCR24,EBP,EDN1,EGF,EIF2AK3,F2,FASLG,FCGR2A,FCGR2B,FECH,FIG4,GATA6,GLA,GM2A,GNAI3,GNPAT,HEXB,HMGCR,HMOX1,HNF1A,HNF1B,HTT,IGF1,IL10,IL13,IL1B,INPP5E,ITGB2…	127
Skeletal and Muscular System Development and Function	morphology of skeleton	1.12e-21	ACVR2B,ALX1,ALX4,ANTXR1,ARSB,BMPR1B,BRCA2,CBX2,CHSY1,CHUK,COL2A1,COL9A1,CREBBP,CTSK,CYP26B1,DLL3,DLX5,DMP1,ECE1,EDNRA,EFNB1,EIF2AK3,EXT2,FAM123B,FBN1,FGF10,FGF23,FGF3,FGFR3,FMR1,FOXC2,FRZB,FSHR,GALNT3,GDF6,GJA1,GLI2,GSN,HBB,HBD,HDAC4,HEXB,HOXA11,HOXA13,HOXA2,HOXD10,HOXD13,HOXD4,HSPG2,IDS,IGF1,IGFALS,IHH,IL10,IRS1,KL,LFNG,LMNA,LRP5,LRP6,LTBP3,MAN2B1,MESP2,MLL,MMP2,MMP9,MSTN,MSX2,MYF6,NKX3-2,OCLN,O…	102
Organ Morphology	morphology of skin	1.24e-21	ADAM17,ADAMTS2,ALOX12B,APOA1,APOE,B4GALT1,BDNF,BLMH,BRCA1,BRCA2,CEBPE,CHUK,CLDN1,COL17A1,COL5A1,COL5A2,COL7A1,DCN,DKC1,EDA,EFNB1,EGF,EGFR,ELOVL4,ERCC2,FERMT1,FGF10,FOXE1,HR,HRAS,HTRA2,IGF1,IGF1R,IKBKG,IL1RN,ITGA3,ITGB2,ITGB4,ITPA,JUP,KCNJ1,KITLG,KRT10,KRT14,KRT16,KRT17,KRT5,KRT6A,LAMC2,LAMP2,LEF1,LIPH,LOXL1,MECP2,MSX2,MYC,NAGS,NDUFS4,NFKBIA,NOTCH1,NR3C1,NTF4,ORAI1,PCBD1,PDGFRA,PDX1,PIGA,PLCD1,PLE…	97
Cellular Development	proliferation of immune cells	1.52e-21	A2M,ABL1,ADA,ADIPOQ,ADK,ADRB2,AIRE,APOE,ARG1,ARHGEF6,ATM,BANK1,BAX,BCL10,BCR,BHLHE41,BLM,BLNK,BRAF,BRCA1,BSG,BTK,C3,CASP8,CAT,CAV1,CBL,CBX2,CCL11,CCL2,CCL3,CCL5,CD209,CD244,CD247,CD2AP,CD3E,CD3G,CD4,CD40,CD40LG,CD44,CD46,CD79A,CD79B,CEBPA,CHRNA1,CHRNB2,CIITA,CISH,CLCF1,CR1,CR2,CREB1,CSF2RA,CTH,CTLA4,CXCR4,CYLD,DCLRE1C,DCN,DIAPH1,DOCK8,DRD5,EFNB1,ELANE,EP300,EPHA2,EPO,ERBB2,FADD,FANCA,FASLG,FCGR2B…	225
Cellular Growth and Proliferation	proliferation of immune cells	1.52e-21	A2M,ABL1,ADA,ADIPOQ,ADK,ADRB2,AIRE,APOE,ARG1,ARHGEF6,ATM,BANK1,BAX,BCL10,BCR,BHLHE41,BLM,BLNK,BRAF,BRCA1,BSG,BTK,C3,CASP8,CAT,CAV1,CBL,CBX2,CCL11,CCL2,CCL3,CCL5,CD209,CD244,CD247,CD2AP,CD3E,CD3G,CD4,CD40,CD40LG,CD44,CD46,CD79A,CD79B,CEBPA,CHRNA1,CHRNB2,CIITA,CISH,CLCF1,CR1,CR2,CREB1,CSF2RA,CTH,CTLA4,CXCR4,CYLD,DCLRE1C,DCN,DIAPH1,DOCK8,DRD5,EFNB1,ELANE,EP300,EPHA2,EPO,ERBB2,FADD,FANCA,FASLG,FCGR2B…	225
Hematological System Development and Function	proliferation of immune cells	1.52e-21	A2M,ABL1,ADA,ADIPOQ,ADK,ADRB2,AIRE,APOE,ARG1,ARHGEF6,ATM,BANK1,BAX,BCL10,BCR,BHLHE41,BLM,BLNK,BRAF,BRCA1,BSG,BTK,C3,CASP8,CAT,CAV1,CBL,CBX2,CCL11,CCL2,CCL3,CCL5,CD209,CD244,CD247,CD2AP,CD3E,CD3G,CD4,CD40,CD40LG,CD44,CD46,CD79A,CD79B,CEBPA,CHRNA1,CHRNB2,CIITA,CISH,CLCF1,CR1,CR2,CREB1,CSF2RA,CTH,CTLA4,CXCR4,CYLD,DCLRE1C,DCN,DIAPH1,DOCK8,DRD5,EFNB1,ELANE,EP300,EPHA2,EPO,ERBB2,FADD,FANCA,FASLG,FCGR2B…	225
Gene Expression	binding of DNA	2.08e-21	ABL1,ADIPOQ,ADRB2,AGT,AGTR2,AIMP1,ALK,AMH,APP,AR,ARNT,ATM,AVP,BCL10,BCL3,BMP2,BMPR1A,BMPR1B,BRAF,BRCA1,BRCA2,BTK,CAT,CAV1,CCND1,CD3E,CD4,CD40,CD40LG,CEBPA,CEBPE,CHUK,CISH,CREB1,CREBBP,CSF2RA,CTLA4,CYP2A13/CYP2A6,CYP2B6,CYP2C9,CYP2D6,DDB2,EDN1,EGF,EGFR,EGR2,ELANE,EP300,EPAS1,EPO,EPOR,ERBB2,ERCC5,EZH2,F10,F2,FADD,FASLG,FN1,FOXO1,FOXP2,GATA1,GATA2,GATA3,GFPT1,GNAS,GNRHR,HGF,HOXA11,HP,HRAS,HTT,IFNG,I…	170
Nervous System Development and Function	morphology of brain	2.1e-21	AGA,AGT,AGTR2,AIFM1,ALS2,ALX1,APBB2,APOE,APP,ARX,ASCL1,ATM,ATP1A2,BAX,BBS2,BBS4,BCR,BDNF,CA8,CAV1,CCND1,CD247,CD40LG,CDON,CHN1,CHRNA4,CHRNB2,CHUK,CLCN2,CLN5,CNTNAP2,COL2A1,CP,CREBBP,CSTB,CXCR4,DLX5,DYRK1A,EFHC1,EFNB1,EGFR,EMX2,EN2,ERBB2,ERBB3,ERCC6,EYA1,FA2H,FGF8,FMR1,FOLR1,FOXI1,FOXP2,FSHR,FTO,GABRB3,GATA3,GLB1,GLI2,GM2A,GNPAT,GRIN2B,HEXB,HOXA1,HOXA2,HSPG2,HTRA2,HTT,IDS,IGF1,IGF1R,IL1RAPL1,IL1RN…	151
Organ Morphology	morphology of brain	2.1e-21	AGA,AGT,AGTR2,AIFM1,ALS2,ALX1,APBB2,APOE,APP,ARX,ASCL1,ATM,ATP1A2,BAX,BBS2,BBS4,BCR,BDNF,CA8,CAV1,CCND1,CD247,CD40LG,CDON,CHN1,CHRNA4,CHRNB2,CHUK,CLCN2,CLN5,CNTNAP2,COL2A1,CP,CREBBP,CSTB,CXCR4,DLX5,DYRK1A,EFHC1,EFNB1,EGFR,EMX2,EN2,ERBB2,ERBB3,ERCC6,EYA1,FA2H,FGF8,FMR1,FOLR1,FOXI1,FOXP2,FSHR,FTO,GABRB3,GATA3,GLB1,GLI2,GM2A,GNPAT,GRIN2B,HEXB,HOXA1,HOXA2,HSPG2,HTRA2,HTT,IDS,IGF1,IGF1R,IL1RAPL1,IL1RN…	151
Organ Morphology	morphology of lymphoid organ	2.41e-21	ABCA1,ABL1,ACVR2B,ADA,AIRE,ALOX5,ANGPTL4,ASXL1,ATM,B4GALT1,BAX,BCL3,BLNK,BRCA1,BTK,CBL,CCND1,CD247,CD3G,CD4,CD40,CD40LG,CEBPA,CEBPE,CFC1/CFC1B,CIITA,CREBBP,CTLA4,CTSA,CYLD,CYP27B1,DCLRE1C,DCN,DIAPH1,DKC1,ECE1,EYA1,F11,FASLG,FCGR2B,FLVCR1,FOXC2,FOXN1,FSHR,GATA1,GATA3,GDF1,HBB,HBD,HLA-DQB1,HMOX1,HTRA2,ICOS,IDS,IFNG,IKBKG,IKZF1,IL10,IL10RB,IL1RN,IL2RA,IL2RG,IL7R,ING1,IRAK3,IRF4,ITGA2B,ITGB2,ITGB3,LA…	132
Lymphoid Tissue Structure and Development	morphology of lymphoid organ	2.41e-21	ABCA1,ABL1,ACVR2B,ADA,AIRE,ALOX5,ANGPTL4,ASXL1,ATM,B4GALT1,BAX,BCL3,BLNK,BRCA1,BTK,CBL,CCND1,CD247,CD3G,CD4,CD40,CD40LG,CEBPA,CEBPE,CFC1/CFC1B,CIITA,CREBBP,CTLA4,CTSA,CYLD,CYP27B1,DCLRE1C,DCN,DIAPH1,DKC1,ECE1,EYA1,F11,FASLG,FCGR2B,FLVCR1,FOXC2,FOXN1,FSHR,GATA1,GATA3,GDF1,HBB,HBD,HLA-DQB1,HMOX1,HTRA2,ICOS,IDS,IFNG,IKBKG,IKZF1,IL10,IL10RB,IL1RN,IL2RA,IL2RG,IL7R,ING1,IRAK3,IRF4,ITGA2B,ITGB2,ITGB3,LA…	132
Cellular Movement	infiltration of leukocytes	2.89e-21	ABCB4,ADIPOQ,ADRB2,AGT,APOA1,APOE,APP,ARG1,B4GALT1,BMPR1A,BMPR2,C3,C4B (includes others),C5,CCL11,CCL2,CCL3,CCL3L1/CCL3L3,CCL5,CD40LG,CD44,CDH3,CEBPA,CES1,CFH,CFTR,CIITA,COL17A1,COL4A3,CR1,CR2,CTLA4,CYBB,CYP19A1,DARC,DCN,EDN1,EGLN1,ELANE,EPO,ERBB2,FASLG,FCGR2B,FGB,FGF3,FN1,GJB2,HAMP,HGF,HMOX1,HRAS,HRG,ICAM1,ICOS,IFNG,IFNGR1,IKBKG,IL10,IL11RA,IL12B,IL13,IL17RA,IL1B,IL1RN,IL2RA,IL4R,IL6R,IRF6,ITGB2…	122
Hematological System Development and Function	infiltration of leukocytes	2.89e-21	ABCB4,ADIPOQ,ADRB2,AGT,APOA1,APOE,APP,ARG1,B4GALT1,BMPR1A,BMPR2,C3,C4B (includes others),C5,CCL11,CCL2,CCL3,CCL3L1/CCL3L3,CCL5,CD40LG,CD44,CDH3,CEBPA,CES1,CFH,CFTR,CIITA,COL17A1,COL4A3,CR1,CR2,CTLA4,CYBB,CYP19A1,DARC,DCN,EDN1,EGLN1,ELANE,EPO,ERBB2,FASLG,FCGR2B,FGB,FGF3,FN1,GJB2,HAMP,HGF,HMOX1,HRAS,HRG,ICAM1,ICOS,IFNG,IFNGR1,IKBKG,IL10,IL11RA,IL12B,IL13,IL17RA,IL1B,IL1RN,IL2RA,IL4R,IL6R,IRF6,ITGB2…	122
Immune Cell Trafficking	infiltration of leukocytes	2.89e-21	ABCB4,ADIPOQ,ADRB2,AGT,APOA1,APOE,APP,ARG1,B4GALT1,BMPR1A,BMPR2,C3,C4B (includes others),C5,CCL11,CCL2,CCL3,CCL3L1/CCL3L3,CCL5,CD40LG,CD44,CDH3,CEBPA,CES1,CFH,CFTR,CIITA,COL17A1,COL4A3,CR1,CR2,CTLA4,CYBB,CYP19A1,DARC,DCN,EDN1,EGLN1,ELANE,EPO,ERBB2,FASLG,FCGR2B,FGB,FGF3,FN1,GJB2,HAMP,HGF,HMOX1,HRAS,HRG,ICAM1,ICOS,IFNG,IFNGR1,IKBKG,IL10,IL11RA,IL12B,IL13,IL17RA,IL1B,IL1RN,IL2RA,IL4R,IL6R,IRF6,ITGB2…	122
Organismal Development	development of endocrine gland	2.95e-21	APOA1,ASCL1,BMPR1A,CREB1,EGFR,EIF2AK3,EYA1,FGF10,FGF8,FOXE1,GATA2,GCM2,GHRHR,GLI2,HNF1A,HNF1B,IGF1R,IL6R,IRS2,LHX3,LHX4,MMP2,MMP9,MNX1,NEUROD1,NF1,NKX2-1,NKX2-5,NOG,NR0B1,NR3C1,NR5A1,PAX8,PDGFRA,PDGFRB,PDX1,PITX2,POMC,POU1F1,PRKRA,PROP1,RB1,RBPJ,RET,SHH,SIX1,SLC6A3,SMAD3,SOX2,SOX3,SOX9,TBX1,TBX19,TGFB1,TGFBR1,THRA,WNT5A,WT1	58
Cancer	Lung Cancer and Tumors	3.17e-21	ABCB1,ABCC2,ABCG2,ADAM17,ADAM9,ADH1C,ADRA2C,ALK,ANGPTL4,AR,ASCL1,AVP,BAX,BMP2,BRAF,BRCA2,CASP10,CASP8,CAV1,CBL,CCND1,CD44,CDC6,CDH1,CDK4,CEBPA,CHEK2,CHI3L1,CHRNA1,CHRNA2,CHRNA3,CHRNA4,CHRNA5,CHRNB1,CHRNB2,CHRND,CHRNE,CHRNG,CTSK,CYP17A1,CYP19A1,CYP24A1,CYP2A13/CYP2A6,CYP2C8,DDB2,DHFR,DKC1,DLEC1,EDNRB,EGFR,ENG,EPAS1,EPO,EPOR,ERBB2,ERBB3,ERCC2,ERCC5,ERCC6,F10,F2,FADD,FANCD2,FASLG,FERMT1,FGF8,FGFR3,F…	175
Respiratory Disease	Lung Cancer and Tumors	3.17e-21	ABCB1,ABCC2,ABCG2,ADAM17,ADAM9,ADH1C,ADRA2C,ALK,ANGPTL4,AR,ASCL1,AVP,BAX,BMP2,BRAF,BRCA2,CASP10,CASP8,CAV1,CBL,CCND1,CD44,CDC6,CDH1,CDK4,CEBPA,CHEK2,CHI3L1,CHRNA1,CHRNA2,CHRNA3,CHRNA4,CHRNA5,CHRNB1,CHRNB2,CHRND,CHRNE,CHRNG,CTSK,CYP17A1,CYP19A1,CYP24A1,CYP2A13/CYP2A6,CYP2C8,DDB2,DHFR,DKC1,DLEC1,EDNRB,EGFR,ENG,EPAS1,EPO,EPOR,ERBB2,ERBB3,ERCC2,ERCC5,ERCC6,F10,F2,FADD,FANCD2,FASLG,FERMT1,FGF8,FGFR3,F…	175
Neurological Disease	Neurodegeneration	3.32e-21	ABCD1,ADIPOQ,AGA,ALS2,APOE,APP,AR,ATM,ATXN7,BDNF,C19orf12,CACNA1D,CD40LG,CLCN2,CLCN7,CREB1,CYBB,DNAJC5,EDNRB,EGFR,EPOR,ERBB2,EYA1,F2,FOLR1,FSHR,GABRB3,GDNF,GLB1,GRIN2B,HPRT1,HTT,IGF1,IL1B,IL1RN,IL6R,KCNJ10,KCNQ1,KIF5A,LGI1,LTA,MAP2K1,MAP2K2,MAPT,NDP,NDRG1,NEFH,NGF,NMNAT1,NPC1,PANK2,PARK2,PHOX2B,PLA2G6,POU4F3,PRPH2,PSEN1,RAG1,RB1,RET,RHO,ROM1,SCARB2,SLC17A8,SLC1A1,SLC1A3,SMN1/SMN2,SOD1,TCIRG1,TDRD…	79
Hereditary Disorder	X-linked mental retardation	5.12e-21	ABCD1,AGTR2,ALOX5,ARHGEF6,ARX,ATP6AP2,BRWD3,CUL4B,EIF2B1,EIF2B2,EIF2B3,EIF2B5,FGD1,FMR1,FTSJ1,GDI1,GRIA3,HPRT1,HSD17B10,IL1RAPL1,IQSEC2,KDM5C,MAGT1,MECP2,OPHN1,PAK3,PDHA1,PEX1,PEX10,PEX13,RAB39B,RPS6KA3,SCN1A,SCN1B,SCN2A,SCN3B,SCN4A,SCN4B,SCN5A,SCN8A,SHROOM4,SLC1A1,SLC1A3,SLC9A6,SOX3,UPF3B,ZDHHC15	47
Developmental Disorder	X-linked mental retardation	5.12e-21	ABCD1,AGTR2,ALOX5,ARHGEF6,ARX,ATP6AP2,BRWD3,CUL4B,EIF2B1,EIF2B2,EIF2B3,EIF2B5,FGD1,FMR1,FTSJ1,GDI1,GRIA3,HPRT1,HSD17B10,IL1RAPL1,IQSEC2,KDM5C,MAGT1,MECP2,OPHN1,PAK3,PDHA1,PEX1,PEX10,PEX13,RAB39B,RPS6KA3,SCN1A,SCN1B,SCN2A,SCN3B,SCN4A,SCN4B,SCN5A,SCN8A,SHROOM4,SLC1A1,SLC1A3,SLC9A6,SOX3,UPF3B,ZDHHC15	47
Neurological Disease	X-linked mental retardation	5.12e-21	ABCD1,AGTR2,ALOX5,ARHGEF6,ARX,ATP6AP2,BRWD3,CUL4B,EIF2B1,EIF2B2,EIF2B3,EIF2B5,FGD1,FMR1,FTSJ1,GDI1,GRIA3,HPRT1,HSD17B10,IL1RAPL1,IQSEC2,KDM5C,MAGT1,MECP2,OPHN1,PAK3,PDHA1,PEX1,PEX10,PEX13,RAB39B,RPS6KA3,SCN1A,SCN1B,SCN2A,SCN3B,SCN4A,SCN4B,SCN5A,SCN8A,SHROOM4,SLC1A1,SLC1A3,SLC9A6,SOX3,UPF3B,ZDHHC15	47
Neurological Disease	peripheral neuropathy	5.3e-21	AIRE,ALS2,AR,ATL1,CACNA2D4,CHRNA1,CHRNB1,CHRND,CHRNE,COX10,CYP7B1,DNM2,DYNC1H1,EGR2,FA2H,FAM134B,FIG4,GARS,GDAP1,HSPB1,HSPB8,IKBKAP,KIF5A,LMNA,MFN2,MTMR2,NDRG1,NGF,NIPA1,NR3C1,NTRK1,PMP22,PNPLA6,PRPS1,PRX,SBF2,SCN1A,SCN1B,SCN5A,SEPT9,SH3TC2,SLC6A2,SPAST,SPG11,SPG7,SPTLC2,SURF1,TRPV4,YARS,ZFYVE26,ZFYVE27	51
Cancer	cell transformation	5.96e-21	ABL1,ACOX1,AKAP9,ALK,ARHGEF12,ATIC,ATM,BAX,BCL10,BCR,BIN1,BMP2,BRAF,BRCA1,BTK,CASP8,CAT,CAV1,CBL,CCND1,CD4,CD40,CDH1,CDK4,CEBPA,CHRM3,COL1A1,COL1A2,CREBBP,CSF2RA,DHFR,DNMT1,EFNB1,EGF,EGFR,EIF2B1,EP300,EPHA2,ERBB2,ERBB3,F2,FCGR3A,FGF3,FGFR3,FLT3,FOXG1,FOXO1,FTH1,GDNF,GLI2,GNAI2,GOLGA5,GPI,GRM1,HGF,HRAS,IGF1,IGF1R,IL10,IL1RN,ING1,IRF4,IRF5,IRS1,ITGB4,JAG1,JAK2,JUP,KIT,KLF11,KLF6,KRAS,LPP,MAF,MAP2K1…	155
Cellular Development	differentiation of blood cells	6.4e-21	ABL1,ADA,ADAM17,ADD1,ADIPOQ,AGT,AIRE,ALAS2,AP3B1,APP,ATM,BCL10,BCL3,BCR,BHLHE41,BLM,BLNK,BMP2,BMPR1A,BRCA2,BSG,BTK,C1QC,CASP8,CBL,CBX2,CCL11,CCL2,CCL3,CD247,CD3D,CD3E,CD3G,CD4,CD40,CD40LG,CD79A,CD79B,CEBPA,CEBPE,CHD7,CIITA,CLCF1,CR2,CSF2RA,CTLA4,CXCR4,CYLD,DCLRE1C,DHH,EBP,EFNB1,EGFR,EGR2,ELANE,EPAS1,EPO,EPOR,F2,FADD,FCGR1A,FCGR2B,FECH,FLT3,FLVCR1,FOXN1,FOXO1,GATA1,GATA2,GATA3,GP1BA,HBB,HDAC4,HGF,…	216
[truncated: 675 more rows]

## Sheet: Level 2 counts - orthologs
Disease classification (Level 2)	Filozoa	Metazoa	Parahoxozoa	Bilateria	Deuterostomia	Vertebrata	Fisher's exact, versus OMIM (p-value)
All OMIM	1419	441	200	145	120	402
activation of leukocytes	50	28	21	7	4	68	3.46767e-14
binding of cells	47	16	18	4	6	63	9.36145e-14
infiltration	33	21	13	3	5	56	1.13793e-13
cell movement of leukocytes	66	34	23	6	12	77	1.23039e-13
[truncated: 496 more rows]

## Sheet: Level 2 counts - RBHs
Disease Classification (Level 1)	Filozoa	Metazoa	ParaHoxozoa	Bilateria	Deuterostomia	Vertebrata	Fisher's exact, versus OMIM (p-value)
[truncated: 501 more rows]
