# Supplementary material for: Evolutionary profiling reveals the heterogeneous origins of classes of human disease genes: implications for modeling disease genetics in animals
Source: BMC Evol Biol. 2014 Oct 4;14:212. doi: 10.1186/s12862-014-0212-1 (PMC4219131; doi:10.1186/s12862-014-0212-1)
Supplement: Additional file 10: — Disease gene dN, dS, and dN/dS values in each mammalian species considered. [file 12862_2014_212_MOESM10_ESM.xlsx]

## Sheet: Species-wise dN.dS
Gene	Age_Group	dog	cat	rat	mouse	rabbit	bushbaby	marmoset	macaque	chimp
MLLT10	Metazoa	0.106216	0.10312	0.0761905	0.0950992	0.0758514	0.0924036	0.103311	0.0863158	0.53373
NYX	Deuterostomia	0.0827497	0.0975573	0.0777574	0.0773416	0.107097	NA	0.0708551	0.0847352	0.0408163
DUOXA2	Metazoa	0.168791	0.161814	0.205239	0.236778	0.258005	0.176262	0.514302	0.276302	0.254438
AGK	Filozoa	0.129694	0.121277	0.0964547	0.0889408	0.118633	0.127232	0.140653	0.139344	0.804348
NIPA1	Vertebrata	0.00326874	0.00342354	0.00377358	0.00282543	0.101592	0.0258853	0.106647	0	0.029661
ELANE	Vertebrata	0.082432	0.0930001	0.00259537	0.0906375	NA	0.202822	0.165232	0.223497	0.271605
AGA	Filozoa	0.204732	0.227757	0.236776	0.234263	0.28435	0.353482	0.459653	0.701845	0.145161
KHDC3L	Vertebrata	0.282068	0.213282	0.238318	0.162622	0.447631	0.547435	0.395081	0.414695	0.316327
AGL	Filozoa	0.115128	0.116494	0.0692966	0.0638963	0.103528	0.113999	0.228498	0.231707	0.0873786
LIFR	Vertebrata	0.146307	0.159067	0.212815	0.195369	0.165969	0.224465	0.231032	0.325887	0.30303
ATRX	Metazoa	0.112796	0.134419	0.149581	0.165873	0.159138	0.158614	0.151064	0.110883	0.442029
PMM2	Filozoa	0.0702356	0.0833932	0.0665999	0.0867448	0.0497955	0.097539	0.163005	0.083871	0.211957
AGT	Vertebrata	0.288367	0.164008	0.201824	0.232613	0.28691	0.369479	0.341755	0.299281	0.160321
ASS1	Filozoa	0.018972	0.0467472	0.0184125	0.0241196	0.0999462	0.0382876	0.00998099	0.115686	0.141892
ADIPOQ	Vertebrata	0.258903	0.239233	0.131487	0.114374	0.16869	0.226252	0.334356	0.322807	1.075
PIK3CA	Filozoa	0.00465658	0.00440044	0.0261852	0.0113531	0.0108583	0.010665	0.0150812	0	0
SPR	Filozoa	0.206258	0.161371	0.163837	0.23215	0.135979	0.236532	0.283658	0.161677	0.296137
PRNP	Deuterostomia	0.123674	NA	0.0890523	0.0757677	0.0590844	0.0894154	0.108658	0.125094	0.170616
ITPKC	Filozoa	0.184967	0.220124	0.243798	0.245181	0.195756	0.214224	0.225806	0.529657	0.292994
CRBN	Filozoa	0.406865	0.0596312	0.0413919	0.0412942	0.0605673	0.0866499	0.029745	0.180055	0
SPTLC2	Filozoa	0.058843	0.0607777	0.0571947	0.0460284	0.0193662	0.221493	0.0671521	0.158571	0.0888889
SPTLC1	Filozoa	0.105789	0.0682277	0.0584551	0.0578003	0.0826238	0.0667256	0.0559006	0.439541	0.133333
IRX5	Metazoa	0.0238908	0.0678359	0.0476765	0.0590891	0.0534809	0.0492771	0.0389306	0.0462963	0.0942408
GRIN1	ParaHoxozoa	0.0408586	0.0816801	0.015531	0.017608	NA	0.00542888	0.0372135	0.0740019	0.293651
ABCD4	Filozoa	0.132148	0.122839	0.112487	0.11261	0.0882353	0.121286	0.152024	0.179916	0.433962
IQCB1	Metazoa	0.284124	0.331474	0.276927	0.206832	0.298969	0.391407	0.636528	0.316129	3.16667
TCOF1	Vertebrata	0.476923	0.41105	0.531275	0.502927	0.425947	0.466555	0.552584	0.532016	0.388112
ZNF41	Filozoa	NA	0.0761945	0.180409	NA	0.252604	0.266916	0.304721	0.452214	0.75
CYP4F22	Filozoa	0.0747344	0.0899947	0.0706869	0.0783456	0.0537125	0.0957273	NA	0.208807	0.213542
XPC	Filozoa	0.338965	0.312856	0.257986	0.238502	0.240172	0.342481	0.307131	0.427165	0.559322
XPA	Filozoa	0.0812944	0.0370454	0.144343	0.105213	0.086978	0.216659	0.126801	0.814334	0.275362
TAC3	Vertebrata	0.467712	0.584198	0.36267	0.363698	NA	0.532185	1.0215	0.568067	0.616718
MUC7	Vertebrata	1.95092	1.84781	NA	NA	NA	NA	1.85878	1.36271	1.06667
SP7	ParaHoxozoa	0.0625926	0.0774013	0.0577297	0.0595886	0.064684	0.0936783	0.0404092	0.106583	0.12973
GC	Vertebrata	0.264047	0.246508	0.204024	0.219046	0.195478	0.164635	0.454676	0.667097	0.15625
OPA3	Filozoa	0.194176	0.00460762	NA	0.0814927	0.161215	0.193585	0.16689	0.194719	NA
OPA1	Filozoa	0.00990917	0.0746089	0.0349732	0.0325077	0.0470297	0.0402565	0.130182	0.0307487	0.167883
GK	Filozoa	0.081826	0.0659303	0.0391796	0.0365257	0.0433901	0.0926276	0.035343	0.0856269	0.138614
TRAPPC9	Filozoa	0.049445	0.045726	0.181313	0.0382242	0.0565186	0.0549307	0.0289237	NA	0.0921986
ZNF674	Vertebrata	NA	NA	0.383298	0.362557	NA	0.403179	0.441386	0.936027	0.638462
COL7A1	Filozoa	0.260227	0.25906	0.270404	0.257165	0.230166	0.337189	0.388323	0.370892	0.511364
JPH3	Filozoa	0.050175	0.0489175	0.0358145	0.0350858	0.0770169	0.0559707	0.0225602	0.0437673	0.0287278
MAX	Filozoa	0	0	0.0390212	0.0210231	0.0758427	0.194896	0	0	1
TRAPPC2	Filozoa	0.197721	0.011616	0.0331474	0.0226922	0.133858	0.0230061	NA	0	1
PRPH	Deuterostomia	0.0133614	0.0160109	0.0191941	0.0204082	0.0851226	0.0125768	0.149806	0.00582242	0
MAF	Filozoa	NA	NA	0.0227033	0.0227754	NA	0.0305882	0.0232019	NA	0
DEC1	Vertebrata	NA	NA	NA	NA	NA	NA	0.670766	0.604872	inf
MYO3A	Filozoa	0.231532	0.223257	0.180514	0.205588	0.18538	0.205057	0.300821	0.350097	0.650602
ATP2A1	Filozoa	0.0371461	0.03125	0.0991126	0.027326	0.0321048	0.0284117	0.0983245	0.0947996	0.0398406
ALDH3A2	Filozoa	0.151885	0.14093	0.130415	0.139724	0.134368	0.207701	0.160522	0.216981	0.935294
ITGA3	Filozoa	0.148156	0.108514	0.113166	0.129357	0.199652	0.123271	0.117152	0.0791209	0.144
ITGA6	Filozoa	0.100054	0.0775521	0.0657784	0.0689867	0.105882	0.0815291	0.127443	0.157244	0.0778443
KIAA1279	Filozoa	0.0866397	0.0960219	0.0715726	0.0608525	0.123228	0.114149	0.130952	0.175889	0.642857
TRHR	Bilateria	0.0709291	0.0783388	0.0608067	0.0692996	0.0927718	0.0518312	0.057226	0.0835214	0.104
PDCD10	Filozoa	0.184104	0.24024	0.0440075	0.00951969	0.0310734	0.0308471	0.0280612	0.0714286	0
APOA5	Vertebrata	0.145181	0.190846	0.124755	0.127048	0.183556	0.155546	0.194792	0.104673	0.136882
IQSEC2	Filozoa	0.0470146	0.0317375	0.1296	0.0150593	0.0744337	0.0323575	0.235264	0.327561	0.242424
APOA1	Vertebrata	0.119441	0.216806	0.218109	0.223801	0.19882	0.132421	0.283566	NA	0
APOA2	Deuterostomia	0.308835	0.347685	0.6249	0.460831	0.311278	0.71136	0.53705	0.407229	1.47656
ALK	Filozoa	0.102525	0.0866797	0.0955726	0.102948	0.109013	0.0772023	0.106462	0.115163	0.458445
TTR	Vertebrata	0.259294	0.256778	0.226387	0.210554	0.279749	0.139703	0.916986	0.563813	0.403077
SOBP	Bilateria	0.255327	0.0425101	0.066452	0.0634567	0.0682426	0.0581315	0.302452	0.188492	0.281596
CYP27B1	Metazoa	0.146692	0.150586	0.165101	0.165167	0.200988	0.192079	0.174781	0.22454	0.123377
ABCB1	Filozoa	0.178221	0.18945	0.145997	0.161241	0.147266	0.221395	0.300992	0.393939	0.184211
TPRN	Filozoa	0.187617	0.26448	0.231278	0.232413	NA	0.299496	0.442809	0.278783	0.312139
MPV17	Filozoa	0.164316	0.143104	0.0882192	0.138216	0.0771487	0.0584767	0.552586	0.750947	0.506024
DNASE1L3	Filozoa	0.326484	0.295579	0.188725	0.201953	0.189062	0.237329	0.292874	0.268698	0.239669
COL4A6	Filozoa	0.332466	0.363869	0.364962	0.320557	0.326999	0.392532	0.470588	0.365688	0.631579
COL4A5	Filozoa	0.161905	0.188786	0.116859	0.14715	0.175258	0.180131	0.172554	0.252525	0.29703
COL4A4	Filozoa	0.360363	0.34119	NA	0.328596	0.393858	0.388399	0.487753	0.44227	0.729167
COL4A3	Filozoa	0.388452	0.319675	0.301689	0.279074	0.316699	0.395725	0.385928	NA	0.767974
COL4A2	Filozoa	0.193387	0.170754	0.215456	0.17467	0.135589	0.23288	0.366181	0.473684	0.628472
COL4A1	Filozoa	0.133487	0.117041	0.0944856	0.0902313	0.112037	0.141497	0.186228	0.328321	0.286885
GRN	Filozoa	0.261287	0.24635	0.203752	0.19142	0.168511	0.280417	0.233297	0.410651	0.252336
CHST3	Metazoa	0.0607333	0.0621613	0.0661765	0.0583411	0.0294527	0.0592346	0.0660951	0.0346476	0
TACR3	Filozoa	0.202578	0.113379	0.100593	0.0997414	0.107605	0.115021	0.476562	0.142857	0.0961538
GARS	Filozoa	0.124495	0.0546875	0.0786818	0.0907886	0.0666667	0.161595	0.2254	0.27115	0.482353
CHST6	Metazoa	0.0457148	0.0555466	0.0854766	0.0910698	NA	0.0596916	0.0714286	0.108423	0.173228
RPS6KA3	Filozoa	0.00311042	0.00321371	0.00502934	0.00215363	0.0308219	0.00363636	0	0.233668	NA
KCNH2	ParaHoxozoa	0.0559211	0.119737	0.0233161	0.0201746	0.0483092	0.0262973	0.0330637	0.0993877	0.0308642
HLCS	Filozoa	0.230855	0.271511	0.185559	0.180425	0.205925	0.219611	0.225405	0.208934	0.226744
NOG	Metazoa	0.162092	NA	0.00659258	0.00661251	NA	0.0119929	NA	0	0.0323194
TOP1	Filozoa	0.0300752	0.0261438	NA	0.0222428	0.0374349	0.109943	0.187817	0.0477707	0
PPIB	Filozoa	0.0421713	0.0540765	0.0656535	0.0669704	0.0661157	0.0627413	0.0206287	0	inf
TCIRG1	Filozoa	0.0966779	0.0964452	0.0794237	0.0738456	NA	0.0797843	0.107299	0.154709	0.0381679
FTCD	Metazoa	0.0742493	0.0847401	0.0706908	0.0662857	0.138704	0.0795878	0.149548	0.388415	0.161458
NR0B2	Deuterostomia	0.166349	0.206293	0.193306	0.184254	0.112714	0.18814	0.280268	0.144201	0.160173
MINPP1	Filozoa	0.107498	0.113675	0.152681	0.145625	0.179199	0.298888	0.22	0.220798	0.368098
FAM134B	Metazoa	0.129836	0.192181	0.15327	0.175859	0.247244	0.204346	0.197086	0.0536723	0.146667
FOXC1	Metazoa	0.0050825	0.0321845	0.0329868	0.0301621	NA	0.00633104	0.185104	0.026776	NA
CD40LG	ParaHoxozoa	0.226251	0.240914	0.331409	0.279219	0.208192	0.276231	0.276557	0.5	0.808383
SMAD9	Filozoa	0.0471766	0.0480256	0.0218422	0.0147257	0.157802	0.113437	NA	0.0130039	0.044843
GHRL	Deuterostomia	0.268293	0.34636	0.182519	0.152663	0.210339	0.339535	0.633043	0.456964	0.483146
SMAD4	Filozoa	0.0291886	0.0188679	0.0929095	0.0175301	0.0383865	0.0514541	0	0	0
SMAD6	Metazoa	0.0693727	0.0209843	0.0692801	0.0704225	0.0274624	0.0784314	0.132571	0.0336818	0.0773994
SMAD7	Vertebrata	0.0921986	0.195715	0.0425435	0.0417295	0.0374622	0.122077	0.118135	0.318841	0.140845
VAPB	Filozoa	0.0660066	0.0834181	0.092137	0.100082	0.126794	0.0521082	0.15614	0	0
SMAD3	Filozoa	0.0042054	0.034705	0	0	0	0	0	0.0132802	0
NDUFAF5	Filozoa	0.156499	0.160724	0.17503	0.161004	0.159104	0.195822	0.232192	0.186222	0.100719
NDUFAF4	ParaHoxozoa	0.28612	0.35876	0.302024	0.327847	0.29837	0.306626	0.398301	0.561866	0.135747
NPHP1	Filozoa	0.256519	0.272802	0.179739	0.18245	0.174661	0.231053	0.468376	0.369705	0.412844
NDUFAF6	Filozoa	0.184501	0.258375	0.205769	0.24484	0.368791	0.197449	0.463918	0.206388	0.100775
NDUFAF1	Filozoa	0.253076	0.247254	0.241431	0.25658	0.261592	0.308138	0.593254	NA	0.682927
NDUFAF3	Filozoa	0.155815	0.152018	0.11627	0.12888	0.147223	0.223518	0.24263	0.186779	inf
NPHP4	Filozoa	0.190289	0.197158	0.151445	0.14587	0.160241	0.17508	0.217656	0.17023	NA
ABCB6	Filozoa	0.209138	0.180685	0.159453	0.141091	0.104201	0.166826	0.232993	0.189809	0.274882
IGF2R	Filozoa	0.123705	0.134994	0.141297	0.132535	0.096603	0.164332	0.183814	0.30737	0.201258
CTH	Filozoa	0.12319	0.196368	0.11057	0.113324	0.165094	NA	0.238793	0.133477	0.2125
F11	Vertebrata	0.157317	0.186512	0.186657	0.198545	0.181173	0.157474	0.217986	0.471631	0.138554
GDAP1	Bilateria	0.112676	0.126941	0.132653	0.128128	0.105823	0.0563926	0.233533	0.217172	0.0903226
SLC36A2	Filozoa	0.273879	0.226107	0.169792	0.183306	0.208959	0.331334	0.232158	0.482043	0.447059
TUBB2B	Filozoa	0	NA	0	0	0.00097858	0	0.0179087	0	0
ART4	Filozoa	0.538693	0.538152	0.31031	0.324528	0.566341	0.455272	0.580357	0.570055	1.34286
ILDR1	Vertebrata	0.255641	0.238165	0.174387	0.200342	0.16779	0.203485	0.332532	0.197564	0.112676
MYLK2	Deuterostomia	0.184307	0.150082	0.174061	0.178488	0.287921	0.176766	0.261601	0.403566	0.282209
COX4I2	Filozoa	0.241522	0.201543	0.211261	0.176871	0.108328	0.177815	0.521186	0.389666	inf
CHRNG	ParaHoxozoa	0.0899341	0.0880516	0.0668781	0.0642997	0.0770328	0.103989	0.125759	0.404068	0.241379
SH2B3	Metazoa	0.120589	0.133803	0.220246	0.141201	0.186009	0.11648	0.126105	0.119048	0.613333
SAR1B	Filozoa	0.027105	0.0140673	0.0104099	0.0104964	0.0300847	0	0.0326705	0.0759494	0.293333
C19orf12	ParaHoxozoa	0.17151	0.147757	0.134195	0.135834	0.0668233	0.104772	0.116196	0.532951	0.128889
PEX19	Filozoa	0.0901945	0.183978	0.085447	0.0921826	0.0844156	0.105357	0.229898	0.107029	0
EDA	Deuterostomia	0.0941906	0.0245118	0.0105263	0.104918	0.135041	0.0154712	0.105263	0.188976	0
COL18A1	Bilateria	0.0778936	0.252734	0.177502	0.219652	0.178212	0.228484	0.332168	0.814414	0.197861
RNASEH2C	Vertebrata	0.252793	0.202076	0.279365	0.197816	0.0858634	0.143724	0.236619	0.12708	0.169231
IRF4	Metazoa	0.0703635	0.0458909	0.0739375	0.0705257	0.0914655	0.0576021	0.171342	0.069477	0.123457
FOXO1	ParaHoxozoa	0.0860297	0.109091	0.0765448	0.0699408	0.09881	0.077912	0.136653	0.0690209	0
ATP1A2	Filozoa	0.00286499	0.00422654	0.00657673	0.00651572	0.0140758	0.00984207	0.00740349	0.0118182	NA
CTHRC1	Deuterostomia	0.00675105	0.0483075	0.0407973	0.0581395	0.121927	0.0951923	0.133603	0.0422222	0
CRTAP	Metazoa	0.0872848	0.0831848	0.0337338	0.061983	0.0400697	0.226787	0.0884469	0.0369164	0.175573
FYCO1	Filozoa	0.178381	0.148775	0.157055	0.161002	0.156752	0.176456	0.245833	0.259398	0.234043
ABAT	Filozoa	0.05406	0.0678939	0.0710948	0.0745169	0.052037	0.0837172	0.08933	NA	0.452991
BIN1	Filozoa	0.101646	0.117237	0.0544218	0.0468246	0.177778	0.198264	0.0754612	0.0119522	0
IFT80	Filozoa	0.0636215	0.0872845	0.0572947	0.0488616	NA	0.0972042	NA	0.163121	0.0682731
DPYD	Filozoa	0.177818	0.204672	0.16152	0.101962	0.124656	0.0967379	0.099108	0.153518	0.0422535
AASS	Filozoa	0.11211	0.132141	0.146278	0.126275	0.119692	0.132942	0.188592	NA	0.115942
RDH5	Filozoa	0.144853	0.136406	0.144239	0.15786	0.152806	0.14664	0.103586	0.167756	NA
OPHN1	Filozoa	0.0829982	0.152597	0.0811465	0.0847179	0.0595198	0.0261763	0.061244	0.0502793	0.0847458
LTBP4	Deuterostomia	0.0811843	0.123248	0.0806564	0.0858959	0.0503952	0.0919968	0.148682	0.0856354	0.315522
DCLRE1C	Metazoa	0.282614	0.228555	0.201011	0.199145	0.241253	0.251168	0.358599	0.557847	0.22467
DPYS	Filozoa	0.116741	0.0794256	0.098087	0.122041	0.0831128	0.105995	0.154402	0.147353	0.737113
PFKM	Filozoa	0.0901015	0.0781405	0.0270843	0.0216523	0.0273997	0.0634124	0.336707	0.176471	0
KISS1R	Bilateria	0.069409	0.0634801	0.0643513	0.0609154	NA	0.0513766	NA	0.0325363	0.494585
CD44	Vertebrata	0.376344	0.460842	0.454834	0.42876	0.462788	0.429624	0.434353	0.501085	0.496503
CD46	Vertebrata	0.580538	0.63314	0.505702	0.421212	0.598877	0.614336	0.680412	1.10751	0.292553
CA12	Deuterostomia	0.170139	0.204492	0.175645	0.20625	0.247306	0.183431	0.222951	0.307229	0.0687831
FXN	Filozoa	0.368087	0.299822	0.343768	0.216028	0.239932	0.261223	0.346988	0.277198	NA
PHOX2A	Bilateria	0.0064759	0.00669643	0.00780539	0.010453	0.0735907	0.00705467	0.0359712	0.285528	0.425084
PHOX2B	Bilateria	0.00619058	0.0215269	0.00106338	0	0.150284	0.0131356	0.019698	0	0
THAP1	Vertebrata	0.0504087	0.0508159	0.045728	0.0293413	0.0644836	0.046996	0.0376176	0	0
RAB23	Filozoa	0.0563589	0.20693	0.0462633	0.0465966	0.0407871	0.0493517	0.0604752	0.0439952	0.106742
NIPAL4	Filozoa	0.160323	0.261456	0.124714	0.121271	0.0773349	0.181145	0.217717	0.0906002	0.0904977
CFH	Vertebrata	0.510109	0.426592	0.261688	0.315641	0.392997	0.547368	0.548026	0.471412	0.566038
CFI	Vertebrata	0.453217	0.469184	0.307319	0.30602	0.438412	0.376883	0.474336	0.578829	0.572222
PNP	Filozoa	0.142544	0.292459	0.175593	0.185534	0.127507	0.313319	0.368627	0.406746	0.195266
CFD	Vertebrata	0.117132	0.135638	0.0873159	0.0230138	NA	0.0908987	0.253864	0.105587	0.123016
CFB	Vertebrata	0.228817	0.292141	0.214478	0.16781	0.172731	0.248062	0.339239	0.383285	0.444444
CYB5A	Filozoa	0.116921	0.112631	0.113584	0.115995	0.0709182	0.129864	0.0877193	0.162461	0.158654
CDKAL1	Filozoa	0.123702	0.151166	0.0872721	0.11064	0.110314	0.0834101	0.214286	0.143038	0.164835
WDR72	Filozoa	0.359161	0.364063	0.179839	0.193452	0.298943	0.276989	0.312326	0.382084	0.514286
EWSR1	Metazoa	0.313925	0.0308518	0.033269	0.0459471	0.0661926	0.0306699	0.0280374	0.0455927	0.0606061
CFP	Vertebrata	0.398222	0.327117	0.219997	0.251163	0.292279	0.329189	0.430233	0.422161	0.541284
AAAS	Filozoa	0.0593008	0.0799263	0.0894908	0.072352	0.0538179	0.103659	0.161812	0.312827	0.182796
RPL26	Filozoa	0	0	0	0	0	0	0	0.424416	0
HAMP	Vertebrata	0.35748	NA	0.34069	0.276566	0.150141	NA	0.170107	0.315108	inf
SPRED1	Bilateria	0.159751	0.191767	0.107984	0.0976612	0.134807	0.154784	0.229692	0.45098	0
FAM58A	Filozoa	0.200325	0.235941	0.0661351	0.0637959	0.138481	0.0972692	0.0999597	0.043036	0.15781
NQO1	Bilateria	0.125221	0.137793	0.137484	0.129588	0.123959	0.147572	0.375979	0.325321	0.290323
PRPF8	Filozoa	0.00108814	0.000919399	0.000998403	0.000942863	0.000997506	0	0.000926355	0.011811	0.427203
RCBTB1	Metazoa	0.0228807	0.0143737	0.0404308	0.0468681	0.0252411	0.0208494	0.0310702	0.043771	0
DFNB31	Metazoa	0.091625	0.0878538	0.111006	0.093128	0.078629	0.0925486	0.111846	0.127701	0.360577
PRPF3	Filozoa	0	0	0.0509942	0.00602064	0	0.164302	0	0.01983	0
PRPF6	Filozoa	0.0289747	0.0716753	0.0148781	0.0151858	0.0281356	0.105475	0.145965	0.251209	0
SIX5	Metazoa	0.209189	0.109549	0.120223	0.106453	NA	0.0872926	0.0930703	0.104869	0.130137
SIX6	Metazoa	0.0180451	0.026386	0.015644	0.015873	0.0178618	0.0138165	0.0243394	0.0556701	0
SAG	Filozoa	0.115775	0.160277	0.137423	0.137638	0.19389	0.154784	0.173112	0.272816	0.304636
SIX1	Metazoa	0.00422297	0.00446999	0.00711575	0.00696217	0.00856215	0.0110742	0.0232739	0.0347625	1
SIX3	Metazoa	0.22314	NA	0.0298559	0.0403966	NA	0.033677	0.103241	0.091151	0.0691244
RELN	Filozoa	0.0486174	0.0554992	0.041265	0.0445489	0.0478927	0.112045	0.0844794	NA	0.0743243
HDAC8	Filozoa	0.234691	0.090846	0.0560721	0.0537257	0.12766	0.120805	0.0729282	0.122581	NA
PRX	Metazoa	0.107124	0.118925	0.173002	0.149106	0.153016	0.157757	0.170789	0.206687	0.54491
C5orf42	Metazoa	0.397014	0.408738	0.369702	0.362484	0.428614	0.465824	0.454545	0.532864	0.45283
ZMPSTE24	Filozoa	0.08657	0.102914	0.0899212	0.0906192	0.124876	0.277644	0.211098	0.105398	0.55
TYRP1	Bilateria	0.194831	0.201075	0.16931	0.190141	0.163489	0.15838	0.291707	0.233672	0.391892
IL31RA	Vertebrata	0.580933	0.529202	0.692064	0.606767	0.489133	0.570963	0.593913	0.497925	0.633333
LEFTY2	Bilateria	0.131367	NA	0.096164	0.0788292	0.186899	0.137703	0.159915	0.107211	0
CHM	Filozoa	0.267766	0.318004	0.189455	0.193144	0.265191	NA	0.460866	0.253817	0.69697
KLK1	ParaHoxozoa	NA	NA	0.327986	0.315226	NA	0.314956	0.726027	0.627832	NA
KLK4	ParaHoxozoa	0.327985	0.388602	0.225906	0.201761	0.179301	0.261554	0.210719	0.541615	0.53125
PDE8B	Metazoa	0.0550595	0.0407524	0.0236661	0.0464747	0.0166181	0.0546822	0.0523446	0.0150862	0.245033
RAB27A	Metazoa	0.0887973	0.0930233	0.029558	0.0403919	0.0619855	0.0866715	0.229551	0.205036	1.5
ZIC2	Filozoa	0.121612	0.0691831	0.00547403	0.00677006	0.00403342	0.00207195	0.0168277	0	0.0268199
MANBA	Filozoa	0.374043	0.270659	0.234836	0.196886	0.300619	0.279374	0.257962	0.2624	0.201258
RFX5	ParaHoxozoa	0.337028	0.279115	0.238733	0.308526	0.201135	0.272441	0.187598	0.351986	0.315068
APP	Filozoa	0.0406397	0.0339782	0.0285818	0.0223145	0.0411985	NA	0.0479323	0.230061	0.0972222
NRXN1	Filozoa	0.0322055	0.035109	0.133959	0.00831863	0.0265273	0.0228224	0.061287	0.351933	NA
CDON	Bilateria	0.237504	0.239977	0.181543	0.178947	0.245617	0.297261	0.395833	0.517705	0.494444
HSD3B7	Bilateria	0.0948905	0.105209	0.0869917	0.090532	0.047935	0.130009	0.0712381	0.121365	0.324503
MTRR	Filozoa	0.202471	0.166154	0.194319	0.196649	0.190304	0.197297	0.407813	0.472076	0.453416
APC	Metazoa	0.0829225	0.0838816	0.083002	0.0901968	0.078819	0.0817913	0.0836576	0.155309	0.230769
B4GALT1	Filozoa	0.17569	0.205805	0.157455	0.167346	0.127176	0.185236	0.175162	0.236726	0.488038
STRADA	Filozoa	0.05625	0.0578581	0.0599244	0.045446	0.0484554	0.052	0.0576037	0.04	0.534884
XPNPEP2	Vertebrata	0.268791	0.240736	0.173058	0.21947	0.244958	0.19271	0.158687	0.122047	0.377778
XPNPEP3	Filozoa	0.114258	0.0932658	0.131028	0.149391	0.105203	0.159529	0.11489	0.121914	0.235294
FOXP2	Metazoa	0.0317267	0.00968992	0.0237573	0.00714031	0.0222603	0.0222382	0.0440252	0.0526316	0.0804598
FOXP3	Metazoa	0.108817	0.137825	0.10991	0.117053	0.117794	0.156049	0.198706	0.302813	0.496454
GGCX	ParaHoxozoa	0.218249	0.15759	0.13491	0.144685	0.167459	0.173998	0.177438	0.246206	0.381443
IL10RA	Filozoa	0.337518	0.295651	0.357824	0.403492	0.341962	0.44745	0.42168	0.328544	0.294118
IL10RB	Filozoa	0.299742	0.328995	0.250099	0.328862	0.199707	0.33444	0.500444	0.573705	0.357456
NUBPL	Filozoa	0.232222	0.230894	0.154181	0.148004	0.189629	0.190066	0.197256	0.65393	0.25
PPOX	Filozoa	0.185596	0.173766	0.186396	0.170928	0.144946	0.243739	0.171218	0.111684	0
PINK1	Metazoa	0.140669	0.14316	0.260377	0.194115	0.129734	0.223479	0.176471	0.157641	0.145299
MNX1	ParaHoxozoa	0.0668436	0.07273	0.0433597	0.0470089	0.0798319	0.0759968	0.0584042	NA	0.0249377
FLT4	Filozoa	0.0918442	0.0962991	0.0759685	0.0738436	0.0912317	0.110511	0.13456	0.177862	0.0822581
LHCGR	ParaHoxozoa	0.326601	0.265745	0.172239	0.185408	0.192076	0.252512	0.458735	0.36891	0.219512
CYP2D6	Bilateria	NA	0.198935	0.165892	0.188699	0.15839	0.23596	0.154783	0.159822	0.341176
PTEN	Filozoa	0.0436177	0	0.0114943	0.0060307	0	0.012848	0	0	0
TREX1	ParaHoxozoa	NA	0.291265	0.33815	0.325272	0.269135	0.337622	0.336496	NA	0.538462
CBX2	Metazoa	0.11228	0.102656	0.0884124	0.0820268	0.0809185	0.0946378	0.0758447	0.0692853	0.0620155
AKR1C2	Filozoa	0.256583	0.236319	0.220431	0.200681	0.312786	0.196857	0.496057	0.691874	0.162712
CAMTA1	Filozoa	0.0583055	0.138107	0.0793098	0.0677308	0.0855501	0.0555556	0.212653	0.427892	0.272727
TRAF3IP2	Metazoa	0.226141	0.333333	0.309588	0.298373	0.356554	0.314026	0.493443	0.672566	0.616438
TCF4	Metazoa	0.0347179	0.0318907	0.0391931	0.0269831	0.0230563	0.0125843	0.0496454	0.0491803	0.704433
IGF1	Bilateria	0.192249	0.16884	0.109734	0.186482	0.176771	0.258937	0.296715	0.0799347	0.246073
DLD	Filozoa	0.0332338	0.0246685	0.0615123	0.0563674	0.0689655	0.182299	0.0615165	0.22449	0
GCK	Filozoa	0.0539514	0.0226159	0.0231575	0.0359496	0.0813278	0.0151461	0.0169166	0.0161002	0.294976
SEPN1	Metazoa	0.076779	0.0309317	NA	NA	NA	0.15251	0.230969	NA	NA
TK2	Filozoa	0.27942	0.290613	0.232356	0.172343	0.18267	0.20278	0.483625	0.517787	0.270677
IGFBP7	Bilateria	0.231073	0.526075	0.193772	0.182814	0.0171044	0.161801	0.117866	0.070073	0
CYP2R1	Bilateria	0.154977	0.118936	0.165669	0.186456	0.150442	0.180409	0.181256	0.191248	0.175676
AFP	Vertebrata	0.276341	0.312256	0.314904	0.347267	0.30234	0.226617	0.543457	0.198582	0.342105
GJA1	Deuterostomia	0.0226457	0.025974	0.0135664	0.0168442	0.0262104	0.0250174	0.0447103	0.0564854	0.108527
GJA3	Deuterostomia	0.113013	0.0238741	0.0941684	0.088437	0.111466	0.117411	0.0683899	0.177087	0.0501393
GJA5	Deuterostomia	0.113392	0.0870979	0.122831	0.12268	0.102948	0.0812606	0.152956	0.247405	0.409816
GJA8	Deuterostomia	0.0708297	0.0666667	0.0694554	0.0692181	0.0845364	0.0644091	0.117492	0.140675	0.367089
GLYCTK	Filozoa	0.220127	0.14109	0.160977	0.143901	0.162105	0.178571	0.153659	0.289735	0.344828
CYP27A1	Metazoa	0.207484	0.212152	0.219234	0.246926	0.138034	0.25739	0.237445	0.169128	0.0744986
PFN1	Vertebrata	0.171198	0.296668	0.0913901	0.0879326	0.112335	0.0660031	0.0340136	0	1
MEF2A	Filozoa	0.0532787	0.122489	0.0497292	0.0913816	0.0585925	0.151432	0.0456674	0.268526	0.508554
COX10	Filozoa	0.172046	0.24485	0.193196	0.175449	0.162438	0.231214	0.204345	0.430532	0
PROC	Vertebrata	0.152338	0.220046	0.13431	0.170066	0.105511	0.190869	0.261023	0.166806	0.0508475
COX15	Filozoa	0.15538	0.17786	0.176186	0.135957	0.306944	0.17639	0.19863	0.576345	0
BTK	Filozoa	0.0235917	0.0352768	0.0886344	0.0176222	0.0260978	0.0452944	0.106961	0.267296	0.0686275
EPHX1	Filozoa	0.1398	0.176017	0.112975	0.123405	0.140628	0.291142	0.126576	0.194444	0.5
EPHX2	Filozoa	0.349794	0.328666	0.317091	0.274927	0.305911	0.30253	0.347408	0.419323	0.322785
TMC1	Metazoa	0.0501681	0.0357257	NA	0.0263365	0.0441817	0.0432158	0.131474	0.0692884	0.165714
AMPD3	Filozoa	0.0485909	0.0696438	0.0593665	0.0409924	0.0383356	0.102889	0.0802974	0.101351	0.352273
EIF2B4	Filozoa	0.253458	0.268611	0.318115	0.190946	0.14828	0.239316	0.298067	0.244076	0.263158
EIF2B5	Filozoa	0.125877	0.132795	0.140513	0.151691	0.164513	0.206556	0.28792	0.2589	0.153846
TMC8	Filozoa	0.142463	0.140069	0.14352	0.12504	NA	0.165562	0.170345	0.338339	0.365714
EIF2B3	Filozoa	0.259124	0.332034	0.130391	0.112477	0.135481	0.278338	0.126712	0.171429	0.1875
EIF2B1	Vertebrata	0.0564823	0.045641	0.0709292	0.0624888	0.0310324	0.0693208	0.0573192	0.126943	0
MAGT1	Filozoa	0.273332	0.0599613	0.0747525	0.156352	0.072134	0.0140449	0.124729	0.619482	0.191304
IFT140	Filozoa	0.117689	0.127519	0.127892	0.124371	0.125524	0.144307	0.167925	0.181401	0.321053
RSPH9	Filozoa	0.28153	0.21514	0.128005	0.204204	0.157775	0.308737	0.475513	0.526159	NA
MECOM	Filozoa	0.104844	0.0635232	0.196683	0.0757454	0.0430464	0.0804843	0.0795287	0.0874525	0.111111
ITGA2B	Filozoa	0.239921	0.236518	0.211693	0.189149	0.233429	0.264138	0.332113	0.157827	0.226891
TPM3	Filozoa	0.00618238	0.468379	0.208613	0.178704	0.0132309	0.288906	0.50889	0	0
TPM2	Filozoa	0.111084	0.155393	0.00634336	0.101065	0.0968558	0.126157	0.725708	0.292197	0.31746
CIB2	Filozoa	0.010192	0.0138405	0.00692907	0.013468	0.00580913	0.029532	0.0308411	0	0
HPD	Filozoa	0.0945751	0.0746455	0.0679431	0.0661597	0.0648405	0.0747594	0.192321	0.192701	0.127072
CFHR3	Vertebrata	0.404497	0.742119	0.291629	0.309533	0.337926	0.504223	0.462246	0.372696	0.330189
TGFBR1	Metazoa	0.0927133	0.0169903	0.0348028	0.0341669	0.0124004	0.00425713	0.0837563	0	0.47619
EVC	Vertebrata	0.174304	0.187268	0.203669	0.193617	0.240287	0.194828	0.348843	0.201896	0.208333
NTF4	Bilateria	0.102148	0.110504	0.0648148	0.0565371	0.103294	0.145974	0.12029	0.0571429	1
NLGN3	ParaHoxozoa	0.0155967	0.00941704	0.0149208	0.0147978	0.0528521	0.0176944	0.0347551	0	0.510823
LRSAM1	Filozoa	0.143596	0.113143	0.108608	0.0852516	NA	0.101477	0.174789	0.355494	0.419753
CFHR5	Vertebrata	0.536278	0.441605	NA	NA	0.380374	NA	0.574251	0.535714	0.462963
TPMT	Filozoa	0.243144	0.344986	0.228586	0.178451	0.195452	0.323874	0.440421	0.476471	0.313043
FOXL2	Metazoa	0.0457489	NA	0.0196625	0.0160615	0.00635368	0.00714752	0.00753073	0.212712	0.0410448
TSEN54	Filozoa	0.176026	0.170499	0.177753	0.187138	0.135911	0.217057	0.17513	0.14218	0.0582192
CYP24A1	Metazoa	0.146512	0.116459	0.0981595	0.122904	0.144155	0.133493	0.236246	0.314475	0.579832
MFN2	Filozoa	0.0280136	0.0350713	0.0431927	0.0468935	0.0453283	0.0369473	0.026808	0.293972	0.0655738
KIAA1199	Filozoa	0.0924908	0.0613159	0.0758859	0.0818561	0.0646088	0.0849308	0.143411	0.0984394	0.292453
SH3PXD2B	Filozoa	0.109848	0.15122	0.116976	0.101889	0.100784	0.130507	0.204095	0.102273	0.355204
TNFSF4	Vertebrata	0.840154	0.795094	1.09866	0.921548	0.81853	0.618776	0.483779	0.112426	0.625
PCBD1	Filozoa	0.023354	0	0	0.00831882	0.0231069	0.0538026	0	0	0
AGRP	Vertebrata	0.286151	0.326808	0.351013	0.215048	0.244851	0.197824	0.758879	0.274463	0
AGRN	ParaHoxozoa	0.100362	0.0986253	0.114072	0.109888	0.0162102	0.118916	0.191368	0.294045	0.130031
BMPER	ParaHoxozoa	0.0884399	0.099322	0.0736449	0.0752394	0.0694444	0.114253	0.0926554	0.126629	0.163265
PITX2	ParaHoxozoa	0.0221893	0.0164488	0.0233599	0.0188415	0.0188206	0.130379	0.0383495	0.0548628	0
SMOC2	Metazoa	0.0724825	0.0527006	0.0421567	0.0342873	0.0289002	0.0748603	0.112474	0.094552	0.140187
SMARCA2	Filozoa	0.0179395	0.0600087	0.0400927	0.0324583	0.0277401	0.0641408	0.193999	0.0176565	NA
PITX1	ParaHoxozoa	0.00988772	0.0429233	0.0162011	0.015842	NA	0.0173238	0.00773694	0.0530909	0
SMARCA4	Filozoa	0.00194175	0.00177117	0.00392297	0.00410309	0.0397207	0.0447458	0.00219106	0.141663	0
AXIN2	Metazoa	0.0915456	0.184281	0.079111	0.0807668	0.142121	0.0789474	0.0878845	0.347052	0.10559
AXIN1	Metazoa	0.0739074	0.0859176	0.084321	0.0882317	0.0650571	0.0891605	0.107438	0.213622	0.0659898
POR	Filozoa	0.0398976	0.0360898	0.0311184	0.027448	0.0496131	0.0377523	0.126952	0.0221402	0.0282353
TOR1A	Metazoa	0.0890258	0.0758815	0.0496625	0.0547583	0.0279598	0.0689787	0.0612245	0.278469	0.0855263
ZAP70	Metazoa	0.0756404	0.0430885	1	0.0284338	0.0383904	0.0474015	0.0656591	0.0461538	0.030303
ST3GAL3	Metazoa	0.00651073	0.0273624	0.0354987	0.0444691	0.0274321	0.100737	0.0396694	0.238754	0.55423
CSTA	Filozoa	0.40913	0.563758	0.377955	0.344167	0.575874	0.7925	0.633365	0.454225	0
RAC2	Filozoa	0.00848461	0.0237309	0.0050234	0.00451282	0.0107137	0.00969733	0.0260208	0	NA
ST3GAL5	Metazoa	0.122519	0.145745	0.207765	0.171472	0.1178	0.284731	0.167035	0.177316	0.755556
SBDS	Filozoa	0.0216826	0.00835655	0.0128614	0.01875	0.0267417	0.0242047	0.024007	NA	0
VCL	Filozoa	0.0310078	0.0137787	0.012453	0.00832662	0.0134175	0.0205832	0.117347	0.0976059	0
FCGR2A	Vertebrata	0.629014	0.55607	0.425984	0.53591	0.496721	0.691142	0.506576	0.529059	1.26027
VCP	Filozoa	0.00220751	0.00251527	0.00157274	0.000989364	0.00083682	0	0.0380739	0	0
CYP11A1	Vertebrata	0.24614	0.293195	0.17543	0.183842	0.108267	0.258573	0.247813	0.166193	NA
GCGR	Bilateria	0.0698124	0.100698	0.107094	0.0881764	NA	0.0808902	0.144607	0.190909	0.395
NPSR1	ParaHoxozoa	0.161064	0.117952	0.0998738	0.0967693	0.168556	0.248592	0.339801	0.349916	0.446907
CYP7B1	Vertebrata	0.726423	0.566511	0.376458	0.354875	0.569353	0.638824	0.547094	0.256184	0.309524
AIRE	Vertebrata	0.148841	0.149245	0.145782	0.208246	NA	0.181207	0.279661	0.292484	0.162698
SPAST	Filozoa	0.11707	0.283801	0.0469676	0.0984174	0.195029	0.143111	0.176292	0.701357	0
CALCR	Bilateria	0.151144	0.150621	0.129828	0.162891	0.124439	0.201652	0.434599	0.33945	0.326316
NSUN2	Filozoa	0.133043	0.0926075	0.102892	0.0943736	0.115155	0.1254	0.199091	0.274078	0.0845588
SCGB3A2	Vertebrata	0.523487	0.343781	0.152239	0.362301	0.361012	0.409484	0.108163	2.19149	0
CEP135	Metazoa	0.211755	0.22432	0.108579	0.109711	0.112978	0.24878	0.244804	0.306371	0.310811
CRB1	Filozoa	0.329784	0.328381	0.309758	0.332484	0.315695	0.342827	0.457413	0.429672	0.521739
ARHGAP31	Filozoa	0.307164	0.264	0.259036	0.256297	0.264189	0.265625	0.365724	0.502146	0.530435
BCKDHB	Filozoa	0.102807	0.154795	0.0698263	0.0212276	0.105459	0.0197564	0.100782	0.500275	0
PICALM	Filozoa	0.0386707	0.033264	0.0529608	0.052031	0.0415867	0.02746	0.0328638	0.0297872	0.0608696
CANT1	Filozoa	0.0482692	0.0545825	0.0696864	0.0621572	0.121039	0.0666423	0.0414467	0.0789605	0.17971
BCKDHA	Filozoa	0.0532305	0.0482508	0.0393786	0.0452072	0.0418787	0.0399122	0.107901	0.139155	0.115538
PTCH2	Filozoa	0.0959268	0.129404	NA	0.10116	0.0857223	0.145589	0.199614	0.143369	0.1417
WIPF1	Filozoa	0.149283	0.150381	0.13638	0.13734	0.163421	0.274329	0.779843	0.244533	0.301887
PTCH1	Filozoa	0.053125	0.0398195	0.034646	0.0346787	0.0281388	0.0431543	0.0675799	0.135852	NA
TUFM	Filozoa	0.0567772	0.0669184	0.0581138	0.0607696	0.0372368	0.0854719	0.174663	0.124384	0
CBS	Filozoa	0.0587232	0.0523966	0.0695949	0.0707757	0.0772999	0.0825087	0.0699475	0.248137	0.111969
CD36	Filozoa	0.256209	0.286668	0.130375	0.154682	0.160359	0.240483	0.324364	NA	0.6
UQCRQ	Filozoa	0.182997	0.224069	0.149597	0.15595	0.0945712	0.317779	0.462372	1.13173	0
POLR3B	Filozoa	0.00221545	0.00253566	0.00491109	0.00517303	0.00655652	0.00185443	0.0223672	0	0
POLR3A	Filozoa	0.0152815	0.0118375	0.0169791	0.0165717	0.0168382	0.0150517	0.0107084	0.0922078	0.10687
B3GAT3	Filozoa	0.0578947	0.0442209	0.0465936	0.0374016	0.0535325	0.0422904	0.131101	0.22028	0.0746269
APCDD1	Filozoa	0.0625582	0.0586036	0.0465763	0.0487336	0.0390952	0.0669339	0.0414069	0.0382903	0.211699
UQCRB	Filozoa	0.313031	0.356301	0.177718	0.367541	0.495495	0.374071	0.830519	0.549711	0.380691
TOPORS	Filozoa	0.135224	0.161416	0.133924	0.124859	0.104631	0.17119	0.164859	0.134921	0.204918
DCN	Vertebrata	0.117971	0.133053	0.189548	0.184417	0.150903	0.107837	0.269019	0.426415	0
ANGPTL3	Vertebrata	0.198267	0.232893	0.192096	0.181181	0.20375	0.24145	0.147005	NA	0.913043
EP300	Filozoa	0.140351	0.0663633	0.156617	0.0845222	0.076004	0.0866393	0.185649	0.0900901	0.041958
SPG21	Filozoa	0.0164437	0.089904	0.0286237	0.0143037	0.0224062	0.0275962	0.0104012	0.0239521	0
SPG20	Filozoa	0.160172	0.160012	0.0816605	0.0933141	0.142352	0.134912	0.0920128	0.0694289	0.0530612
DNMT1	Metazoa	0.0892193	0.0716954	0.152805	0.137	0.0721824	0.084012	0.107143	0.0779221	0.0128205
THRB	Bilateria	0.0360879	0.0532319	0.149701	0.168926	0.0664062	0.046729	0.0356537	0.652174	0
DCC	ParaHoxozoa	0.0456949	0.0497894	0.0377992	0.0412442	0.0449405	0.116042	0.0422245	0.200861	0.0482759
CACNA1F	Metazoa	0.106578	0.085697	0.073724	0.0764815	0.12543	0.0754226	0.161502	0.316681	0.20438
THRA	Bilateria	0.0744526	0.0823529	0.0927961	0.134772	0.0487654	0.199231	NA	0.028754	0
SRPX2	Vertebrata	0.0586797	0.0780312	0.164776	0.0839416	0.103448	0.0605822	0.105664	0.257663	1.04762
WDR62	Filozoa	0.192415	0.205696	0.21958	0.205877	0.210845	0.215758	0.252897	0.513743	0.684932
CACNA1S	Metazoa	0.0617935	0.0760063	0.0745257	0.0585195	0.0556121	0.122547	0.0708423	0.23458	0.125475
CUL3	Filozoa	0.0186966	0.00677583	0.00556829	0.00860456	0.0910872	0.00770713	0.0102215	0	0
FLCN	Filozoa	0.0387007	0.0397927	0.0393233	0.0474376	0.0261121	0.0459343	0.0252738	0.0544959	NA
PNKP	Filozoa	0.11388	0.135626	0.129689	0.112734	NA	0.140124	0.110672	0.114424	0.118687
TRIM24	ParaHoxozoa	0.0569465	0.127804	0.127456	0.0752688	0.0574406	0.0861872	0.071103	0.0286885	0
CLCN2	Filozoa	0.0641272	0.082761	0.0563972	0.0549431	0.0494018	0.0759584	0.109081	0.134228	0.252874
CLCN1	Filozoa	0.131905	0.123945	0.124528	0.132374	0.15	0.147967	0.177344	0.139769	0.145455
CDH23	Filozoa	NA	0.0391685	NA	NA	NA	NA	0.111533	0.142873	NA
CLCN7	Filozoa	0.0202505	0.021438	0.0172772	0.0164357	NA	0.0201608	0.098011	0.0994803	0.04
CLCN5	Filozoa	0.0407135	0.144462	0.0237261	0.0409699	0.0429331	0.0766304	0.0819964	0.0737705	0
SLC25A4	Filozoa	0.0920848	0.059858	0.045829	0.0485687	0.0820046	0.0630631	0.00382599	0	0.134199
PER2	Bilateria	0.197968	0.20019	0.164471	0.163023	0.151303	0.188081	0.162449	0.288187	0.217054
PNKD	Filozoa	0.0917667	0.0774103	0.0555249	0.0440974	0.0692873	0.0488066	0.039429	0.011879	0.410959
HMGCR	Filozoa	0.0726219	0.0717839	0.0671741	0.0601691	0.187243	0.0949647	0.0738636	0.11546	0.148649
GNPAT	Filozoa	0.157351	0.150821	0.159081	0.172569	0.179932	0.204673	0.263736	0.255459	0.327586
MTPAP	Bilateria	0.314057	0.294473	0.158668	0.228833	0.141863	0.313342	0.480116	0.880368	0.400336
PTPN12	Filozoa	0.157833	0.195799	0.131897	0.156292	0.127923	0.252897	0.261185	0.170678	inf
PTPN11	Filozoa	0.0117158	0.0244284	0.00594711	0.00285612	0.0109201	0.00339847	0.077812	0	0
PQBP1	Filozoa	0.0508214	0.0784009	0.0939204	0.0908615	0.0794098	0.0574237	0.0460224	0.0508721	0
MASP2	ParaHoxozoa	0.160261	0.211584	0.22218	0.197926	NA	0.199219	0.259603	0.32782	0.653061
PTPN14	Filozoa	0.0531697	0.0520586	0.0461925	0.0530939	0.0535129	0.0533442	0.0475524	0.0613333	0.0969697
IHH	ParaHoxozoa	NA	0.029724	0.0380829	0.0377671	0.028351	0.0521108	0.056338	0.023622	0.248062
RAD51C	Filozoa	0.16129	0.246804	0.18835	0.193349	0.179864	0.293979	0.6418	0.188917	0.61
TTC19	Filozoa	0.295699	0.250279	0.177081	0.175044	0.101865	0.200676	0.29718	0.278902	0.352941
CD3E	Vertebrata	0.735349	0.6541	0.50284	0.465958	0.5476	0.572309	1.28306	3.08759	0.40708
CD3G	Vertebrata	0.727056	0.959335	0.399588	0.406	0.648066	NA	0.729268	1.13492	0
CSF2RB	Vertebrata	0.334459	0.361729	0.396569	0.383335	0.264436	0.365931	0.464312	0.442733	0.334197
CCDC50	Metazoa	0.413919	0.377641	0.139483	0.133465	0.375049	0.29726	0.565806	0.507692	0.376712
CSF2RA	Metazoa	0.359563	0.367654	0.0762169	0.0805655	0.1711	0.213342	NA	NA	1.02667
DMD	ParaHoxozoa	0.107911	0.0601054	0.144956	0.137726	0.100334	0.124309	0.245776	0.257576	NA
RRAS2	Filozoa	0.0340067	0	0	0	0.0959062	0.0845345	0.0731306	0	0.0597403
C4orf26	Vertebrata	NA	NA	NA	NA	NA	NA	NA	NA	1.31496
LARGE	Filozoa	0.0241697	0.0214413	0.0224466	0.0150804	0.00980392	0.0111206	0.0164756	0.00666667	0
UPB1	Filozoa	0.121651	0.107235	0.139858	0.106909	0.0775885	0.132991	0.326821	0.111801	0
ARHGAP9	Filozoa	0.0891841	0.234761	0.260977	0.180163	0.213436	0.18535	0.271845	0.365949	1.22917
HABP2	Vertebrata	0.242721	0.208671	0.182453	0.174291	0.19814	0.181796	0.239339	0.123357	0.293532
NDRG1	Metazoa	0.026259	0.032777	0.0309191	0.029375	0.0238131	0.0147192	0.0286858	0.0384615	0.0325444
ACADM	Filozoa	0.144917	0.245362	0.0751271	0.0689317	0.272431	0.169472	0.201139	0.224432	0.217391
CD207	Vertebrata	0.388976	0.390612	0.322087	0.273968	0.252723	0.641833	0.359386	0.608828	0.413174
PPM1D	Filozoa	0.179002	0.133806	0.117237	0.125201	0.16589	0.124205	0.191358	0.127178	0.374648
EGR2	Metazoa	0.0140415	0.061498	0.103847	0.112893	0.0907811	0.072429	0.0504541	0.0491803	0
SHOC2	Filozoa	0.0104644	0.0125294	0.0244868	0.021345	0.014661	0	0	0.0266667	0
PPARGC1B	ParaHoxozoa	0.21777	0.205989	0.215852	0.195045	0.201592	0.271726	0.275493	0.449123	0.290909
XDH	Metazoa	0.13929	0.124187	0.0847372	0.0921435	0.0808965	0.18816	0.196067	0.261009	0.145455
HLA-DQB1	Vertebrata	NA	NA	0.206594	0.237812	NA	0.323704	0.337428	0.0825635	0.385791
RNF135	Vertebrata	0.491553	0.362818	0.408868	0.456143	0.3874	0.422916	0.423899	0.311849	0.459459
TMEM70	Filozoa	0.518262	0.479325	0.600517	0.516148	NA	0.65936	1.09945	1.15118	0.375
RNF139	Metazoa	0.104118	0.127636	0.103413	0.112384	0.118631	0.113568	0.224784	0.18799	0.329545
CHEK2	Filozoa	0.154277	0.166228	0.160801	0.171492	0.148526	0.308556	0.157321	0.177866	0
CISD2	Filozoa	0.0158443	0.00106326	0.0533997	0.0231475	0.0107175	0	0.0407489	0.183623	0.549574
UMPS	Filozoa	0.140694	0.174374	0.0970874	0.098434	0.108381	0.189041	0.205341	0.278618	1.33333
TSHZ1	Bilateria	0.0481697	0.0394975	0.0331387	0.037223	0.0426301	0.0392715	0.0562901	0.0645487	0.102778
PAX4	Metazoa	0.369967	0.407482	0.335004	0.308141	0.331507	0.328203	0.45744	0.536837	0.616477
PAX7	Metazoa	0.0778143	0.084945	0.0599284	0.0623851	0.0836479	0.0976744	0.0698299	0.0759138	0.0583942
PAX6	Metazoa	NA	0.0871441	0.0158847	0.00441413	0.0765217	0.121131	0	0	0.105263
MRPL3	Filozoa	0.287962	0.356378	0.172627	0.21592	0.23309	0.27358	0.369795	0.270886	0.356164
PAX3	Metazoa	0.0385675	0.0969186	0.0114684	0.0137626	0.0345876	0.00958904	0.0419017	0.029703	0
PTPN1	Filozoa	0.123638	0.112405	0.0994579	0.114395	0.100658	0.123182	0.144487	0.155271	0
ZFAT	Bilateria	0.107171	0.111061	0.0998854	0.100944	0.0964121	0.128643	0.140097	0.27182	0.196581
PAX9	Filozoa	0.0281498	0.0256849	0.027907	0.0170202	0.0659837	0.00565982	0.0558659	0.0679348	0.18662
PAX8	Metazoa	0.13976	0.0441989	0.0363712	0.0184636	0.0755232	0.0485269	0.161445	0.0110375	0.20985
PROK2	Deuterostomia	NA	NA	0.140452	0.133674	0.249523	0.205677	0.340102	0.682353	1.08108
DDR2	Metazoa	0.0486027	0.0535887	0.0508829	0.0410898	0.0470865	0.0684287	0.0432152	0.0841584	0.171429
ACAD9	Filozoa	0.145936	0.136778	0.129432	0.120012	0.133018	0.172597	0.311487	0.200253	0
SLC3A1	Metazoa	0.329716	0.314722	0.262904	0.25034	0.396697	0.456286	0.336538	0.455363	1.65
MOG	Vertebrata	0.128719	0.101143	0.111568	0.159662	0.189437	0.349238	0.425184	0.308176	0.341667
BAG3	Metazoa	0.263632	0.291324	0.174078	0.186707	0.213422	0.247246	0.334873	0.298276	0.904762
PPP1R17	Deuterostomia	0.357884	0.385235	0.217941	0.217126	0.209619	0.155851	0.715867	0.293939	0
MYO1E	Filozoa	0.0245708	0.0274896	0.0699835	0.0325231	0.0524483	0.0366046	0.0518474	0.123894	0.151786
SH2D1A	Vertebrata	0.132429	0.104821	0.146528	0.148944	0.129847	0.0639694	0	0	0
MSRB3	Filozoa	0.242047	0.183316	0.21651	0.208238	0.235438	0.183982	0.443015	0.525779	0
CTDP1	Filozoa	0.148152	0.14199	0.134981	0.121133	0.122333	0.114795	0.119957	0.144715	0.165354
RPS7	Filozoa	0.00105319	0.126019	0	0	0	0.0078072	0	0	0
ADAMTS10	Filozoa	0.0314308	0.0857186	NA	0.039888	0.0274342	0.0363597	0.119219	0.0411081	0.1
ADAMTS13	Vertebrata	0.250987	0.250636	0.24654	0.244893	0.206822	NA	0.300493	0.44839	0.255411
PLCE1	Filozoa	0.140137	0.13946	0.158035	0.157804	0.144775	0.184444	0.220676	0.420188	0.41
ADAMTS17	Filozoa	0.0555665	0.0392157	0.0722422	0.0720382	0.0437251	0.053273	0.0982704	0.0703276	0.163265
ADAMTS18	Filozoa	0.166848	0.157995	0.128684	0.11617	0.113706	0.11746	0.181118	0.470538	0.335366
CD79B	Vertebrata	0.172571	0.231596	0.249762	0.263809	0.227171	NA	0.484958	0.531039	0.119355
HMCN1	Filozoa	0.171706	0.14791	0.0157854	0.139701	0.172306	0.1952	0.225166	0.316857	0.382022
BCR	Metazoa	0.0305831	0.0309452	0.0237832	0.0367907	0.0371252	0.0340729	0.0846325	0.238866	0.0401606
CD79A	Vertebrata	0.31855	0.326557	0.209747	0.227509	NA	0.359871	0.206803	NA	0.293233
SLC52A3	Filozoa	0.208618	0.176375	0.0824663	0.0829923	0.196954	0.166187	0.112583	0.104869	0.175342
SLC52A2	Filozoa	0.125249	0.165381	0.166846	0.148669	NA	0.227937	0.224213	0.192008	0.357895
ZEB1	Bilateria	0.119381	0.110106	0.123799	0.118647	0.120732	0.107484	0.1337	0.0889423	0.131579
HOXA13	Vertebrata	0.01767	0	0.00605394	0.0106787	0.0253643	0.00567613	0.181267	0.00120192	0.0472441
HOXA11	Vertebrata	0.0437995	0.157554	0.0440391	0.0484908	0.0270806	0.0159011	0.0829764	0	0
C9	Filozoa	0.339272	0.358532	0.310743	0.341098	0.285714	0.280855	0.600135	0.738676	0.714286
PSMA6	Filozoa	0.0122532	0	0	0.00619296	0	0	0.416667	0	0
OBSL1	Filozoa	0.094078	0.0755041	0.100747	0.100431	0.0631375	0.101388	0.12766	0.113647	0.275701
SF3B4	Filozoa	0.0117909	0.00509987	0.00695991	0.0060562	0.00497719	0.00636943	0.0168612	0	0
C3	Filozoa	0.222093	0.263508	0.128192	0.13847	0.132999	0.170953	0.272044	0.151744	0.316981
C2	Vertebrata	NA	NA	NA	0.209725	0.210054	NA	NA	0.179487	0.253333
DSG1	Vertebrata	0.225395	0.232264	0.18041	0.168272	0.230666	0.256931	0.482346	0.385584	0.52551
C7	Filozoa	0.270744	0.236325	0.247322	0.267622	NA	0.31933	0.399648	0.282132	0.427184
C6	Filozoa	0.284081	0.287356	0.267876	0.277501	0.271537	0.311405	0.320175	0.323214	0.607143
C5	Filozoa	0.219796	0.282118	0.213405	0.234564	0.277288	0.316218	0.386768	0.340517	0.330097
SLC6A14	Metazoa	0.157303	0.125159	0.11421	0.131208	0.164496	0.122037	0.147456	0.273973	0.404984
GALT	Filozoa	0.158843	0.176495	0.141826	0.10089	0.204391	0.247291	0.24102	0.249104	0.248366
SRC	Filozoa	0.00977022	0.00984862	0.00364878	0.0046034	0.0173418	0.011257	0.00771036	0.0127443	0
HMGCS2	Filozoa	0.147891	0.139233	0.098469	0.107527	0.13086	0.172197	0.250129	0.301762	0.183673
PDHA1	Filozoa	0.0167932	0.0172536	0.021978	0.0179342	0.0197511	0.107623	0.328674	0.0630631	0
ERCC4	Filozoa	0.099279	0.0965362	0.104556	0.086277	0.0686466	0.144192	0.17817	0.224422	0.205882
GALE	Filozoa	0.0681914	0.05	0.0929008	0.0508618	0.0557847	0.0597148	0.0862978	0.0905135	0.151163
GALC	Filozoa	0.216226	0.223534	0.187898	0.182747	0.206441	0.210117	0.265256	0.239063	0.0429448
ATXN10	Filozoa	0.1329	0.124166	0.159717	0.174699	0.23956	0.139788	0.238337	0.16129	0.239583
LGALS2	Vertebrata	0.383886	0.334341	0.199344	0.232556	0.168005	0.405396	0.285289	0.149462	0.797753
CP	Filozoa	0.28589	0.226708	0.165062	0.16725	0.210409	0.144129	0.275629	0.293542	0.234694
FSCN2	Filozoa	0.0441428	0.0394161	0.0452354	0.0516296	0.00439068	0.0647504	0.0902794	0.0416025	0.0733945
TCAP	Vertebrata	0.0791987	0.0651526	NA	0.0378347	0.104093	0.0476943	0.119694	0.0532481	0.401639
KCNJ2	Filozoa	0.00504393	0.00383944	0.00792938	0.00998617	0.0108668	0.00772445	0.00814815	0	0
KCNJ1	Filozoa	0.108492	0.0844376	0.0778511	0.100194	0.107824	0.0900457	0.287885	0.281465	0.544118
KCNJ5	Filozoa	0.042634	0.0395964	0.0279225	0.0477462	0.0276711	0.0321613	0.0458167	0.0381069	0.0343008
EIF2AK3	Metazoa	0.120818	0.120215	0.0852827	0.0824519	0.0891031	0.0998498	0.171512	0.212528	0.252525
TAPBP	Vertebrata	0.243258	0.306689	0.316791	0.259469	0.17704	0.377526	0.377816	0.331373	0.22449
ADRB1	Metazoa	0.0815491	NA	0.021854	0.0246331	0.035412	0.0300811	0.0278157	NA	0.173913
ADRB2	Metazoa	0.128718	0.143556	0.11441	0.104475	0.0868421	0.105597	0.123065	0.172477	0.454545
ADRB3	Metazoa	0.198202	0.168196	0.17142	0.155369	0.139593	0.149494	0.286785	0.275196	0.429379
COL1A2	Metazoa	0.133653	0.150386	0.176902	0.164415	0.121708	0.219243	0.122237	NA	0.166667
AGPAT2	Filozoa	0.11802	0.0737268	0.094664	0.0950942	NA	0.0869395	0.146341	0.102703	0.115789
COL1A1	Metazoa	0.0982839	0.0795816	0.19044	0.189383	0.225256	0.13665	0.158389	0.0688889	0.027972
OCRL	Filozoa	0.125871	0.0997204	0.0831732	0.097943	0.103226	0.135469	0.228814	0.223005	0.860465
TMPO	Filozoa	0.634587	0.381749	0.357954	0.306366	0.5495	0.429577	0.314815	0.360862	0.844978
FCGR3A	Vertebrata	0.657664	0.42343	0.401298	0.349933	0.377303	0.63029	0.683922	1.04019	2.68085
ECM1	Vertebrata	0.314698	0.52191	0.41153	0.407876	0.416482	0.481894	0.671554	0.550725	2.84615
FCGR3B	Vertebrata	0.632391	0.473894	0.390656	0.362942	0.384071	0.632773	0.849217	1.27546	2.72414
SLCO1B1	Metazoa	0.551253	0.553888	0.324448	0.305831	0.40432	0.501751	NA	0.695798	0.785714
SDHC	Filozoa	0.248286	0.131822	0.256611	0.334466	0.596208	0.102472	0.145038	0.121849	0.700493
SLCO1B3	Metazoa	0.475912	0.446905	0.329325	0.295113	0.317293	0.413003	0.457328	0.438303	NA
MPDU1	Filozoa	0.121432	0.0921429	0.141923	0.0891089	0.17232	0.124477	0.559124	0.669921	0
SOX3	Filozoa	0.0848783	NA	NA	0.0609262	0.0998372	0.0244794	0.308325	0.0807537	NA
FMR1	Filozoa	0.0929152	0.139709	0.0751755	0.0971154	0.068323	0.0769231	0.367188	0.584699	0.0451613
PEX10	Filozoa	0.104647	0.143999	0.0979866	0.0954533	NA	0.117301	0.149834	0.196385	0.157248
PEX13	Filozoa	0.113151	0.119747	0.0776956	0.118569	0.124952	0.378384	0.23	0.1104	0
PEX12	Filozoa	0.185634	0.157143	0.182434	0.163255	0.0925276	0.178716	0.224099	0.226695	0.777778
PEX14	Filozoa	0.0562729	0.0620374	0.0528059	0.062608	0.173867	0.0181586	0.00684151	0.178657	0
GCDH	Filozoa	0.105325	0.100996	0.0657812	0.0767721	0.0750984	0.075914	0.0985384	0.0738007	0.320557
PEX16	Filozoa	0.149444	0.155146	0.1959	0.113015	0.0951688	0.180799	0.215944	0.21978	0.341935
AP3B1	Filozoa	0.152102	0.229799	0.147953	0.146159	0.16376	0.114566	0.182222	0.427196	0.428571
PRICKLE1	Filozoa	0.036108	0.0504573	0.045927	0.0420612	0.0361804	0.0501044	0.165014	0.0296496	0.0465116
PRICKLE2	Filozoa	0.036793	0.0426614	0.0362319	0.036686	0.0260201	0.0383795	0.0483242	0.0134474	0.0304878
GCNT2	Metazoa	0.146096	0.217497	0.237075	0.167466	0.120238	0.244748	0.208253	0.127934	0.20765
AMHR2	Metazoa	0.373167	0.4	0.279195	0.287942	0.304416	0.336096	0.382659	0.3375	0.253521
CATSPER1	Metazoa	0.48656	0.453368	NA	0.344382	0.255045	0.417671	0.582832	1.07192	0.372093
SLC16A12	Bilateria	0.150228	0.11976	0.147969	0.140938	0.203369	0.162934	0.190476	0.102787	0.764706
EYA4	Metazoa	0.115778	0.0454737	0.0807466	0.0452696	0.0818966	0.0408678	0.12892	0.105618	0.279236
SPINK5	Vertebrata	0.269275	0.296863	0.337327	0.356009	0.370923	0.405446	0.466351	0.447972	NA
PLAG1	Bilateria	0.0233645	0.0150307	0.0420435	0.0505101	0.0411656	0.0334516	0.0549242	0.11828	1
RGS9	Filozoa	0.12667	0.126147	0.0715709	0.068897	0.0899544	0.120981	0.111042	0.0475698	0.0744681
SPINK1	Bilateria	0.270964	NA	0.319981	0.313427	0.316476	NA	2.13876	0.498397	0.296296
PIGA	Filozoa	0.0108216	0.123468	0.1808	0.194273	0.258503	0.260539	0.266968	0.835206	0.227273
SMARCB1	Filozoa	0	0	0.000992392	0.000970246	0	0	0.117117	0.0112045	0
LOXL1	ParaHoxozoa	0.17733	0.161931	0.0477178	0.0488979	0.100976	0.0594646	0.0509009	0.0567045	0.124682
PIGL	Filozoa	0.309873	0.252225	0.281307	0.295197	0.355035	0.305336	0.399616	0.672046	inf
PIGM	Filozoa	0.0492251	0.0443406	0.0819701	0.0809319	0.17281	0.126727	0.181548	0.14439	0.0485437
PIGN	Filozoa	0.295922	0.286145	0.174294	0.154803	0.143954	0.189108	0.278182	0.377866	0.222222
PIGO	Filozoa	0.237307	0.267932	0.186041	0.176775	0.223477	0.259207	0.291492	0.315136	0.243478
PIGV	Filozoa	0.385682	0.343386	0.324385	0.27515	0.286178	0.312653	0.417565	0.320755	NA
EPCAM	Vertebrata	0.421788	0.246132	0.120239	0.138066	0.244557	0.579301	0.49861	0.420058	2.22727
RMND1	Filozoa	0.215427	0.201541	0.179384	0.190745	0.224611	0.2625	0.288441	0.30713	0.292929
CEBPE	ParaHoxozoa	0.0326041	0.0274682	0.0527449	0.0556753	0.0272297	0.0448642	0.0426696	0.0614973	0.161616
OLR1	Vertebrata	0.374869	0.346076	0.410872	0.438149	0.344291	0.381318	0.646268	0.456911	0.455696
PKP1	Metazoa	0.0307335	0.0380802	0.032128	0.0397351	0.0221955	0.0550459	0.0864706	0.195134	0.018797
T	Filozoa	0.10584	0.0990893	0.0530647	0.0487233	0.0650558	0.0665192	0.0900298	0.109524	0.7
FOXC2	Metazoa	0.0199947	NA	0.0336197	0.0339325	0.00470441	0.0332291	NA	0.0115774	0.0763052
EBP	ParaHoxozoa	0.222897	0.140649	0.183409	0.221902	0.107161	0.307203	0.143786	0.201389	NA
KANK1	Metazoa	0.130854	0.155228	0.147152	0.148315	0.139469	0.163823	0.155367	0.19764	0.480851
COL6A1	Vertebrata	0.0671059	0.0748328	0.0629913	0.0522964	0.154696	0.0664675	0.116476	0.107254	0.116197
COL6A3	ParaHoxozoa	0.150578	0.174553	0.138314	0.126138	0.0828141	0.154483	0.186364	0.12851	0.134503
COL6A2	Vertebrata	0.15089	0.0874783	0.0556229	0.0565132	0.0959622	0.0744996	0.0832448	0.125379	0.0240964
HAVCR1	Vertebrata	0.741311	0.787536	0.350827	0.351025	0.91039	0.82018	NA	0.9722	1.07892
ALPL	Filozoa	0.0895964	0.111133	0.054424	0.0615202	0.100377	0.0932114	0.0740741	0.132867	0.0925926
DOLK	Filozoa	NA	0.0608529	0.048622	0.0485164	0.0283262	0.0604005	0.0824742	0.0305085	0
FXYD2	Vertebrata	0.262288	NA	0.24858	0.266121	NA	0.233506	NA	0.126717	NA
DMGDH	Metazoa	0.102962	0.158853	0.09375	0.0968193	0.060663	0.16014	0.195148	0.247347	0.169355
MAFB	Filozoa	0.0316731	0.014683	0.0162202	0.02109	NA	0.02124	NA	0	inf
OGG1	Filozoa	0.197875	0.216042	0.202366	0.206089	0.172295	0.330921	0.245914	0.667161	0.19469
PLIN1	Vertebrata	0.140323	0.186058	0.136364	0.138227	NA	0.204681	0.174086	0.155615	0.251852
SLC39A13	Filozoa	0.110019	0.089226	0.135286	0.0888268	0.11565	0.138264	0.199691	0.0740741	0.240458
RBPJ	Filozoa	0.0488421	0.0228119	0.0620544	0.0241614	0.0416779	0.0600166	0.0497238	0.150388	0
NTRK1	Bilateria	0.0838892	0.0853357	0.11513	0.118223	0.0887242	0.0989873	0.0709715	0.0477816	0.0866142
NTRK2	Bilateria	0.0242034	0.0319149	0.0563143	0.0506012	0.0540672	0.0740406	0.0374532	0.0102564	0
SLC34A1	Metazoa	0.0773629	0.0736196	0.068111	0.0593961	0.0879645	0.216237	0.0986904	0.100244	0.553879
SLC34A3	Metazoa	0.184401	0.304696	0.139225	0.151576	NA	0.15962	0.140875	0.135194	0.363889
SLC34A2	Metazoa	0.166492	0.184308	0.148433	0.140869	0.15073	0.206143	0.221145	0.246377	0.242268
ARHGAP26	Filozoa	0.0370218	0.0324859	0.0591341	0.0341157	0.0541592	0.042328	0.0206186	0.0798817	0.508772
TNNI2	Bilateria	0.0168053	0.0168916	0.0104919	0.0138546	NA	0.0064873	0.0864355	0.0344507	0.0672609
ABHD5	Filozoa	0.0500263	0.0488744	0.058355	0.0599819	0.0253204	0.0855926	0.194158	0.0759013	inf
BLNK	Filozoa	0.190567	0.19628	0.121898	0.127835	0.260573	NA	0.3956	0.196491	0.358696
MED17	Filozoa	0.0549704	0.0410137	0.0272128	0.0256444	0.129736	0.0663919	0.0804598	0.0626087	0.218045
TDRD7	Bilateria	0.181162	0.214567	0.141596	0.138449	0.126302	0.210017	0.340845	0.269058	0.174757
RBP4	Deuterostomia	0.0665969	0.0619057	0.088979	0.0999744	0.0645721	0.100106	0.0630668	0.194476	0
UBR1	Filozoa	0.120201	0.203271	0.116723	0.082326	0.160565	0.219378	0.265761	0.195008	0.160494
KRAS	Filozoa	0.21728	0.180488	0.0255591	0.142427	0.043318	0.134211	0.0492584	0	0
MLYCD	Filozoa	0.075153	0.0718504	0.0526316	0.0599096	0.041259	0.110606	0.107127	0.144692	0.287582
NPHP3	Metazoa	0.0900974	0.0985063	0.100204	0.102991	0.0749561	0.0965517	0.135362	0.318335	0.299107
BMP4	Metazoa	0.0458763	0.0554475	0.0322943	0.0369063	0.0634709	0.0534785	0.0971698	0.0594595	inf
MBTPS2	Filozoa	0.024637	0.00749064	0.0339865	0.0403727	0.0160952	0.0268849	0.352025	NA	0.0266272
BMP2	Metazoa	0.0804487	0.0851136	0.0586414	0.0731937	0.0431537	0.0566419	0.090555	0.174515	0.22561
BMP1	Metazoa	0.0276572	0.023942	0.0229169	0.0251623	0.0281018	0.0391766	0.0984801	0.0239726	0.0509804
LCT	Filozoa	0.151079	0.212316	0.160413	0.167741	0.216305	0.210354	0.269201	0.263566	0.58156
EIF4G1	Filozoa	0.235294	0.184063	0.119098	0.121884	0.0970982	0.110113	0.102059	0.129237	0.333333
ACSL6	Filozoa	0.079175	0.102691	0.119965	0.116114	0.100034	0.0981387	0.0977836	0.56004	0.0730594
ACSL4	ParaHoxozoa	0.0422053	0.0302457	0.0275165	0.047025	0.0434376	0.0461465	0.0851319	0.0419426	0.116667
ADAM9	Metazoa	0.167371	0.182796	0.141887	0.126675	0.137894	0.174955	0.211921	0.166124	0.161765
SMPX	Vertebrata	0.0940032	0.129574	0.124731	0.150548	0.121375	0.103765	0.110999	0	1
CCL3L1	Vertebrata	0.350596	0.231339	0.200667	0.243453	0.257811	0.631841	0.463964	0.818815	0.180606
TRIM33	ParaHoxozoa	0.0282828	0.0274443	0.0297994	0.0604927	0.0301268	0.0603706	0.0841584	0.120643	0.12
PCM1	Filozoa	0.141685	0.148415	0.119789	0.122353	0.136332	0.148826	0.262367	0.23646	0.525
HP	Vertebrata	0.250058	0.309023	0.15618	0.135942	0.176098	0.182927	0.209393	0.616134	0.554855
NDUFAF2	Filozoa	0.434902	0.264697	NA	0.210222	0.441292	0.513406	0.623188	1.56585	NA
TRIM37	Filozoa	0.121791	0.090835	0.086514	0.0823347	0.0992076	0.112769	0.185309	0.0923077	0.137255
G6PC3	ParaHoxozoa	0.143406	0.171151	0.202012	0.18	0.318942	0.0764045	0.151877	0.102302	1.08108
CD151	Metazoa	0.0475101	0.049357	0.0377146	0.0352239	0.0112265	0.0631397	0.0538058	0.081592	0
NHP2	Filozoa	0.0609956	0.0746077	0.0664638	0.0900459	0.0538198	0.0787261	0.0579515	0	0.746556
UROC1	Filozoa	0.107766	0.128759	0.105207	0.0684867	0.060276	0.0975113	0.190285	0.116444	0.384773
CHD7	ParaHoxozoa	0.0793394	0.0616656	0.0567795	0.0575221	0.056042	0.0620934	0.0776978	0.248188	0.0923077
PTH	Vertebrata	0.255952	0.328909	0.261671	0.383567	0.357081	0.409548	0.224891	0.201354	1
WISP3	Bilateria	0.186024	0.207029	0.263664	0.239456	0.180622	0.203453	0.419394	0.254335	0.167401
SGCA	ParaHoxozoa	0.139672	0.0802644	0.0975365	0.0963155	0.203265	0.269061	0.230851	0.209102	0.739645
INVS	Metazoa	0.215798	0.221251	0.178108	0.190797	0.237063	0.206205	0.218038	0.195122	0.478261
ABHD12	Filozoa	0.126249	0.172636	0.0953099	0.107165	0.090761	0.158897	0.0991432	0.0859155	0.563739
HTRA1	Filozoa	0.0230405	0.0451681	0.0540291	0.0492949	0.0520225	0.061987	0.183498	0.0263653	0
NPC1	Metazoa	0.109428	0.108108	0.117864	0.12535	0.101682	0.198435	0.266364	0.221878	0.556701
SKIV2L	Filozoa	0.0818138	0.0708263	0.0573938	0.06683	0.0648649	0.10444	0.156275	NA	0.184211
ERMAP	Vertebrata	0.273572	0.309932	0.325401	0.277619	0.164706	0.457396	0.37684	0.125348	0.216216
PTS	Filozoa	0.403167	0.29573	0.181735	0.168142	0.213651	0.18424	0.272446	0.185586	inf
DSG2	Vertebrata	0.292727	0.31005	0.165197	0.17839	0.264452	0.258457	0.393984	0.238335	0.309211
RAB3GAP2	Filozoa	0.074132	0.0904508	0.0918257	0.0940968	0.109971	0.159415	0.170192	0.106918	0.0853659
IL4R	Vertebrata	0.432617	0.370357	0.357667	0.359875	0.319177	0.417516	0.394779	0.38172	0.286275
RAB3GAP1	Filozoa	0.0950704	0.0988829	0.0836765	0.0619941	0.134578	0.185856	0.230627	0.220848	0.14433
MN1	Filozoa	0.0467898	0.0327998	0.0581837	0.0570208	0.0680401	0.0621483	0.0825336	NA	NA
TTC8	Filozoa	0.0959813	0.0545906	0.0878634	0.0531492	0.0676594	0.110487	0.130564	0.0170455	0.0523256
ANKRD26	Metazoa	0.571281	0.437587	0.30671	0.260188	0.380177	0.382824	0.395288	0.479482	0.462963
TMPRSS15	Bilateria	0.273076	0.288928	0.230612	0.245509	0.265339	0.315059	0.387126	0.408315	0.475524
EFHC1	Filozoa	0.151063	0.0957414	0.122582	0.118484	0.140523	0.212674	0.187279	0.158631	0.232877
ITPR1	Filozoa	0.0134175	0.01908	0.0111934	0.0105299	0.00998633	0.0184645	0.0286707	0.141366	0.0378788
ETHE1	Metazoa	0.102535	0.0898531	0.0726689	0.059744	NA	0.131046	0.211636	0.126527	0
TMEM67	Filozoa	0.215455	0.232108	0.155968	0.150188	0.248413	0.300613	0.264113	0.325416	0.145161
IL1RN	Vertebrata	0.26005	0.250222	0.225782	0.224905	0.223069	0.361768	0.439751	0.287142	0.247619
ABCG2	Metazoa	0.295363	0.30195	0.20279	0.208174	0.22046	0.208901	0.282999	0.332	0.222222
ABCG5	Filozoa	0.303093	0.271337	0.156989	0.174807	0.302033	0.230321	0.312741	0.468085	0.246479
ABCG8	Filozoa	0.148124	0.144717	0.139936	0.126087	0.117211	0.244312	0.183497	0.177006	0.282759
MPO	Metazoa	0.114937	0.120692	0.0888752	0.108225	0.130662	0.114592	0.136475	0.146283	0.162791
MPL	Vertebrata	0.322859	0.310673	0.268722	0.293294	NA	0.306452	0.505236	0.503303	NA
HNF4A	Metazoa	0.0145572	0.0195285	0.0292369	0.0277116	0.0810945	0.0300752	0.0167696	0.0141791	0.0544041
MPI	Filozoa	0.124675	0.188783	0.225548	0.229763	0.103184	0.245326	0.240791	0.160363	0.230769
PRODH	Filozoa	0.10154	0.0955352	0.106752	0.11294	0.05801	0.123823	0.271775	NA	NA
ITM2B	Bilateria	0.121648	0.0919652	0.0343571	0.0270776	0.0830343	0.308113	0.100791	0	1
MTTP	Bilateria	0.251908	0.188726	0.137114	0.155517	0.158708	0.184463	0.257299	0.23588	0.288889
SNCB	Vertebrata	0.0367905	0.0246693	0.0237508	0.0370719	0.0265521	0.0915704	0	0	0
SNCA	Vertebrata	0.123016	0.0635059	0.627169	0.102689	0.119076	0.135329	0.517483	0.351648	1
KBTBD13	Deuterostomia	NA	0.0851547	NA	0.0556988	0.0775561	0.0570728	0.0512871	0.063537	0.108262
ASCC1	Filozoa	0.318826	0.357981	0.184307	0.169699	0.246005	0.32831	0.277214	1.03812	1.20755
AIFM1	Filozoa	0.168747	0.162955	0.148498	0.156706	0.116623	0.160275	0.328645	0.191304	0.606218
MPZ	Vertebrata	0.0521739	0.0776699	0.0833093	0.0822229	0.0676721	0.0432197	0.45357	0.142091	0.0740741
IL17RA	Bilateria	0.183151	0.186673	0.160573	0.18355	0.16937	0.194699	0.201613	0.216024	0.265487
MCPH1	Filozoa	0.513518	0.483736	0.507699	0.473245	0.519551	0.56848	0.605809	0.724689	0.512195
SOST	ParaHoxozoa	0.0375305	0.162306	0.060521	0.065466	0.0704659	0.0238732	NA	0.0464559	inf
ACAN	Vertebrata	0.291678	0.301969	0.304394	0.27499	0.290866	0.298335	0.42688	0.452261	0.381503
KRIT1	Metazoa	0.0177156	0.0481675	0.0565946	0.064932	0.0230206	0.0410013	0.044757	0.0564972	0.041958
MAPK10	Metazoa	0.00549149	0.0430023	0.00661195	0.00480307	0.0289074	0	0.0212314	0	0
SACS	Filozoa	0.0561917	0.0561278	0.0575436	0.152516	0.0569755	0.0733533	0.0841367	0.105263	0.157407
MUC5B	Filozoa	NA	0.179114	0.18343	0.189143	0.0779093	0.107589	NA	NA	NA
SOX9	Filozoa	0.0298641	0.0201473	0.0172246	0.0132632	0.0286672	0.0112666	0.0757989	0.00656743	0
HPGD	Filozoa	0.0938678	0.132261	0.159971	0.124944	0.108241	0.0779186	0.070626	0.13486	0
NLGN4X	ParaHoxozoa	NA	0.00622827	NA	NA	NA	0.00207102	0.0338983	0.027833	0
TEK	Bilateria	0.0671031	0.098843	0.0820029	0.0829268	0.0442862	0.110226	0.485234	0.146245	0.22
FZD4	Metazoa	0.0483333	0.0226378	0.0331194	0.0447117	0.0571217	0.025641	0.058296	0.0169492	0.134328
FZD6	Metazoa	0.119497	0.130013	0.133754	0.155726	0.140642	0.203771	0.282219	0.249221	0.515152
CACNB2	Filozoa	0.117878	0.107478	0.0984905	0.0707098	0.0751582	0.0913421	0.161994	0.0726351	0.0707071
CYP2B6	Bilateria	0.258135	0.147377	0.177265	0.159934	0.128549	0.23639	0.38832	0.152377	0.513654
BMPR1A	Metazoa	0.0172367	0.116476	0.032265	0.023267	0.0245399	0.286357	0.017982	0.0387097	0.0994475
HR	Metazoa	0.225356	0.242341	0.217459	0.220072	0.243864	0.251956	0.443638	0.431259	0.553846
NBN	Filozoa	0.419069	0.424317	0.318911	0.25697	0.342011	0.34228	0.377715	0.411405	0.453202
TRIM32	Vertebrata	0.0249243	0.0163993	0.0274587	0.0322635	0.032289	0.0309278	0.0875146	0.0344828	0.0813953
SRD5A3	Filozoa	0.163127	0.181186	0.21128	0.164227	0.0871709	0.247279	0.349442	0.20654	0
PHYH	Filozoa	0.233914	0.260386	0.206161	0.240386	0.145507	0.219853	0.372252	0.22616	0.382166
RPL5	Filozoa	0.00684775	0.00462535	0.241029	0.0179469	0.0172156	0.418349	0.0252976	0.621094	0
PLCD1	Filozoa	0.0493529	0.0944453	0.0589564	0.0599615	NA	0.0975163	0.0838804	0.0541625	0.194631
ADK	Filozoa	0.181731	0.156844	0.098367	0.125609	0.0571429	0.217742	0.206349	0.0625	0.25
ATCAY	Filozoa	0.0292973	0.0364275	0.0360915	0.033554	NA	0.0365535	0.0783431	NA	0.132948
SOS1	Filozoa	0.0276976	0.0177384	0.0260108	0.0234674	0.0488017	0.0220674	0.268701	0.311424	0.0447761
PKD2	Metazoa	0.0694301	0.0772545	0.0758554	0.0779412	0.0695279	0.115149	0.106112	0.146497	0.1
PKD1	Filozoa	0.111518	0.100452	0.11973	0.122274	0.120815	0.113477	0.104515	0.14955	0.342703
GJC2	Deuterostomia	NA	0.0449429	0.0473603	0.0521606	0.0442302	0.0334625	0.0312274	0.04508	0.109195
IGFALS	ParaHoxozoa	0.107682	0.0692762	0.0676978	0.0720453	NA	0.0727519	0.0620553	0.058925	0.174142
PSMB8	Vertebrata	0.22642	0.159646	0.0977617	0.0966028	0.113973	0.138596	0.389481	0.311245	0.203922
TMEM237	Metazoa	0.3125	0.506334	0.194156	0.28108	0.252212	0.318664	0.450861	0.545202	0.242105
GNMT	Filozoa	0.174691	0.0387866	0.0685419	0.059621	0.06588	0.0629291	0.088198	0.0497959	0
SPG7	Metazoa	0.0842475	0.0771025	0.0885215	0.0807843	0.0857348	0.0983061	NA	0.0851343	0.159686
KALRN	Metazoa	0.0249211	0.0108499	0.0138221	0.00990499	0.0191468	0.0407788	0.0131951	0.18214	0.0241935
NOTCH1	Filozoa	0.0431369	0.0470638	0.0372723	0.0377127	NA	0.046184	0.0753787	0.0602026	0.0291005
TDGF1	Bilateria	NA	0.55708	0.456788	0.416838	0.347633	0.64462	0.234758	0.421408	1.22581
GNAT1	Filozoa	0.0015912	NA	0.00272335	0.00177857	NA	0.00319578	0.00411523	0	0
GNAT2	Filozoa	0.0576923	0.0714286	0.0375254	0.0396202	0.03742	0.0743738	0.0749415	0.0217755	1
MBL2	Vertebrata	NA	0.399398	0.406037	0.482355	0.5275	0.410736	0.502258	0.495726	0.30303
KCNK9	Filozoa	0.040806	NA	0.0839859	0.107434	0.0374703	0.111868	0.0262009	0.0170092	0
HADHB	Filozoa	0.0966359	0.1095	0.130992	0.122203	0.0689579	0.109882	0.193694	0.129333	0.173913
ESCO2	Filozoa	0.33514	0.32192	0.404272	0.387299	0.338009	0.498878	0.538922	0.476684	0.134529
HADHA	Filozoa	0.181908	0.189882	0.172088	0.170156	0.127696	0.185535	0.233656	0.164666	0.0566038
MLH3	Filozoa	0.444568	0.393169	0.389136	0.408987	0.385263	0.416582	0.484749	0.471154	0.408696
TYMP	Filozoa	NA	NA	0.115366	0.105686	0.145058	0.122907	0.215716	0.128185	0.0707547
MLH1	Filozoa	0.114183	0.121166	0.150844	0.155413	0.123556	0.157584	0.136009	0.141612	0.552632
MSX1	ParaHoxozoa	0.112692	0.109666	0.0368557	0.0447761	NA	NA	0.142132	0.0293194	0
MSX2	ParaHoxozoa	0.067848	0.0480984	0.0735036	0.0772052	0.0429194	0.0533698	0.0930075	0.0472222	0.354167
VPS13A	Filozoa	0.200381	0.200264	0.203207	0.153142	0.20146	0.208596	0.218924	0.274138	0.272727
HSD11B1	Filozoa	0.296105	0.393625	NA	0.196814	0.370979	0.462741	0.663623	0.31675	inf
AP4M1	Filozoa	0.0608447	0.0558351	0.0603533	0.0579561	0.0634535	0.0727726	0.168614	0.0474576	0.181818
TMPRSS3	Vertebrata	0.0675899	0.070194	0.0669691	0.0725564	0.0100573	0.102935	0.0982067	0.256	0.142857
ALS2	Filozoa	0.100655	0.126183	0.0954689	0.0832164	0.0990174	0.18449	0.0997653	0.305593	0.12
ALMS1	Metazoa	0.55102	0.659097	0.550547	0.559723	0.589184	0.77434	0.688541	0.685897	0.683453
GTF2H5	Filozoa	0	0	0	0.00824742	0	0.0334627	0	0	0
CRYM	Filozoa	0.144167	0.129596	0.157209	0.142732	0.122813	0.199288	0.0601578	0.0506757	0.0955414
TMEM165	Filozoa	0.112327	0.0654444	0.08082	0.0848619	0.0409795	0.100636	0.250549	0.137993	1
FOXN1	Metazoa	0.122973	0.118499	0.110595	0.132051	0.112429	0.124317	0.117113	0.179319	0.877551
ABCC11	Filozoa	0.306618	0.34992	NA	NA	0.25664	0.266997	0.421637	0.476978	0.304124
LRRK2	Metazoa	0.162331	0.189604	0.113958	0.112976	0.0967913	0.128054	0.205693	0.236655	0.438202
GRIN2B	ParaHoxozoa	0.0217254	0.01727	0.0103539	0.0111818	0.018368	0.0180505	0.0249415	0.010582	0.0198675
TCTN2	Bilateria	0.324295	0.27025	NA	0.288152	0.287378	NA	0.361681	0.426862	0.522727
GRIN2A	ParaHoxozoa	0.0493755	0.0642255	0.0408017	0.0389721	NA	0.132573	0.0928659	0.107586	0.156463
KLHDC8B	Metazoa	0.0548232	0.0624235	0.0365091	0.0314711	0.0409042	0.0431599	0.0682927	0.0436137	0.164706
DKC1	Filozoa	0.108036	0.13956	0.0228414	0.112255	0.0927407	0.128762	0.275306	0.0482143	0.234146
SDHA	Filozoa	0.0475991	0.0688744	0.0401184	0.0461339	0.0156989	0.0551571	0.0499695	0.382275	0.14
BAP1	Metazoa	0.0940532	0.0881503	0.0697366	0.0692182	0.0718492	0.0702614	0.0884886	0.163429	0.0810811
SDHB	Filozoa	0.0462657	0.0689115	0.0563109	0.0599305	NA	0.0861526	0.210201	0.150268	0
SDHD	Filozoa	NA	0.356293	0.254664	0.200988	0.210766	NA	0.387845	0.330896	NA
TAP1	ParaHoxozoa	0.364826	0.383031	0.260844	0.300445	0.287615	0.391386	0.455766	0.408951	0.405128
TAP2	ParaHoxozoa	0.237561	0.345391	0.20954	0.20483	0.181494	0.266987	0.465424	0.214575	0.311538
BUB1B	Filozoa	0.286439	0.199167	0.224101	0.238898	0.270677	0.394159	0.241055	0.597325	0.326087
SUMO1	Filozoa	0.0379189	0.479248	0	0	0.160729	0.192134	0	0.288015	0
TMCO1	Metazoa	0	0.289275	0	0	0	0.215659	0.021777	0	1
SUMO4	Filozoa	0.351676	0.287529	0.357113	0.0908053	0.444011	0.00919086	0.028912	1.33474	0.0871904
MOCS2	Filozoa	0.292937	0.447473	0.191139	0.207699	0.203072	0.329245	0.526042	0.396024	0.490909
MOCS1	Filozoa	0.142341	0.116773	0.102237	0.0904697	0.110842	0.147048	0.240689	0.334801	0.419862
SBF2	Filozoa	0.0804182	0.0835165	0.0749465	0.0704722	0.0806991	0.138135	0.0988593	0.307494	NA
L1CAM	Filozoa	0.0509192	0.0517745	0.085611	0.0890658	0.0551752	0.063046	0.0787538	0.0452986	0.252033
ALG12	Filozoa	0.117665	0.116186	0.14931	0.163014	0.170753	0.164839	0.17222	0.482057	0.414286
TSPAN7	Metazoa	NA	0.0269273	0.0811646	0.0252905	0.016555	0.054718	NA	0.141221	1
HSF4	Filozoa	0.117322	0.212632	0.226301	0.152669	0.0785268	0.0963597	0.113962	0.2781	0.387755
BLOC1S6	Filozoa	0.209641	0.129792	0.0636811	0.0670012	0.276432	0.155838	0.206853	0.12987	0
OGDH	Filozoa	0.0187966	0.0169985	0.0358847	0.055865	0.0183956	0.0395437	0.116926	0.00588928	0
LHX3	Metazoa	0.0533209	0.138134	0.0308515	0.0330097	NA	0.0206953	0.0244104	0.0219539	0.186335
BLOC1S3	Filozoa	0.0329043	NA	0.0163903	0.0201879	NA	NA	NA	0.078207	0.253012
FKBP10	Metazoa	0.074003	0.0949677	0.0716037	0.0688709	0.0426106	0.0984535	0.0509825	0.0622055	0.336364
CDC73	Filozoa	0	0	0	0.00107933	0	0	0.0128755	0	0
FLT3	Filozoa	0.158551	0.213485	0.162199	0.124392	0.0987133	0.146919	0.307119	0.301095	2.13043
PTGER2	Metazoa	0.230613	0.108535	0.113168	0.097449	0.107015	0.0870918	0.274158	0.159091	0.756098
B3GALTL	Metazoa	0.124493	0.152271	0.126671	0.125341	0.164071	0.157277	0.204125	0.220244	0.425743
LMBRD1	Filozoa	0.194487	0.258964	0.054934	0.0519834	0.206718	0.0712468	0.102592	0.115385	0.0714286
DAZL	Vertebrata	0.515752	0.276309	0.196309	0.19936	0.20714	0.175015	0.523826	0.332317	inf
IGF1R	Filozoa	0.0170104	0.0180995	0.0331159	0.031971	0.039534	0.0194653	0.0989209	0.0187747	0
TBX22	Filozoa	NA	0.396463	0.416539	0.415876	0.291968	0.450185	1.00907	0.387405	0.231618
LHB	Bilateria	0.208694	0.235896	0.28839	0.225265	0.209589	0.275141	0.501701	0.329444	0.0439716
IFNG	Vertebrata	0.451696	0.458466	0.71153	0.701899	0.726641	0.827819	0.697917	0.406757	0.189349
TAS2R16	Vertebrata	0.307588	NA	0.50155	0.62128	0.515802	0.281717	0.94712	1.0071	0.484211
SLC45A2	Filozoa	0.348179	0.292828	0.19386	0.201428	0.228199	0.260561	0.216653	0.43824	0.419847
STK4	Filozoa	0.038177	0.0298913	0.0355464	0.028246	0.0485669	0.0408163	0.0617761	0.262937	0.0584416
CSF3R	Vertebrata	0.243843	0.26686	0.368165	0.389198	0.28179	0.320555	0.476289	0.303144	0.2827
OCA2	Filozoa	0.173352	0.179241	0.205613	0.209188	0.204521	0.138195	0.197882	0.342624	0.317204
CYP3A5	Filozoa	0.287244	0.287986	0.279752	0.282593	0.29524	0.331703	0.445636	NA	0.697674
AKAP9	Filozoa	0.253355	0.26432	0.202654	0.224852	0.205573	0.274856	0.334778	0.403986	0.394737
MYL2	Deuterostomia	0.0312072	0.0303831	0.0291188	0.0171883	0.00792876	0.0441296	0.0958296	0.270661	NA
MYL3	Filozoa	0.0361675	0.0302627	0.0349433	0.0352941	0.0238119	0.0367272	0.0294118	0.0657407	0
DPY19L2	Filozoa	0.331837	0.352335	0.256216	0.285529	0.288556	0.347442	0.527097	0.433962	0.25974
JAK3	ParaHoxozoa	0.102674	0.111452	0.0764924	0.066751	NA	0.085266	0.263416	0.0830537	0.0973451
NFU1	Filozoa	0.34823	0.135987	0.13208	0.130268	0.202646	0.157969	0	0.435588	inf
GABRG2	Bilateria	0.0106933	0.137765	0.00952937	0.0102345	0.0252799	0.0183428	0.170607	0.129187	NA
ANO6	Filozoa	0.23928	0.130952	0.0667983	0.0556093	0.0371302	0.0706922	0.149015	0.312997	0.126582
DNAH11	Filozoa	0.178279	0.176989	0.133983	0.152805	0.143702	0.187986	0.339136	0.374751	NA
POLR1C	Filozoa	0.0314561	0.0412341	0.041487	0.0403293	0.0192231	0.0600562	0.209195	0.501976	0
IMPAD1	Metazoa	0.0310263	0.036454	0.136512	0.0973853	0.0825243	0.0572992	0.0932106	0.0970696	0
PTGDR	Metazoa	0.172433	0.176295	0.158565	0.177803	0.115587	0.185689	0.263327	0.299897	0.820513
COL3A1	Metazoa	0.0897114	0.166361	0.131387	0.13765	0.127562	0.186621	0.1625	0.190678	0.0666667
CHKB	Filozoa	0.15057	0.168402	0.141917	0.121372	0.200856	0.180317	0.0667752	0.178827	0.0733333
CHIC2	Metazoa	0.192997	0	0.0128777	0.014738	0.134818	0	0	0	0
PIKFYVE	Filozoa	0.082316	0.0605964	0.087012	0.0917285	0.0991441	0.0757191	0.0991957	0.115979	0.340426
PEPD	Filozoa	0.0496541	0.055994	0.056184	0.062862	0.129692	0.0817684	0.0950588	0.182074	0.282555
CYP2C8	Bilateria	0.224033	0.475353	0.294358	0.288732	0.309468	0.311117	0.574487	0.564673	0.627451
LTC4S	ParaHoxozoa	0.0695682	0.0825041	0.104407	0.0889484	0.117647	0.138432	0.107194	0.0572012	0.252252
VSX1	ParaHoxozoa	0.169501	0.145495	0.193399	0.166706	0.225318	0.226712	0.225294	0.2	0.205556
ZIC3	Filozoa	0.0294464	0.0883436	0.0626395	0.0176968	0.0223906	0.027833	0.0668757	0.332491	NA
VSX2	ParaHoxozoa	0.0667486	0.0916179	0.0265433	0.0291896	0.0486819	0.0379429	0.0564916	0.0694716	0.0625
GRM6	Filozoa	0.033292	0.0214769	0.0365976	0.0359281	0.0517089	0.027798	0.0320259	0.0455659	0.094382
GRM1	Filozoa	0.0550913	0.0586727	0.0442915	0.0421706	0.0413504	0.0413859	0.0511591	0.0784077	0.0683761
IFNGR2	Filozoa	0.454759	0.50642	0.421439	0.393647	0.340136	0.426673	0.478072	0.349655	0.715909
GUCY2C	Filozoa	0.197292	0.189465	0.147838	0.14863	0.232714	0.288722	0.294813	0.172628	0.319149
GUCY2D	Filozoa	0.112688	0.143891	0.101614	0.101873	0.118611	0.142518	0.101703	0.113772	0.252525
DST	Filozoa	0.0822481	0.0820144	0.0837139	0.0847044	0.0951941	0.0929119	0.141164	0.20197	0.661538
HOXB1	Bilateria	0.0712034	0.0943352	0.0986491	0.0994534	0.102874	0.120825	0.209902	0.112058	0.432432
CHUK	Metazoa	0.0581511	0.12596	0.0826241	0.0806169	0.092207	0.0865968	0.433114	0.160494	0.289855
DSP	Filozoa	0.0437901	0.0429379	0.0336652	0.0326998	0.0255705	0.0672733	0.0597256	0.0961214	0.0659341
PPARG	Bilateria	0.0237819	0.0344588	0.0475022	0.0442316	0.0275067	0.0555556	0.0544379	0.0862069	0.0982143
GHRHR	Bilateria	0.139346	0.179932	0.161807	0.173216	0.176336	0.169005	0.277447	0.424837	0.202765
PPARA	Bilateria	0.0396825	0.0300631	0.0492532	0.0443954	0.040577	0.0296066	0.046721	0.0114811	0.0578035
GLMN	Metazoa	0.182134	0.197633	0.18514	0.178664	0.149614	0.241446	0.434862	0.887097	0.426829
THBD	Vertebrata	0.118712	0.15451	0.144049	0.150335	NA	0.176739	0.250674	0.316007	0.431507
ING1	Metazoa	0.001917	0.0127059	0.0109931	0.00129887	0.0467499	0.0359289	0.0919835	0.189721	0.215861
MC4R	Vertebrata	0.0318979	0.0495356	0.0470289	0.0507166	0.0241017	0.0426078	0.171946	0.13544	0.551724
DNAJC5	Metazoa	0.0309264	0.0231417	0.00214676	0.00228643	0.00534977	0.00360515	0	0	0
NPC1L1	Metazoa	0.156691	0.0952875	0.161365	0.181901	0.10105	0.152193	0.287691	0.21066	0.197044
TTC37	Filozoa	0.157253	0.205904	0.173058	0.171249	0.149174	0.20496	0.265223	0.403722	0.503145
GOSR2	Filozoa	0.266839	0.257991	0.147779	0.195011	0.197037	0.202404	0.37643	0.60804	1.02232
GFPT1	Filozoa	0.0639318	0.0110368	0.0119737	0.0120429	0.0475059	0.0341644	0.153232	0.0675944	0
PRPF31	Filozoa	0.00253315	0.00294219	0.00437318	0.00685197	0.0452458	0.0020933	0.166789	0	0
ACP5	Filozoa	0.0660609	0.0697997	0.0720577	0.0901904	NA	0.110391	0.120601	0.115075	0.266116
SDCCAG8	Metazoa	0.428467	NA	0.241795	0.211279	0.544905	0.486147	0.408835	0.349073	0.429752
SNIP1	Filozoa	0.136619	0.136004	0.116786	0.126249	0.155477	0.243341	0.20915	0.221797	0.276596
GLA	Vertebrata	0.314838	0.25	0.310337	0.260887	0.403318	0.617717	0.252083	0.200903	inf
SLC2A10	Filozoa	0.258625	0.201236	0.195268	0.184034	0.239468	0.220058	0.442139	0.20201	0.138381
LHFPL5	Metazoa	0.0306245	0.0247394	0.00365726	0.00766017	0.0160923	0.033534	0.0715643	0.0531374	0.317992
TLL1	Metazoa	0.0443131	0.0517799	0.0603196	0.0614436	0.0892048	0.0338742	0.416234	0.0647668	0.0391304
ACO2	Filozoa	0.0379391	0.0322026	0.0321543	0.0295493	0.0237882	0.0966063	0.0866935	0.0438169	0.0553191
NCOA4	ParaHoxozoa	0.336089	0.351553	0.267153	0.244569	0.277943	0.337667	0.50361	0.619681	0.46
ACAT1	Filozoa	0.109997	0.130632	0.14798	0.195657	0.106663	0.205812	0.344089	0.215517	0
CISH	Metazoa	0.148904	0.14158	0.117568	0.111916	0.149497	0.139007	0.173638	0.352557	0.486486
DDB2	Metazoa	0.257547	0.299419	0.249581	0.24524	0.233023	0.258128	0.110122	0.154567	0
BSG	ParaHoxozoa	0.137685	0.12496	0.154179	0.144464	0.211948	0.130063	0.203286	0.247102	0.361696
SETX	Filozoa	0.254732	0.280158	0.319718	0.319363	0.276053	0.360044	0.426859	0.367301	0.492308
RIMS1	Metazoa	0.151033	0.0730897	0.0752385	0.111624	0.0991946	0.137145	0.163043	0.109756	NA
PEX1	Filozoa	0.207581	0.20327	0.227649	0.212098	0.169719	0.240481	0.341858	NA	0.104478
CCBE1	Bilateria	0.170138	0.115283	0.121305	0.111903	0.152507	0.114094	0.139961	0.139731	0.342466
AUH	Filozoa	NA	NA	0.0409387	0.0468957	0.0762686	0.201663	0.210262	0.104946	0.453608
MECP2	Deuterostomia	0.0661889	0.10311	0.065993	0.0684126	0.104054	0.0914573	0.0335731	0.0839002	0.322727
CEP41	Filozoa	0.156939	0.133661	0.209674	0.16	0.131623	0.184764	0.241405	0.159836	0.105691
RTTN	Filozoa	0.243142	0.193594	0.231845	0.237559	0.201212	0.223135	0.30642	0.280702	0.903226
SLC27A4	Filozoa	0.076317	0.0675651	0.0796819	0.063738	0.0591997	0.0721017	0.076584	0.20264	0.0726257
CAT	Filozoa	0.118951	0.128457	0.0771695	0.0811774	0.0970074	0.139549	0.149655	0.188369	0.172185
GP6	Vertebrata	0.443419	0.318334	0.305788	0.286024	0.200637	0.509856	NA	0.726899	0.618978
CYP2C9	Bilateria	NA	0.565907	0.284325	0.224988	0.267543	0.210688	NA	0.466267	0.243697
IL2RA	Vertebrata	0.409242	0.398261	0.420755	0.363807	0.444564	0.514578	0.418878	0.585652	0.529762
SLC17A8	Filozoa	0.177579	0.128949	0.098878	0.0875974	0.108996	0.105263	0.135961	0.221831	0.108014
SCARF2	Vertebrata	0.0503015	0.0847841	0.0769721	0.0810755	0.115785	0.0744159	0.0837727	0.0425717	0.207627
TPCN2	Metazoa	0.137729	0.144031	0.172448	0.186879	0.0114148	0.264445	0.184343	0.217712	0.502165
IL2RG	Metazoa	0.286437	0.358521	0.496774	0.411942	0.228051	0.320431	0.333333	0.757396	0.255034
SLC17A5	Filozoa	0.2125	0.208216	0.11686	0.119272	0.213408	0.247587	0.28852	0.170088	0.195876
AK1	Metazoa	0.0479685	0.0499569	0.143097	0.0759862	0.0241928	0.0753564	0.114567	0.0984529	0.39521
EMX2	ParaHoxozoa	0	0	0	0	0	0.00620664	0	0	1
SLC17A3	Vertebrata	0.468397	0.411847	0.44846	0.44424	NA	0.665157	0.754445	0.775401	0.674157
KNG1	Metazoa	0.57799	0.434629	0.483623	0.506309	0.323029	0.515698	0.676498	0.75498	0.582667
CDK5RAP2	ParaHoxozoa	0.413525	0.445187	0.401553	0.368874	0.457549	0.550656	0.530133	0.617512	0.9375
PABPN1	Filozoa	0.180749	0	0.0476599	0.055473	0.0830838	0	0	0.76044	0
ATPAF2	Filozoa	0.0919938	0.128956	0.115013	0.132867	0.0661278	0.0961484	0.0192823	0.105626	0.0862069
ITCH	Filozoa	0.0883838	0.0661731	0.0495701	0.0526038	0.0413005	0.169367	0.163855	0.429363	0.421875
FMO3	Filozoa	0.263361	0.274085	0.188483	0.235035	0.191787	0.190862	0.291829	0.43631	0.134409
DHFR	Filozoa	0.198526	0.209035	0.144134	0.11838	0.120154	0.247656	0.608392	0.228889	inf
AVP	Bilateria	0.0591007	0.0485127	0.0737277	0.0656586	0.0666667	0.1598	0.0804124	NA	0.3625
CHMP4B	Filozoa	0.0410256	0.0758178	0.022431	0.00359304	0.00790514	0.0222447	0	0.0484988	0.246753
BAX	ParaHoxozoa	0.0586081	0.183518	0.220374	0.195387	0.17489	0.242969	0.367387	0.46	inf
PLCG2	Filozoa	0.0407207	0.0423729	0.0337192	0.0294177	0.0300288	0.0371732	0.138416	0.0960265	0.0921053
BSND	Vertebrata	0.210998	0.310863	0.179383	0.169113	0.185276	0.271285	0.274868	0.42131	0.552
TRMU	Filozoa	0.105275	0.190934	0.113141	0.111346	0.117705	0.142145	0.213719	0.190893	0.175074
LPIN2	Filozoa	0.138638	0.0974281	0.092816	0.0972667	0.0949102	0.098344	0.110475	0.0835509	0.0793651
LPIN1	Filozoa	0.110399	0.12707	0.0821918	0.080396	0.0874981	0.110026	0.137189	0.112827	0.177083
GJB1	Deuterostomia	0.0113383	0.0147272	0.0152898	0.0134929	0.0202496	0.0159681	0	0	0
GJB3	Deuterostomia	0.0564735	0.0476537	0.0926518	0.0842524	0.0569585	0.0785915	0.0420008	0.0633147	NA
GJB2	Deuterostomia	0.00823792	0.0252998	0.0291857	0.0386512	0.0205071	0.0436412	0.0956996	0.0757282	0
GJB4	Deuterostomia	0.0428106	0.10039	0.0903279	0.0870799	NA	0.0739978	0.0685332	0.0972527	0.360759
GJB6	Deuterostomia	0.0218887	0.00977147	0.0203558	0.022652	0.0220411	0.0294928	0.109896	0.100984	0
C2orf71	Vertebrata	0.390166	0.450405	0.447579	0.434534	0.406738	0.470076	0.526482	0.513736	0.624
CERKL	Bilateria	0.248244	0.184909	0.202971	0.230423	0.242481	0.180711	0.0471023	0.290698	0.123288
KLF1	Metazoa	0.120151	0.0967453	0.132111	0.1444	0.194147	0.136132	0.184777	0.0961689	0.0745342
IDH2	Filozoa	0.0384051	0.0237226	0.032926	0.0328908	0.0205427	0.0338841	0.00990099	0.0173358	0.070922
ATP6V1B1	Filozoa	0.102628	0.0425327	0.0357274	0.0403164	0.060278	0.0375365	0.0383076	0.0165209	0.225806
HEATR2	Filozoa	0.119161	0.0900994	0.103923	0.107374	NA	0.130324	0.25544	0.16645	NA
SLC24A4	Filozoa	0.0483871	0.145127	0.052708	0.0566296	0.0791235	0.14819	0.0530217	0.0657734	0.11165
PRSS12	Deuterostomia	0.217506	0.129935	0.167483	0.196728	0.188777	0.154501	0.263699	0.21547	0.118519
BFSP2	Vertebrata	0.154699	0.170251	0.134826	0.152953	0.301303	0.164148	0.0973663	0.284306	0.194595
BFSP1	Vertebrata	0.332424	0.450214	0.309498	0.299837	0.187848	0.412583	0.322659	0.28538	0.0855263
TPH2	Bilateria	0.0784254	0.209776	0.0552667	0.0598634	0.0740291	0.0572402	0.109536	0.18622	0.117647
STS	Metazoa	0.132802	0.187317	0.0182795	NA	0.0672157	0.190488	0.269841	0.227642	0.315068
TRIP11	Filozoa	0.187005	0.193635	0.142758	0.141204	0.117409	0.228145	0.268293	0.349633	0.186047
MMP20	Filozoa	0.144586	0.128492	0.148454	0.151042	0.277574	0.153925	0.267811	0.594059	0.460674
POU1F1	Metazoa	0.1114	0.0752089	0.0522357	0.0337318	0.0801724	0.0765497	0.108127	0.0244755	0.0949367
TFG	Filozoa	0.109091	0.072845	0.0754717	0.0716817	0.108533	0.0528979	0.0625663	0.0201835	0
SCN1B	Vertebrata	0.123221	0.00263302	0.0280477	0.0279906	0.15097	0.131395	0.301487	0.390812	0.481186
SCN1A	Filozoa	0.0306947	0.0424646	0.0388037	0.0181107	0.0231465	0.0500849	0.0393701	0.0541126	0.04
CYP11B2	Vertebrata	0.176885	0.226682	0.186984	0.20229	0.263211	0.224516	0.217161	0.158721	0.220096
CYP11B1	Vertebrata	0.187301	0.242108	0.20537	0.20801	0.286896	0.256525	0.199906	0.09375	0.111872
SLC1A1	Metazoa	0.0843566	0.104255	0.0914894	0.100625	0.166553	0.0649142	0.117949	0.121262	0.439252
SLC1A3	Metazoa	0.03865	0.0362479	0.0228683	0.028307	0.033049	0.0613208	0.039173	0.0346154	0.105882
TGM1	Metazoa	0.0725029	0.072018	0.0745159	0.0783784	NA	0.0983362	0.097011	0.0926829	0.154545
GRHPR	Filozoa	0.078272	0.111762	0.155469	0.150869	0.0821845	0.117976	0.266827	NA	0.599478
ATP13A2	Vertebrata	0.109786	0.122487	0.104138	0.0974223	0.0733333	0.125992	0.100632	0.152439	0.186047
TGM5	Metazoa	0.200451	0.210233	0.138104	0.161508	0.132388	0.224506	0.184347	0.0994152	0.27439
SFTPB	Vertebrata	0.33103	0.255909	0.288747	0.247202	0.330126	0.38893	0.388889	0.35272	NA
SFTPC	Vertebrata	0.152106	0.12134	0.113401	0.112525	0.169379	0.138653	0.173191	0.259953	inf
TSG101	Filozoa	0.0529979	0.0658125	0.086181	0.0591236	0.00911162	0.0443986	0.288462	0.403423	0
SPTB	Filozoa	0.0692042	0.0687913	0.0633965	0.0568931	0.0581395	0.0596745	0.102719	0.121918	0.163399
GAMT	Filozoa	0.112235	0.12073	0.126234	0.124328	NA	0.132322	0.24696	0.388164	1.27119
IKBKG	ParaHoxozoa	0.0602232	0.0487892	0.0410169	0.0592964	0.0741904	0.0568428	0.062891	0.12468	0.239437
FCGR1A	Vertebrata	0.654663	0.714735	0.594079	0.417561	0.646389	0.657686	1.03346	0.622074	0.763158
FOXI1	Metazoa	0.102631	0.0970674	0.0869802	0.076582	0.0819144	0.0843423	0.058377	0.174129	0.336323
RARA	Bilateria	0.00491266	0.00687023	0.0435829	0.0137147	0.00768049	0.00768793	0.0139211	0.225252	0.203883
CLDN14	Deuterostomia	0.0499888	0.0175219	0.0223258	0.0206972	0.0324683	0.0192264	0.02352	0.0236082	0
DYM	Filozoa	0.0324694	0.0342082	0.0496124	0.0505206	0.120171	0.134044	0.0721545	0.448928	0
TSFM	Filozoa	0.199064	0.197426	0.187334	0.138732	0.212075	0.305398	0.447059	0.396783	0.516393
ADRA2C	Metazoa	0.0532688	0.0269195	0.0229498	0.0217791	NA	0.055484	NA	0.19686	0.386056
FADD	Metazoa	0.20399	NA	0.10531	0.107471	0.0536618	0.144508	0.177662	0.248634	0.337449
DYRK1A	Filozoa	0.0241287	0.0244735	0.00722892	0.0133879	0.012505	0.0155139	0.0199005	0.0616438	0
MKKS	Metazoa	0.273582	0.33235	0.319201	0.31802	0.302891	0.321923	0.23415	0.274678	0.946429
MTMR2	Filozoa	0.0300413	0.0148368	0.032794	0.0310633	0.0424159	0.0294568	0.0214067	0.0993228	0
WT1	Filozoa	0.0533532	0.0585614	0.0235516	0.0644435	0.0121145	0.00304971	0.0821317	0.0917927	0.0601852
DLG3	Filozoa	0.0548955	0.0319399	0.00800915	0.0102357	0.0326421	0.20073	0	0	0.341463
BARD1	Filozoa	0.237362	0.252991	0.374422	0.369978	0.287644	0.332641	0.340284	0.281853	0.303797
TPO	Metazoa	0.159494	0.164397	0.146116	0.139499	0.160488	0.175959	0.187033	0.133826	NA
HLA-DRB1	Vertebrata	0.402122	0.328019	0.295709	0.273601	0.226988	0.324612	0.2244	0.586207	0.48474
SMARCAL1	Filozoa	0.30319	0.298041	0.258677	0.28063	0.257436	0.319205	0.434783	0.184242	0.152778
PHGDH	Filozoa	0.227011	0.0827974	0.0619416	0.0570996	0.0731371	0.115253	0.0699374	0.0599769	0.0620155
SNAI2	ParaHoxozoa	0.0589235	0.0617861	0.0584824	0.0497395	0.0443562	0.0435685	0	0	0
KITLG	Metazoa	0.541467	0.36092	0.447188	0.445279	0.610885	0.205838	0.43097	0.171958	0
INPP5E	Filozoa	0.132942	0.152351	0.131187	0.13177	NA	0.127292	0.173248	0.0550796	0.215138
JAG1	Bilateria	0.0249046	0.0247368	0.0299862	0.0281117	0.0176775	0.0397284	0.164151	0.162232	0.0669643
FN1	Vertebrata	0.0746406	0.0911433	0.0900716	0.0812847	0.0919506	0.100734	0.154783	0.140065	0.110497
SLC2A4	Filozoa	0.0426778	0.078956	0.0481576	0.0442369	0.0298116	0.06875	0.19057	0.0311111	0.0862069
SLC2A2	Filozoa	0.218673	0.248885	0.180257	0.182856	0.268376	0.161136	0.291845	0.207273	0.0632911
SLC2A1	Filozoa	0.0437764	0.0472509	0.0198077	0.0233918	0.0443292	0.0340416	0.0430622	0.0304569	0.39604
RHO	Metazoa	0.0494638	0.0325411	0.0226986	0.0202395	0.0223261	0.0517241	0.0318979	0.0375	0
CLRN1	Deuterostomia	0.108185	0.109197	0.10196	0.120344	0.0872445	0.151684	0.231685	0.169884	0.213559
RHD	Vertebrata	0.774426	0.68396	0.458924	0.505956	0.474288	0.646083	0.741997	0.985735	2.91979
CCL2	Vertebrata	0.203707	0.241524	0.511436	0.545572	0.406794	NA	0.241079	0.0884956	0
CCL3	Vertebrata	0.406018	0.218456	0.17447	0.215847	0.202919	0.56342	0.414	0.492798	0.499391
NOBOX	Vertebrata	0.493211	0.432025	0.486777	0.493692	0.410948	0.484022	0.52749	0.487531	0.879121
CCL5	Vertebrata	0.451367	0.276221	0.238888	0.204839	0.155932	0.185291	0.28536	0.288856	1
NCSTN	Filozoa	0.0988422	0.11841	0.138102	0.134004	0.191844	0.128178	0.158807	0.113971	0.122807
BCKDK	Filozoa	0.0341433	0.0291821	0.030621	0.0370487	0.021547	0.0341283	0.0996495	0.088634	0.0797101
EXOSC3	Filozoa	0.14353	0.124957	0.204386	0.122994	0.0986376	0.105933	0.2364	0.19181	0.391892
AMELX	Vertebrata	0.443318	0.407556	0.544459	0.518746	NA	0.606115	1.4918	1.17778	1
ADAMTSL2	Metazoa	0.0565939	0.0575021	0.0505051	0.0538974	NA	0.0737502	0.0514927	0.0386352	0.0853081
HCCS	Filozoa	0.0733549	0.0834017	0.117251	0.152608	0.119018	0.150224	0.0977778	0.146538	0.327586
GFER	Filozoa	0.115939	0.0607306	0.14915	0.125982	NA	0.133379	NA	0.287371	0.785912
ADAMTSL4	Metazoa	0.228626	0.232577	0.254918	0.251677	0.202188	0.264179	0.254711	0.338264	0.236842
GNAI2	Filozoa	0.0136701	0.0341791	0.0126922	0.0125643	0.0180403	0.014901	0.0727802	0	0
TULP1	Filozoa	0.117945	0.133549	0.0902572	0.10963	0.121392	0.144303	0.150834	0.189836	0.766234
GAD1	Filozoa	0.142226	0.0303565	0.0293909	0.0319775	0.0251125	0.0246914	0.0497512	0.224405	0.18797
CYP26B1	Bilateria	0.0214477	0.0170395	0.0156368	0.0145418	0.0159087	0.014043	0.0221595	0.185027	0.0458453
EN2	Bilateria	0.16073	0.0661994	0.0626635	0.061727	0.0997359	0.0481389	0.101316	0.0647737	0
TACSTD2	Vertebrata	NA	0.0698452	0.0824112	0.0888539	0.109769	0.116683	NA	0.0305603	0.337349
SLC46A1	ParaHoxozoa	0.133058	0.123736	0.103538	0.105536	0.154351	0.116484	0.178624	0.073423	0.107784
ENG	Metazoa	0.27381	0.229687	0.226356	0.24707	0.240492	0.294316	0.443839	0.238833	0.126154
CD40	Vertebrata	0.434627	0.391169	0.29116	0.284487	0.300891	0.528965	0.630029	0.593764	NA
F12	Vertebrata	0.28443	0.246323	0.170564	0.193485	0.185904	0.183876	0.395349	0.322695	0.654762
F10	Vertebrata	0.105208	0.116017	0.103291	0.096752	0.0998103	0.102643	0.139393	0.129639	0
LYZ	Bilateria	0.324427	0.413208	0.392636	0.255754	0.442976	0.139408	0.652135	2.42424	0
EPAS1	Filozoa	0.0914352	0.115846	0.0884457	0.0847652	0.095346	0.100263	0.0484061	0.157698	0.0454545
ATP6V0A4	Filozoa	0.131921	0.276213	0.121766	0.131994	0.10948	0.152322	0.306964	0.128415	0.114094
ATP6V0A2	Filozoa	0.0597463	0.0585056	0.0584051	0.0486797	NA	0.128555	0.116955	0.0782609	0.0382166
GPR98	Filozoa	0.211191	0.223607	0.17482	0.204019	0.196384	0.20734	0.289448	0.365706	0.822581
PCDH19	Bilateria	0.027057	0.0290864	0.0258684	0.0265502	0.0319746	0.0237978	0.0569676	0.0991379	0.0190476
GUCA1A	Vertebrata	0.0236175	0.0305765	0.0261292	0.0223376	0.0267277	0.0375913	0.00988701	0.0213358	0.201571
CREBBP	Filozoa	0.0638298	0.061547	0.0501007	0.049569	0.0839587	0.0557907	0.130542	0.0658174	0.0588235
GUCA1B	Vertebrata	0.0671044	0.074917	0.0666746	0.0649104	0.053055	0.0896852	0.0479042	0	0
KRT75	Filozoa	0.086801	0.0974408	0.102488	0.113287	0.0809893	NA	0.134512	0.145191	NA
KRT74	Filozoa	0.159535	0.147984	NA	0.136394	NA	0.122317	0.134364	0.146582	0.211454
SERPINA10	Metazoa	0.0800571	0.0610311	0.215721	0.226955	NA	0.0114969	0.415628	0.92449	0.298165
TMEM126A	ParaHoxozoa	0.313865	0.386826	0.283976	0.301166	0.423191	0.387858	0.761708	0.532139	0
NODAL	Deuterostomia	0.120156	0.165929	0.144655	0.151507	0.0978589	0.164112	0.158955	0.147448	0.215426
ATM	Filozoa	0.154345	0.167205	0.164288	0.183649	0.177945	0.215071	0.228242	0.198473	0.39759
STXBP2	Filozoa	0.0334597	0.0286179	0.0293875	0.0326515	0.0367443	0.0392754	0.0576985	0.0432513	0.0915842
ATR	Filozoa	0.109911	0.107665	0.117431	0.118231	0.117565	0.13506	0.168467	0.135021	0.240506
BRIP1	Filozoa	0.357205	0.33014	0.181624	0.267706	0.274141	0.220138	0.238636	0.522825	0.174757
PDE11A	Filozoa	0.0760066	0.0828516	0.0636529	0.0659877	0.0728012	0.137315	0.0852632	0.162116	0.0840336
INF2	Filozoa	0.172988	0.120155	0.171542	0.112537	NA	0.135427	0.15123	0.0934097	0.149502
SLC24A5	Filozoa	0.186809	0.232792	0.114272	0.147914	0.228137	0.163249	0.201161	0.297521	0.363636
OSTM1	Filozoa	0.226591	0.145305	0.141658	0.193892	0.184169	0.163493	0.308989	0.1222	0.065
CYP1B1	ParaHoxozoa	0.170582	0.164989	0.105743	0.126211	0.110324	0.19644	0.244361	0.243636	0.666667
DNAJB2	Filozoa	0.120478	0.131317	0.153811	0.152286	0.0932341	0.185428	0.278711	0.342749	0
HFE2	Metazoa	0.166778	0.182906	0.145676	0.134223	0.0988921	0.139008	0.225148	0.339315	0.52381
VKORC1	Filozoa	0.091056	0.149687	0.133423	0.102632	0.118834	NA	0.190031	NA	0
DNAJB6	Filozoa	0.205882	0.214177	0.154594	0.170258	0.245061	0.113059	0.278078	0.305489	NA
FANCG	ParaHoxozoa	0.428238	0.372035	0.451067	0.397919	0.403303	NA	0.630491	0.550761	0.43038
FANCF	Filozoa	0.0081123	0.333703	0.107304	0.111999	0.247683	NA	0.321683	0.365432	0.827957
FANCE	Metazoa	0.342707	0.319338	0.315041	0.253456	0.277211	0.390672	0.321569	0.380753	0.373239
FANCC	Bilateria	0.456184	0.503693	0.480849	0.488939	0.483764	0.450766	0.438538	0.517935	0.409524
FANCB	Metazoa	0.564262	0.566754	0.765735	0.806191	0.592315	0.547756	0.583965	0.349462	0.218487
FANCA	Metazoa	0.342783	0.333988	0.304235	0.325035	0.316549	0.330425	0.369035	0.602344	0.313364
FANCM	Filozoa	0.390004	0.399163	0.142946	0.338206	0.367837	0.399072	0.421965	0.522124	0.448819
FANCL	Filozoa	0.194261	0.219794	0.229496	0.275571	0.216153	0.240468	0.416905	0.345924	0.184211
FANCI	Filozoa	0.22656	0.32402	0.212908	0.237927	0.302965	0.311003	0.261111	0.21562	0.329897
KISS1	Vertebrata	NA	0.287498	0.396093	0.474953	NA	NA	0.871515	0.443328	0.261603
F13B	Vertebrata	0.266359	0.268347	0.179945	0.18563	0.233054	0.2	0.323132	0.233838	0.148148
IL6R	Vertebrata	0.212462	0.255585	0.446475	0.391052	0.298516	0.307704	0.371554	0.14531	0.105263
ENO3	Filozoa	0.0124572	0.0164041	0.0255282	0.0175735	0.482882	0.0387033	0.0549769	0.131528	1
SYCP3	Metazoa	0.376803	0.352616	0.547365	0.607282	0.859193	0.592086	0.227213	0.0774854	0
COL17A1	Vertebrata	0.257182	0.18703	0.193037	0.202282	0.180267	0.23631	0.353535	0.475941	0.506329
ALOX5	Metazoa	0.060715	0.0605739	0.03347	0.0429273	0.0351799	0.0650819	0.134585	0.0726306	0.175127
ARSB	Filozoa	0.148573	0.17266	0.238405	0.220375	NA	0.154687	0.163501	0.316484	0.0526316
SLC22A18	Filozoa	0.206456	0.139553	0.122115	0.122943	NA	0.182186	0.273331	0.320183	0.460241
GRIK2	Bilateria	0.0421687	0.00239349	0.00136351	0.012987	0	0.0908219	0	0.280445	0
ACOX1	Filozoa	0.122751	0.103874	0.106468	0.0918024	0.0987884	0.112748	0.114259	0.124767	0.110236
SLC22A12	Filozoa	0.1756	0.169309	0.202152	0.197632	0.0509234	0.343494	0.309309	0.384292	0.144876
IRS1	ParaHoxozoa	0.129225	0.0752432	0.0793109	0.0876289	0.0847712	0.0821471	0.162215	0.0902935	0.353659
IRS2	ParaHoxozoa	0.0720897	0.101434	0.0720824	0.0723311	0.00538829	0.0898381	0.158317	0.102214	0.318755
CDK4	ParaHoxozoa	0.0434033	0.0691207	0.0569926	0.0636886	0.0413682	0.0324726	0.103979	0.0321285	0
HOXA2	Bilateria	0.0971026	0.0853315	0.0818662	0.0617716	0.0729521	0.106109	0.20339	0.476471	0
SLC22A5	Filozoa	0.132734	0.126499	0.177852	0.197163	0.0988408	0.190436	0.258578	0.115282	NA
SGSH	Metazoa	0.0581736	0.0953086	0.0400292	0.0472956	NA	0.075547	0.074174	0.104427	0.456172
IGLL1	Vertebrata	0.120093	0.163809	0.202703	0.314136	0.345556	0.350926	0.42244	0.484632	NA
LPAR6	Vertebrata	0.248543	0.149774	0.0595751	0.0661085	0.183476	0.205453	NA	0.325688	1
GLRA1	Deuterostomia	0.00294898	0.0200338	0.0160324	0.00907606	0.00739463	0.0743562	0.0301659	0.0199601	0
CEP57	Filozoa	0.159272	0.184783	0.167197	0.145301	0.183089	0.16628	0.317489	0.238095	0.178571
MSH2	Filozoa	0.0759295	0.191133	0.0696403	0.073149	0.143794	0.113965	0.0840764	0.0912921	NA
MSH3	Filozoa	0.261617	0.27894	0.20859	0.190351	0.179141	0.222508	0.367833	0.444444	0.242991
SF3B1	Filozoa	0	0.000968523	0.00107239	0.00111857	0.0963687	0.272317	0	0	0
MSH6	Filozoa	0.114749	0.157747	0.130458	0.147081	0.135088	0.131011	0.222778	0.15704	0.201681
CYP17A1	ParaHoxozoa	0.285747	0.318695	0.330226	0.324615	0.233952	0.32293	0.544944	0.358263	0.590637
RAB40AL	Bilateria	0.104623	0.0676269	0.0977633	0.108457	0.0631159	0.103986	0.116511	0.06866	0.134199
HMGCL	Filozoa	0.234533	0.231385	0.0850625	0.108203	0.113932	0.290982	0.394187	0.405519	0.125984
ODC1	Filozoa	0.0466524	0.331639	0.32553	0.0925261	0.0394254	0.0688291	0.0805128	0.160714	0.438356
CD320	Vertebrata	0.54111	0.303302	0.306604	0.375144	0.344192	0.392885	0.396892	0.640625	0.20915
ELAC2	Filozoa	0.161527	0.190303	0.148614	0.147852	0.202225	0.261385	0.403215	0.436345	0.481132
ANK1	ParaHoxozoa	0.0797546	0.082666	0.0764377	0.0717004	0.0838087	0.0946757	0.0988275	0.0993117	0.197861
ATG16L1	Filozoa	0.0579604	0.0984212	0.0936631	0.0850569	0.0923558	0.064794	0.394934	0.0859729	0.145161
WRAP53	Filozoa	0.164806	0.262636	0.228008	0.226336	0.272482	0.345251	0.296603	0.27451	0.488636
ADCK3	Metazoa	0.10635	0.135698	0.0812259	0.066798	0.0801585	0.089259	0.0594958	0.0598456	0.057971
HSPD1	Filozoa	0.0343484	0.359583	0.0283971	0.0258216	0.0205761	0.264288	0.015873	0.0677966	NA
SCN2A	Filozoa	0.0217975	0.0233838	0.0219612	0.018645	0.0198864	0.0912281	0.015855	0.0327635	0.0305677
NFKBIL1	ParaHoxozoa	0.106793	0.100299	0.0904359	0.0901364	0.093033	0.173752	0.171277	0.124706	0.371981
USH1C	ParaHoxozoa	0.0718048	0.0896802	0.0769458	0.0816941	0.0692327	0.0945858	0.153359	0.30513	0.303419
USH1G	Metazoa	0.016038	0.0244302	0.0206829	0.0197748	0.102756	0.0121951	0.0157407	NA	0.0208817
DNAJC19	Filozoa	0.0123746	0.0466975	0.215911	0.171875	0	0.0240964	0.0303527	0	1
PRKCH	Filozoa	0.0358579	0.0233362	0.0239822	0.0229709	0.0189921	0.0389474	0.0243493	0.310345	0.0666667
MATN3	Deuterostomia	0.193457	NA	0.146055	0.152859	0.104336	0.183416	0.195906	0.495979	0.574803
LIAS	Filozoa	0.101177	0.117446	0.0797792	0.0914297	0.0614192	0.0641628	0.216482	0.0993915	0.155844
DHH	ParaHoxozoa	0.0510289	0.0402062	0.0237822	0.0258607	0.10717	0.0188551	0.0283197	0.0499182	NA
PRKCA	Filozoa	0.0129322	0.0200177	0.0280626	0.00564263	0.00775877	0.0135517	0.0146163	0.0160735	0.115385
SDHAF2	Filozoa	0.113986	0.155321	0.121988	0.166921	0.235452	0.242987	0.140478	0.0850767	inf
PRKCG	Filozoa	0.0141962	0.0158898	0.00711859	0.00669543	0.0724277	0.0103612	0.0156507	0.24071	0
PDSS2	Metazoa	0.19541	0.153818	0.150275	0.166146	0.216938	0.150907	0.460076	0.264069	0.943396
CES1	Metazoa	0.280305	0.311397	0.241331	0.240796	0.241921	0.248834	0.413333	0.392978	0.502622
LMAN1	Filozoa	0.147631	0.143293	0.102408	0.0995641	0.146425	0.143885	0.180036	0.318841	0.173709
PADI4	Deuterostomia	0.248613	0.0398976	0.16864	0.175869	0.203024	0.248359	0.266332	0.0417759	0.121469
HBA1	Vertebrata	0.0983799	0.108626	0.0958504	0.0608048	NA	NA	0.178263	0.220361	NA
UCP1	Filozoa	0.283636	0.275639	0.161507	0.188028	0.176303	0.204844	0.226349	0.206801	0.262976
UCP2	Filozoa	0.0320647	0.0594175	0.0446937	0.0501643	0.0521411	0.0571546	0.0631148	0.179868	0.731707
HBA2	Vertebrata	0.0983799	0.108626	0.0958504	0.0608048	NA	NA	0.178263	0.220361	NA
NAT8L	ParaHoxozoa	0.0448867	0.14891	0.118038	0.136683	0.0388274	0.0688477	0.232868	0	NA
FFAR4	Bilateria	0.184961	0.125285	0.117912	0.0945293	0.150165	0.146043	0.151616	0.153774	0.3
FTL	Metazoa	0.231344	0.325858	0.1045	0.147727	0.0916858	0.438982	0.311433	0.941758	0.489842
SLC6A20	Metazoa	0.0757502	0.0670491	0.068301	0.0539821	0.0543781	0.111437	0.137461	0.0985678	0.176471
SPG11	Filozoa	0.308471	0.332362	0.280784	0.271508	0.343618	0.315739	0.327358	0.432749	0.4
NRL	Filozoa	0.117668	NA	0.0792577	0.0865253	0.0887864	0.0871252	0.498674	0.0910853	0
RAPSN	Bilateria	0.0236583	0.0244002	0.0134172	0.0150348	0.0175626	0.112121	0.130364	0.221096	0.0231481
ITPA	Filozoa	0.064632	0.0815246	0.0661417	0.0717243	0.0798904	0.183559	0.16277	0.311787	0.416667
FLVCR2	Filozoa	0.12257	0.132046	0.179788	0.145471	0.0951876	0.15349	0.204992	0.23176	0.385714
FKBP14	Metazoa	0.053012	0.0672566	0.0808975	0.0949018	0.0767442	0.063908	0.0613615	0.171233	0
ACTG1	Filozoa	0.0224211	0.000961333	0.00799352	0.00103928	NA	0	0	0	0.0364997
ADD1	Metazoa	0.0809022	0.0852053	0.100446	0.0943974	0.102901	0.103015	0.0834813	0.0583596	0.25
TBX21	Filozoa	0.0845771	0.066118	0.0988687	0.101632	0.0930623	0.0817346	0.0757962	0.112591	0
TBX20	Filozoa	0.0236652	0.0366347	0.00982351	0.01832	0.0314982	0.021329	0.0175146	0.0159915	0
RSPH4A	Filozoa	0.303324	0.364535	0.306546	0.336908	0.35751	0.372597	0.523867	0.383412	0.35
POMC	Vertebrata	0.141986	0.121458	0.0805782	0.0681877	0.0931446	0.156878	0.104372	0.0830861	0.135714
CHSY1	Filozoa	0.0333255	0.0304348	0.0363686	0.0347126	0.0196249	0.06363	0.0392035	0.0646688	0.100806
TPI1	Filozoa	0.0952231	0.118966	0.0583237	0.0862124	0.0737705	0.0629475	0.0471281	0.362101	0
SYNE1	Filozoa	0.120056	0.136775	0.0951734	0.0697884	NA	0.130333	0.155738	0.281147	0.278689
MAP3K8	Vertebrata	0.0373276	0.028179	0.0502283	0.0553803	0.034742	0.0985137	0.054757	0.0239163	0.0618893
PPP1R3A	Filozoa	0.5758	0.527091	0.42933	0.468732	0.530856	0.543994	0.479386	0.756238	0.530864
CNGB1	Filozoa	0.119766	0.248072	0.159132	NA	0.191355	0.265012	0.335002	0.300919	0.5
CNGB3	Filozoa	0.576402	0.547743	0.345028	0.42252	0.420558	0.388408	0.350427	0.373928	0.174672
MAP3K1	Filozoa	0.130587	0.138142	0.104725	0.0920038	0.0837892	0.115975	0.124451	0.264505	0.315068
IER3IP1	Filozoa	NA	0.0229036	NA	0.0310263	0.0305455	0.064834	0	0.0881846	1
TNFRSF13C	Vertebrata	0.342313	0.475041	0.326509	0.274357	0.335504	0.311291	0.362889	0.372581	0.435685
PLA2G6	Metazoa	0.0856463	0.115593	0.0693431	0.0713888	0.0859651	0.0682764	0.227431	0.254782	0.1
PLA2G7	Filozoa	0.291991	0.284797	0.281646	0.324441	0.286155	0.410207	0.327306	0.4307	1.36
PLA2G5	Deuterostomia	0.135753	0.0755159	0.116733	0.116443	0.0758468	0.240968	0.190602	NA	inf
MARVELD2	Vertebrata	0.154893	0.250673	0.150369	0.129744	0.0697921	0.147159	0.168845	0.185455	0.313725
NUP214	Filozoa	0.248937	0.166068	0.16732	0.257448	0.246825	0.360283	0.458568	0.529538	0.253623
TRPV4	ParaHoxozoa	NA	0.0218257	0.0262925	0.0213936	0.034376	0.0251504	0.066952	0.0113136	0.0863787
TRPV3	ParaHoxozoa	0.0613763	0.060274	0.049001	0.047619	0.138822	0.0607923	NA	0.219636	0.145833
ERBB2	Filozoa	0.0940736	0.0889012	0.11194	0.109017	0.0776982	0.117627	0.12963	0.120588	0.0780142
ERBB3	Filozoa	0.105425	0.097721	0.10336	0.100142	0.0770969	0.0865672	0.19958	0.15601	NA
CTSK	Vertebrata	0.104274	0.12083	0.157463	0.194607	0.120366	0.102749	0.153165	0.261261	1.12766
HAL	Filozoa	0.0746475	0.0745396	0.0585975	0.0631478	0.0677463	0.0875357	0.0827315	0.154762	0.336283
TBXAS1	Filozoa	0.231393	0.331024	0.217965	0.210366	0.192882	0.231433	0.266154	0.180435	0.519084
PEX26	ParaHoxozoa	0.321261	0.415466	0.2464	0.212676	NA	0.368517	0.32743	NA	0.576068
CTSA	Filozoa	0.124048	0.137844	0.166791	0.112901	0.0946838	0.116984	0.214679	0.115732	NA
CTSC	Filozoa	0.320071	0.458398	0.261591	0.251446	0.209067	0.269466	0.298727	0.340872	0.521739
CTSD	Filozoa	0.0561411	0.0596833	0.0749961	0.0915254	0.0993561	0.090259	0.190249	0.110524	NA
CCDC78	ParaHoxozoa	0.363652	0.373232	0.440704	0.356796	NA	NA	0.415332	0.398496	NA
SMARCAD1	Filozoa	0.11882	0.112079	0.0627631	0.0616324	0.0504862	0.0525362	0.0366714	0.0961538	0.116279
RPL10	Filozoa	0.307059	0	0	0	0.00502032	0.0113452	0	0.0992509	0.49162
RPL11	Filozoa	0	0.0275093	0	0	0	0.0322718	0.617006	0.833103	0.113879
FGFR4	Filozoa	0.0788616	0.0671776	0.0635676	0.0630185	0.0416402	0.112668	0.214085	0.259653	0.236842
FGFR2	Filozoa	0.0655665	0.133034	0.0353523	0.0604651	0.026928	0.0370247	0.323741	0.41205	0.0545455
FGFR3	Filozoa	0.0821684	0.0814887	0.0489607	0.0484065	NA	0.0617761	0.0814408	0.0208551	0.293698
FGFR1	Filozoa	0.0114046	0.0194384	0.0112016	0.0104485	0.00680706	0.0248042	0.051458	0.0271003	0
B3GALNT1	Vertebrata	0.0852979	0.108685	0.0702148	0.0628968	0.101998	0.0634119	0.0572917	0.130326	0.611111
NME8	Filozoa	0.53321	0.486933	0.444964	0.426026	0.372822	0.456566	0.449793	0.585271	0.89404
FREM2	Metazoa	0.129244	0.127864	0.0952452	0.0914755	0.11864	0.128613	0.164469	0.158035	0.285714
FREM1	Metazoa	0.286486	0.277881	0.265835	0.260964	0.257589	0.28448	0.328467	0.365714	0.288462
SYP	Filozoa	0.0811466	0.0887026	0.0381739	0.0432	0.17753	0.0566544	0.113789	0.0550098	0.322034
PRRX1	Bilateria	0.00720865	0.130989	0.00544135	0.00620904	0.241245	0.0148654	0.0340502	0	1
VIPAS39	Metazoa	0.04	0.0402943	0.0608716	0.0494425	0.0451531	0.0894602	0.262735	0.0610932	0
EMD	Filozoa	0.258019	0.171786	0.170692	0.165207	0.151596	0.173995	0.34086	0.413068	0.428571
RGR	Vertebrata	0.160671	0.119859	0.139458	0.147934	0.132267	0.153548	0.092337	0.0672083	0.122951
CHI3L1	Filozoa	0.16922	0.202395	0.145568	0.215501	0.109804	0.168745	0.182972	0.155646	0.151316
DUOX2	Metazoa	0.152174	0.179307	0.136313	0.127296	0.160453	0.153163	0.183402	0.394789	0.222222
EPB42	Metazoa	0.385811	0.399509	0.315731	0.309384	0.243622	0.394563	0.477516	0.467406	1.32143
EPB41	Filozoa	0.12466	0.116889	0.101323	0.100322	0.145062	0.138711	0.220144	0.457071	0.391304
MATR3	Bilateria	0.0666667	0.0504365	0.0416497	0.0280743	0.0348361	0.0157928	0.125683	0.479821	0.333333
TIMM8A	Filozoa	0.0218978	0.0578878	0.0718848	0.110956	0	0	0	0	1
FBLN1	ParaHoxozoa	0.0878018	0.0768168	0.0948167	0.0997857	0.0992391	0.0818871	0.152036	0.187441	0.0973349
STIL	Filozoa	0.402539	0.3892	0.330756	0.29634	0.413773	0.427905	0.415051	0.581818	0.747475
NT5E	ParaHoxozoa	0.204173	0.260982	0.147252	0.156276	0.203984	0.132628	0.152174	0.0871261	0.102564
AFF2	ParaHoxozoa	0.17187	0.136135	0.146084	0.157465	0.190892	0.205614	0.356695	0.227979	0.592798
VPS37A	Filozoa	0.158051	0.279301	0.128062	0.136425	0.140359	0.122729	0.0849732	NA	0.0964912
PNPLA2	Filozoa	0.0808693	0.103187	0.0603874	0.0667116	NA	0.0683346	0.144772	0.219219	0.0854093
CARD9	Deuterostomia	0.0442087	0.091	0.0396323	0.0395221	NA	0.0496693	0.0559563	0.0295443	0.0436747
RRM2B	Filozoa	0.154876	0.102588	0.160417	0.0874898	0.112031	0.17658	0.0709505	0.276978	1
PNPLA6	Filozoa	0.0314077	0.0350089	0.0345543	0.0284974	0.0293341	0.0306476	0.106696	0.322135	0.0625
SMPD1	Filozoa	0.175523	0.18025	0.174841	0.190025	0.17373	0.194997	0.26045	0.237049	0.217593
NPPA	Vertebrata	0.156737	0.131392	0.183847	0.160341	0.206095	0.189216	0.271879	0.610132	0
KIAA0196	Filozoa	0.0232418	0.0543634	0.0446005	0.0391931	0.031202	0.0298507	0.0503212	0.194362	0
FRZB	ParaHoxozoa	0.0566494	0.0652366	0.0839863	0.09545	0.0727944	0.0714576	0.0331447	0.0445469	0
PHKA1	Filozoa	0.103896	0.0959302	0.0870968	0.0837075	0.0970772	0.137624	0.171717	0.180328	0.189189
GCKR	Filozoa	0.135077	0.367758	0.135982	0.130936	0.128852	0.191156	0.369305	0.136763	0.516484
PHKA2	Filozoa	0.0630915	0.0665663	0.0753	0.103766	0.0739802	0.0912262	0.0632479	0.0485133	0.304878
PDP1	Filozoa	0.0304183	0.0260082	0.0266711	0.0266089	0.11769	0.0476923	0.0200946	0.030853	0.435484
UBA1	Filozoa	0.100813	0.0367063	0.0392363	0.0491273	0.04487	0.0503216	0.0774527	0.156322	NA
CCM2	Filozoa	0.0875421	0.105039	0.0680771	0.0783931	0.113051	0.0647758	0.141586	0.0284091	0.0704225
ABCA12	Filozoa	0.155166	0.141047	0.0930573	0.113078	0.137189	0.141846	0.18374	0.198138	0.347826
TP53	Filozoa	0.185689	0.242059	0.226889	0.216363	0.14553	0.234052	0.364078	0.282383	0
NAA10	Filozoa	0.0267976	0.0145094	0.050224	0.0471494	0.0236059	0.0184596	0.0461733	0	0
GNAS	Filozoa	0.41864	0.401436	0	0.4207	0.0847273	0.344791	0.365424	0.364826	0.507692
MED13L	Filozoa	0.0777011	0.0772776	0.0903591	0.0873399	0.0826331	0.0742779	0.113885	0.104683	0.113636
CDHR1	Vertebrata	0.131235	0.187957	0.147311	0.145031	0.149599	0.138594	0.186107	0.200338	0.148352
MOGS	Filozoa	0.187034	0.176189	0.139578	0.132751	0.170545	0.156836	0.291232	0.309565	0.557692
ARHGEF9	Metazoa	0.0421825	0.219192	0.0635995	0.0206319	0.0341649	0.0271596	0.101386	0.333714	0.131148
DPAGT1	Filozoa	0.0778182	0.0960065	0.0969852	0.0809109	0.0917538	0.101593	0.158133	0.238235	0.52
CRYGS	Deuterostomia	0.137184	0.180175	0.09281	0.113503	0.0463543	0.124327	0.0631488	0.00714234	inf
KRT3	Filozoa	0.165969	0.134867	0.129241	0.124061	0.097791	0.126577	0.166119	0.21519	0.179878
KRT2	Filozoa	0.198105	0.196856	0.180218	0.181818	0.171644	NA	NA	0.26658	0.765957
KRT1	Filozoa	0.164165	0.154562	0.124833	0.155861	0.102736	0.224765	0.141219	0.100267	NA
KRT5	Filozoa	0.0457433	0.0423077	0.0572761	0.0914336	0.0425875	0.0571892	NA	0.0225787	NA
ACVR1	Metazoa	0.0181336	0.00697504	0.0251137	0.0158696	0.0134503	0.00852018	0.0438024	0.0195652	0.079646
IL1B	Vertebrata	0.79898	0.655106	0.417201	0.394158	0.517505	0.426206	0.297886	0.408734	0.268908
CRYGC	Deuterostomia	0.0834798	NA	0.0415509	0.0523979	0.0539384	0.0897531	0.0895934	0.097629	0.0970464
CRYGD	Deuterostomia	0.104614	0.0888249	0.126188	0.0883103	0.152009	0.130518	0.221379	0.164537	0
MC2R	Vertebrata	0.0681512	0.145345	0.0563221	0.0568248	0.0712769	0.0848268	0.11857	0.122554	0.110687
FRMD7	Vertebrata	0.24281	0.230569	0.186296	0.182369	0.199059	0.298875	0.46114	0.436482	0.308219
RBM8A	Filozoa	0	0.00106242	0.00099552	0.0181343	0	0	0	0	0
KRT81	Filozoa	0.0404378	0.0496656	0.0544065	0.0506102	0.0518986	0.0616804	0.0288141	0.0324241	0.0296392
TALDO1	Filozoa	0.0269461	0.0373572	0.218511	0.0417687	NA	0.133962	0.0653128	0.110526	0.175325
MASTL	Filozoa	0.224858	0.207504	0.29819	0.321286	0.253049	0.375049	0.297479	0.240566	1
KRT85	Filozoa	0.0325689	0.0384214	0.0455556	NA	0.0301624	0.0381994	0.0914898	0.028169	0.0294118
CASK	Filozoa	0.0216346	0.0181488	0.0132939	0.00572917	0.00330469	0.031441	0.0102249	0.0968523	0
KRT6B	Filozoa	0.0929073	0.178367	0.204635	0.127441	0.0771015	0.118308	0.0973817	0.0937766	0.0671256
TSEN2	Metazoa	0.294951	0.280702	0.235379	0.241218	0.219125	0.387442	NA	0.446717	0.191781
CASR	Filozoa	0.0532787	0.0534884	0.0458702	0.0424159	0.0768931	0.0547806	0.0714286	0.0696762	0.118644
NMNAT1	Filozoa	0.175917	0.167317	0.122939	0.138978	0.0863902	0.145979	0.165767	0.165232	inf
ALOX12B	Metazoa	0.0853081	0.0870647	0.0826028	0.0875279	0.115008	0.101272	0.0918811	0.0372603	0.0779221
RPS19	Filozoa	0.385459	0	0.0111343	0.0114464	0.0131839	0	0	0	0
PUS1	Filozoa	0.12213	0.0843589	0.0817604	0.0879935	0.0514966	0.0698521	0.0929825	0.0944662	0.103594
COCH	Vertebrata	0.0861917	0.110884	0.202655	0.0702754	0.0666667	0.136047	0.196833	0.0455696	0
EPB41L1	Vertebrata	0.0555374	0.0512204	0.177749	0.049299	NA	0.0417522	NA	NA	0.0409836
NDUFA2	Filozoa	0.14987	0.0861959	0.113797	0.083417	0.0452635	0.133254	0.188723	0.120321	1.29577
NDUFA1	Filozoa	NA	0.295634	0.0825285	0.115838	0.489061	NA	0.839539	104.333	inf
COMP	Metazoa	0.0444333	0.0421474	0.0343741	0.0388508	NA	0.0399433	0.0632511	0.116678	0.261011
COMT	Filozoa	0.145047	0.161766	0.101718	0.0941633	0.149674	0.14128	0.174199	0.222813	0.0962733
NDUFA9	Filozoa	0.27992	0.306746	0.232154	0.213137	0.374288	0.360349	0.555959	0.516361	0.217877
SALL4	Filozoa	0.124533	0.101547	0.156063	0.160775	0.101131	0.122005	0.187982	0.146154	0.261905
SALL1	Filozoa	0.123109	0.127131	0.112053	0.11253	0.100452	0.0746522	0.104167	0.257525	0.641791
WAS	Filozoa	0.205768	0.169512	0.172707	0.1495	0.202203	0.164819	0.296582	0.485269	NA
TARDBP	Metazoa	0.0197589	0.0313294	0.0737595	0.0388561	0.0493853	0.214755	0.0575731	0.0415879	0
DFNA5	ParaHoxozoa	0.301982	0.429086	0.392157	0.254219	0.219219	0.340837	0.339192	0.394945	0.338462
WNT3	Metazoa	0.00151745	0.0026355	0.00681179	0.00757202	0.00704777	0.0402282	0.00807868	0	0
IL13	Vertebrata	0.386087	0.418964	0.327018	0.303125	0.330515	0.5	0.511129	0.703462	0.822222
AGXT	Metazoa	0.110225	0.127077	0.114049	0.112725	0.0958348	0.136266	0.125435	0.139082	0.479532
WNT4	Metazoa	0.0407347	0.026168	0.00827815	0.00590043	0.0505975	0.0155674	0.0883642	0	0.371476
IL6	Vertebrata	0.838564	0.935411	0.890295	0.85934	0.466235	1.15301	0.854392	0.281955	0.323077
UBE2A	Filozoa	0	0	0	0	0	0	0	0	0
PALLD	Deuterostomia	0.198606	0.0678042	0.0591737	0.120556	0.129059	0.196538	0.21857	0.375231	0.164773
CNTNAP2	Filozoa	0.0728335	0.060946	0.0853311	0.0551937	0.0541219	0.0620139	0.0368664	0.053719	NA
BLMH	Filozoa	0.112065	0.119418	0.0926366	0.101418	0.133279	0.108837	0.263027	0.438298	0.103448
C9orf72	Filozoa	0.0224138	0.0958294	0.0203848	0.0187177	0.0253165	0.0181905	0.0347222	0.0995025	0.184466
PALB2	ParaHoxozoa	0.539653	0.581975	0.55841	0.507593	0.53351	NA	0.58075	0.523397	0.54023
SAT1	Filozoa	0.332122	0.0530351	0.0572215	0.0453187	0.0365217	0.315758	0.499029	0.78301	1
SLURP1	Vertebrata	0.188022	0.178771	0.185541	0.205104	NA	0.478305	0.49621	0.3912	0
BPGM	Vertebrata	0.083134	0.0604534	0.0799465	0.0734031	0.0299919	0.0591133	0.0847933	0.0772595	0.299213
ROGDI	Filozoa	0.0214727	0.0475548	0.0147192	0.0212819	0.0455322	0.039759	0.058226	0.00673725	0.0880503
AIP	Metazoa	0.042029	0.0358805	0.0400704	0.0326352	NA	0.030725	0.042582	0.104358	0.135417
P2RX1	Filozoa	0.0757674	0.0716463	0.0744752	0.0784372	0.0837194	0.0740481	0.0785677	0.0711436	0.0541872
INSR	Filozoa	0.0419274	0.0334293	0.0280734	0.0299591	0.0206469	0.0363675	0.244487	0.0541935	0.189119
IL23R	Vertebrata	0.36093	0.436123	0.323651	0.330238	0.398725	0.395999	0.431731	0.4803	0.418605
GNE	Filozoa	0.0563433	0.0522799	0.010533	0.0237095	0.0416398	0.140351	0.034188	0.0217391	0.137255
RB1CC1	Filozoa	0.0966887	0.0936908	0.1204	0.12323	0.153405	0.110322	0.149502	0.19086	0.263158
SPTBN2	Filozoa	0.0488821	0.037668	0.0323167	0.0334032	0.0251791	0.0474789	0.0589693	0.0549451	0.125
ANKRD11	Filozoa	0.094983	0.0888911	0.0801107	0.0790578	0.069053	0.114021	0.111354	0.145631	0.16
KLF11	Metazoa	0.319405	0.334854	0.274448	0.283567	0.212227	0.329911	0.526614	0.291248	0.515385
TFAP2A	Metazoa	0.0229682	0.300829	0.0589162	0.023616	0.169261	0.0552536	0	0	0
TFAP2B	Metazoa	0	0.00111982	0.0145662	0	0.00610128	0	0	0.0194932	0
GDF6	Filozoa	0.0683135	0.18707	0.0902322	0.0750285	0.0749518	0.0660531	0.0652504	0.0557823	0.238866
GDF5	Filozoa	0.0602219	0.114112	0.110435	0.111784	0.0846438	0.0669856	0.093673	0.137011	0.507463
GBE1	Filozoa	0.146156	0.168456	NA	0.0884415	0.125505	0.110341	0.145513	0.205047	0.21875
SUOX	Filozoa	0.225144	0.226067	0.192583	0.190342	0.165017	0.221278	0.266234	0.269316	0.226891
DPP6	Filozoa	0.069601	0.0607049	0.0414889	0.0420456	0.0788607	0.0694062	0.277214	0.135478	0.320463
CPT1A	Filozoa	0.0622069	0.0494871	0.0603553	0.0634155	0.0702516	0.0934261	0.109329	0.129933	0.102703
ANXA5	Vertebrata	0.0535568	0.0439151	0.0640639	0.0617773	0.0783943	0.10155	0.0889328	0.15222	0
POU3F4	Metazoa	0.0411622	0.0411733	0.0151947	0.016339	0.0210261	0.0659838	0.0383112	0.0375587	0.0884354
CEP63	ParaHoxozoa	0.31737	0.283388	0.142466	0.210156	0.234698	0.431094	0.473008	0.355748	0.938776
MCM6	Filozoa	0.0521111	0.0417362	0.0299489	0.0416122	0.0597081	0.231311	0.054115	0.0458015	0.5
GCLM	Filozoa	0.0568451	0.0850168	0.0719496	0.0635986	0.194444	0.073071	0.0814132	0.0888889	0
PCNT	Filozoa	0.271316	0.284589	0.222558	0.243562	0.292294	0.349497	0.386745	0.418854	0.535
AGTR2	Deuterostomia	0.0814761	0.0707821	0.0948992	0.103705	0.161913	NA	0.258393	0.0809969	0.254545
SQSTM1	Metazoa	0.135984	0.0599071	0.0659744	0.0810144	0.0645841	0.0711262	0.0823986	0.104425	0.0338983
SAMHD1	Filozoa	0.382501	0.383816	0.20163	0.225837	0.169953	0.339193	0.5	0.580935	0.349206
LDB3	Metazoa	0.126647	0.098259	0.172876	0.101493	0.0580734	0.0991402	0.189951	0.0655738	0
ANO10	Filozoa	0.152133	0.130242	0.0929117	0.0689964	0.0625963	0.105326	0.13099	0.239161	0.161074
NDUFS1	Filozoa	0.0683829	0.0630631	0.0706926	0.077455	0.0443967	0.0435169	0.0991649	0.401216	0.105556
NDUFS2	Filozoa	0.0689829	0.0520596	0.100025	0.107106	0.0850732	0.103901	0.262213	0.1875	0.344828
NDUFS3	Filozoa	0.155303	0.120063	0.205882	0.193872	0.150804	0.186187	0.447692	0.194575	0.133333
COQ9	Metazoa	0.167658	0.175457	0.149866	0.0998535	0.144617	0.119385	0.156972	0.446499	0.37931
SECISBP2	Filozoa	0.256488	0.283118	0.304858	0.262311	0.355236	0.356806	0.393908	0.587379	0.757576
NDUFS6	Filozoa	0.176653	NA	0.1029	0.102842	0.0665268	0.191273	0.230651	0.35745	0.6133
NDUFS7	Filozoa	0.057088	0.276915	0.0469834	0.0415787	NA	0.100809	0.163663	0.215708	0.372294
NDUFS8	Filozoa	0.0440038	0.0409404	0.0603053	0.0459417	NA	0.0613365	0.0821124	0.102971	0.553977
AHCY	Filozoa	0.0757093	0.149086	0.0334711	0.0265355	0.0217171	0.112155	0.413715	0.146444	0
HEPACAM	Vertebrata	0.0633907	0.0847282	0.0823497	0.0443396	0.0387827	0.0588087	0.0500596	0.0445705	0.112299
COQ2	Metazoa	0.261985	0.222287	0.229987	0.198785	0.18581	0.272893	0.395125	0.437828	0.561905
DHDDS	Filozoa	0.0590986	0.0636057	0.08915	0.0708513	0.0597177	0.187177	0.0677765	0.037037	0.166667
TIMP3	ParaHoxozoa	0.0084246	0.00912201	0.0276052	0.0198511	0.0286696	0.0116732	0.00770416	0.248711	0
USH2A	Metazoa	0.279042	0.282176	0.289844	0.301523	0.278864	0.281392	0.276279	0.324042	0.581818
CTRC	Vertebrata	0.122403	0.107836	0.103472	0.108699	0.107211	0.112821	0.144305	0.27232	0.104405
HBD	Vertebrata	0.221962	0.31618	0.285448	0.30423	0.175469	0.239825	0.426532	0.644983	0.204969
TECTA	Filozoa	0.0382699	0.0359546	0.0320076	0.0285583	0.0466507	0.0434015	0.0687098	0.111896	0.234899
HBB	Vertebrata	0.162319	0.274704	0.238175	0.218458	0.15466	0.219368	NA	NA	0
CHMP2B	Filozoa	0.00803674	0.0694486	0.00291324	0.00300958	0.0199907	0.0427152	0.207631	0.103041	0
EPO	Vertebrata	0.327955	0.239013	0.161569	0.189402	0.243078	0.207191	0.438849	0.387962	0.186047
PNLIP	ParaHoxozoa	0.176113	0.183604	0.204628	0.211886	0.257319	0.295638	0.538739	0.381564	0.229075
MS4A2	ParaHoxozoa	0.672962	0.778262	0.619614	0.641304	0.550605	0.81851	0.744751	0.987719	0.466135
NHLRC1	Vertebrata	0.124059	0.129008	0.120304	0.14196	0.0992989	0.137094	NA	0.0997567	0
BCS1L	Metazoa	0.0894515	0.0990712	0.0604012	0.0869796	0.0573963	0.0526316	0.381068	0.116776	0.370091
PPT1	Filozoa	0.194283	0.130769	0.146794	0.14894	0.143739	0.205442	0.198509	0.0902367	0.376344
WWC1	Filozoa	0.0773067	0.0848533	0.0758045	0.0816781	0.0893686	0.161536	0.257864	0.253082	0.107438
RXFP2	Metazoa	0.273053	0.2509	0.178251	0.191595	0.280576	0.212786	0.504708	0.698745	1.4359
DSC2	Vertebrata	0.235121	0.240131	0.185005	0.204914	0.280225	0.241012	0.318722	0.300493	0.549618
DSC3	Vertebrata	0.22449	0.217438	0.166379	0.1756	0.251106	0.205462	0.352707	0.477285	0.281437
WHSC1L1	Filozoa	0.0888657	0.096947	0.112278	0.10471	0.0772929	0.104865	0.0940171	0.256223	0.484848
GOT1	Filozoa	0.0950828	0.104442	0.100206	0.0904697	0.118142	0.152154	0.242398	0.509148	0
PYGL	Filozoa	0.0714286	0.0755127	0.0449257	0.0485272	0.0502687	0.0658926	0.066426	0.0894569	0
PYGM	Filozoa	0.0200146	0.0198333	0.0205079	0.0189761	0.0169976	0.038221	0.176888	0.0183908	0.155629
SOD3	Vertebrata	0.160637	NA	0.0762288	0.00240695	0.155498	NA	0.085582	0.0902806	1
HOGA1	Metazoa	0.0963964	0.0994475	0.121966	0.103753	0.0937136	0.127072	NA	0.208178	NA
ZNF365	Metazoa	0.201762	0.303671	0.225204	0.241116	0.393116	0.374442	0.772575	0.741365	0.478261
GRXCR1	Filozoa	0.0778509	0.11556	0.0930338	0.068741	0.0614035	0.0698883	0.176094	0.0888639	0.649351
FASLG	ParaHoxozoa	0.177022	0.16925	0.296821	0.318008	0.220791	0.286422	0.144737	0.0908131	0.113475
PRF1	Vertebrata	0.181362	0.157088	0.229803	0.23231	0.171565	0.28758	0.322657	0.21267	0.241026
PMS2	Filozoa	0.271365	0.254275	0.245668	0.234249	0.183871	0.274987	0.378858	0.332268	0.327273
SEMA7A	Vertebrata	0.0775671	0.0738988	0.0920055	0.0972792	NA	0.0613374	0.160395	0.0737327	0.343023
BRAT1	Filozoa	0.194772	0.200165	0.207284	0.196453	NA	0.205837	0.194085	0.235294	0.151235
HSD11B2	Filozoa	0.112175	0.206433	0.148129	0.126546	0.131922	0.14772	0.350851	0.175	0.106796
ROBO3	ParaHoxozoa	0.148113	0.149058	0.196208	0.155319	0.147587	0.162189	0.192863	0.357783	0.199029
ROBO2	ParaHoxozoa	0.042462	0.068498	0.0474517	0.0489016	0.0468283	0.0304587	0.0625584	0.0446224	0.175
TLR3	Deuterostomia	0.246479	0.271038	0.180017	0.211885	0.21234	0.234455	0.172009	0.362179	0.398438
TLR1	Deuterostomia	0.399091	0.339155	0.0200657	0.261417	0.327527	0.391012	0.44162	0.561798	1.18841
TLR4	Vertebrata	0.555416	0.495235	0.416091	0.405441	0.57169	0.591985	0.5941	0.721719	0.589744
TLR5	Vertebrata	0.101516	NA	0.293434	0.284311	0.243855	0.414379	0.384744	0.610478	NA
RNF6	Deuterostomia	0.240198	0.218669	0.195816	0.237749	0.174148	0.194687	0.382743	0.435115	0.0428571
MYO15A	Filozoa	0.11687	0.105915	0.123806	0.107555	0.0490394	0.117115	0.196302	0.240316	0.1893
VPS13B	Filozoa	0.193573	0.241407	0.153177	0.151949	0.140565	0.176107	0.231334	0.234694	0.349206
SLC19A2	Filozoa	0.0966469	0.071244	0.119133	0.102927	0.092387	0.106719	0.171482	0.0861813	0
AVPR2	ParaHoxozoa	0.127568	0.138577	0.10203	0.102288	0.11881	0.111149	0.200162	0.14484	0.0634921
SCN3B	Vertebrata	0.0222416	0.0238027	0.0117215	0.0164809	0.0398241	0.0187635	0	0.0695103	0
SLC7A9	Filozoa	0.0679012	0.0805463	0.0857489	0.0925622	0.107672	0.071604	0.177096	0.198505	0.241758
HLA-C	Vertebrata	0.326389	0.378145	0.231739	NA	0.275604	0.322071	0.470738	0.475229	0.48736
HLA-B	Vertebrata	0.339258	0.338465	0.201522	NA	0.320786	0.402962	0.440436	0.40205	0.540909
NFKBIA	Filozoa	0.106893	0.0838304	0.104824	0.0864279	0.0427925	0.127248	0.0944327	0.0188206	0.147368
KCNJ11	Filozoa	0.0172343	0.0192561	0.0159418	0.0204626	NA	0.0252974	0.0221498	0.0315789	0.0939597
KRT9	Vertebrata	0.496234	0.436873	0.32674	0.311764	NA	0.428861	0.303877	0.377393	0.164948
FLG	ParaHoxozoa	NA	0.337935	NA	NA	NA	NA	0.749466	0.712269	0.991655
FAM161A	Metazoa	0.465871	0.501371	0.436402	0.403595	0.411085	0.55245	0.805128	0.352349	0.297753
HARS	Filozoa	0.063416	0.0721169	0.0660734	0.0577795	0.05	0.0626948	0.094984	0.0427215	0.128571
UBE3A	Filozoa	0.0411373	0.0631518	0.0629108	0.0678643	0.0504467	0.0247678	0.0154959	0.147059	0
SUCLG1	Filozoa	0.100689	0.104813	0.102584	0.0722628	0.0817859	0.156325	0.0634179	0.134848	0.41791
SLC35A1	Deuterostomia	0.191275	0.171904	0.0756746	0.0996496	NA	0.0746578	0.0700326	NA	0
TFE3	Filozoa	0.0572936	0.0533652	0.0504381	0.0450602	0.0688172	0.0565871	0.398973	0.0692521	0.147727
RPGRIP1	Metazoa	0.372218	0.389275	0.357457	0.470905	0.431339	0.487021	0.509535	0.443289	0.62
DLX5	Metazoa	0.0502073	0.0245837	0.0562448	0.0509409	0.0378334	0.0335821	0.126482	0.0912698	0
MYD88	Metazoa	0.124922	0.0645379	0.120872	0.139876	0.0581918	0.145014	0.148936	0.099187	0.229592
DLX3	Metazoa	0.00739827	0.192252	0.0195954	0.0168622	0.00694611	0	0.0128425	0	1
EPM2A	ParaHoxozoa	0.227542	0.0590045	0.0696271	0.0871474	NA	0.0611477	0.125289	0.0801131	0.0580357
ACVRL1	Metazoa	0.0599744	0.0718954	0.0644966	0.0725322	0.0271903	0.129759	0.102892	0.0634775	0
PGM1	Filozoa	0.147846	0.138517	0.0792249	0.0866635	NA	0.119993	0.0497462	0.0787402	0.273438
LMX1B	Metazoa	0	0.000900901	0.00142988	0.000972763	0.0745149	0	0.0352423	0	0
ABCB11	Filozoa	0.176434	0.239165	0.224697	0.206006	0.159303	0.176706	0.184534	0.277465	0.170103
SLC26A3	Filozoa	0.25648	0.276824	0.22019	0.218577	0.256165	0.400952	0.896401	0.937888	0.49569
SLC26A4	Filozoa	0.152239	0.161905	0.110222	0.129719	0.140786	0.124364	0.203722	0.149792	0.297297
TMPRSS6	Deuterostomia	0.0613319	0.102676	0.0893959	0.096178	NA	0.0818146	0.0687744	0.0742625	0.109966
FGF9	Metazoa	0	0	0.00829563	0.00649159	0	0.0340426	0.278061	0.340927	1
FGF8	Metazoa	0.0717145	0.0726668	0.00380457	0.100397	0.0720691	0.0139224	0.23851	0	0.0636943
SART3	Filozoa	0.108076	0.102533	0.0867317	0.0755287	0.0843756	0.142191	0.110565	0.123499	0.0833333
FGF3	Metazoa	NA	NA	0.100853	0.0998581	NA	0.0860352	0.0647042	0.0628707	0.230263
GATAD1	Metazoa	0.0563536	0.0158364	0.0691489	0.0519878	0.053799	0.0301769	0.0708599	0.104046	0.354167
PMP22	Filozoa	0.0933518	0.150485	0.100089	0.143245	0.0243028	0.0679377	0.0906801	0.0510295	1
BCAM	Deuterostomia	0.16987	0.224849	0.182204	0.167129	0.265693	0.162166	0.214564	0.161157	0.369146
STAT1	Filozoa	0.0492942	0.0485339	0.0536609	0.0497336	0.0482315	0.0830116	0.0869061	0.0756501	0.0301508
GCH1	Filozoa	0.0608696	0.0183624	0.0936803	0.120626	0.0654545	0.0808146	0	0.0940171	0
HOXD13	Vertebrata	NA	0.040256	0.0255095	0.0283891	0.00600515	0.0377287	0.0263415	0.0242947	0.11747
HOXD10	Deuterostomia	0	0	0.0510806	0.0549356	0.0197694	0.0382263	0.0460993	0.63242	0.46875
DBT	Filozoa	0.184102	0.137289	0.107771	0.112739	0.177574	0.136167	0.186667	0.324324	0.2375
CHRNB1	ParaHoxozoa	0.0886291	0.0902445	0.0851924	0.0864705	0.0756677	0.0844995	0.309848	0.541448	0.486842
ELOVL4	Filozoa	0.0650377	0.0540254	0.0498856	0.060598	0.0656616	0.0446506	0.204225	0.330357	0.548387
TNF	ParaHoxozoa	0.129912	0.135042	0.157644	0.16373	0.161492	0.150359	0.466227	0.210723	0.292308
TMEM43	Filozoa	0.0980056	0.0680541	0.0670704	0.0565327	0.0841407	0.115927	0.116317	0.148802	0.191257
BEST1	Bilateria	0.308764	0.327359	0.323981	0.288652	0.353572	0.254419	0.123675	0.252488	0.168269
PAK3	Filozoa	0.0183918	0.0178416	0.0191083	0.0200419	0.00998752	0.0157035	0.0472674	0.0572082	0
VAX1	Vertebrata	0.00926377	0.170946	0.0209069	0.0245549	0.135614	0.0426846	0.0356751	0.0377907	0.210811
PANK2	Filozoa	0.157922	0.284496	0.136732	0.150289	0.183902	0.171123	0.308383	0.23716	0.255814
RPL35A	Filozoa	0.000893455	0	0.159107	0.0100373	0.159055	0.0159878	0.426496	0.440574	0
MAP2K1	Filozoa	0.00830325	0.086296	0.00716846	0.00889921	0.0312126	0	0	0.0176471	0
GNRHR	Metazoa	0.136878	0.129135	0.112408	0.0884985	0.162143	0.210176	0.279904	0.318396	0.225131
KRT86	Filozoa	0.0451542	0.0605194	0.0669955	0.0677768	0.0606482	0.0836334	0.054457	0.0668386	0.0367534
LMBR1	Filozoa	0.0594901	0.0482283	0.0365798	0.0450322	0.0280839	0.0622951	0.0826245	0.0734967	0.143885
TP63	Filozoa	0.0391859	0.034293	0.0286539	0.0278793	0.0692283	0.0570902	0.021611	0.0350877	0
NSDHL	Filozoa	0.18571	0.182372	0.1738	0.138619	0.156349	0.220738	0.141053	0.262887	0.719595
SGCG	Filozoa	0.103726	0.132371	0.147141	0.180524	0.162383	0.275329	0.266129	0.436387	1.13846
SGCE	ParaHoxozoa	0.0249192	0.0519373	0.0303161	0.0603687	0.0186688	0.0195258	0.135276	0.03207	0
SGCD	Filozoa	0.0341777	0.0604703	0.240652	0.0786744	0.0532972	0.0779626	0.0835443	0.114865	0
GP1BA	Vertebrata	NA	0.353227	0.534833	0.503543	0.546048	0.620147	0.668157	0.607699	0.278075
SGCB	Filozoa	0.0832522	0.0996756	0.0305445	0.0217008	0.0189351	0.10171	0.209048	0.0963665	0.257576
TECR	Filozoa	0.0184733	0.0130421	0.0109438	0.0165339	0.0208285	0.0182476	0.223561	0.102464	0.0492424
GP1BB	Vertebrata	0.127326	NA	0.0738732	0.0714845	NA	NA	0.258461	NA	inf
ALDH18A1	Filozoa	0.0364987	0.0514325	0.047892	0.0449107	0.0439821	0.0530612	0.0578888	0.162706	0.1
PDGFRB	Filozoa	0.0902527	0.108369	0.0974758	0.0935525	0.0735498	0.0769782	0.0708263	0.0589091	NA
ICOS	Vertebrata	0.947421	NA	0.36075	0.33356	0.386698	NA	0.544224	0.816667	0.0987654
LRRC8A	ParaHoxozoa	0.00421053	0.00209577	0.00581457	0.00513875	0.0214385	0.00932276	0.00138236	0	0
QDPR	Filozoa	0.0466221	0.123713	0.0387281	0.062549	0.0884167	0.0782251	0.082458	0.198347	2.0625
KRT6A	Filozoa	0.0894768	0.184717	0.207936	0.127475	0.0764268	0.110408	0.0855792	0.0538688	0.0349345
RDX	Filozoa	0.011606	0.0126863	0.0596719	0.0121845	0.0137717	0.0271429	0.134777	0.015444	0
FERMT3	Metazoa	0.0408134	0.0346612	0.0303592	0.0299991	NA	0.036756	0.0309816	0.190038	0
FERMT1	Metazoa	0.0991987	0.0859189	0.100845	0.111944	0.108767	0.212731	0.205519	0.120332	NA
BCOR	Metazoa	0.0859558	0.0917909	0.138699	0.143869	0.108148	0.129032	0.143342	0.194588	0.223629
SEC63	Filozoa	0.0379147	0.115532	0.0417469	0.0436009	0.117231	0.124547	0.124836	0	0.16
IDUA	Filozoa	0.122894	0.129069	0.0944374	0.103869	NA	0.120139	0.18548	0.177168	0.379475
SIL1	Filozoa	0.104492	0.121043	0.140088	0.140717	0.116118	0.13083	0.0889015	0.163793	0.227027
LFNG	Filozoa	0.0340023	0.0834581	0.0321714	0.0395498	0.0444988	0.0299454	0.177876	0.0445728	0.276932
VPS35	Filozoa	0.00562061	0.00804163	0.00762195	0.00737101	0.0104927	0.00508318	0.00716846	0.287091	0
GLB1	Metazoa	0.261524	0.239818	0.242325	0.254169	0.156814	0.4577	0.409976	0.30011	0.757576
LEP	Vertebrata	0.29963	0.237395	0.190426	0.165754	0.214548	0.249522	0.821675	0.628159	0.138095
STAT5B	Filozoa	0.0555706	0.136681	0.0226826	0.0260371	0.0194326	0.12493	0.414273	0.0172543	0.282895
NKX3-2	Metazoa	0.0579062	NA	0.0744072	0.0870167	0.0995047	0.0983883	0.116071	0.0913978	0
PITPNM3	Filozoa	0.0511839	0.0811152	0.0435414	0.0436218	0.0688982	0.0465064	0.150015	0.0276904	0.0221239
DGUOK	Filozoa	0.424737	0.497719	0.313373	0.26531	0.372659	0.326628	0.330893	0.805195	0.375
TMLHE	Filozoa	0.173385	0.158609	0.141102	0.154315	0.174308	NA	0.392125	0.143805	0.666667
KCTD7	Filozoa	0.11773	0.0577576	0.0287829	0.0289634	0.431163	0.04	0.0188324	0.443662	0
NUMA1	Vertebrata	0.112228	0.109658	0.138809	0.142202	0.123417	0.15247	0.194465	0.266327	0.344828
PRPH2	Vertebrata	0.0679382	0.0711111	0.0555351	0.0468575	0.038545	0.0792522	0.0610169	0.0582751	0.100279
FAM83H	Vertebrata	0.064999	0.0660879	0.0522674	0.0489459	NA	0.0772013	0.114479	0.141672	0.0993228
IKBKAP	Filozoa	0.211249	0.206522	0.256934	0.24245	0.240796	0.267072	0.395582	0.400593	0.32
BMP15	Vertebrata	0.475716	0.416558	0.472073	0.452088	0.308868	NA	0.492767	0.536765	0.915663
ADAM17	Filozoa	0.0546597	0.055709	0.0712223	0.0772223	0.291513	0.174154	0.0871795	0.407018	0
SERPINA1	Metazoa	0.200552	0.224199	0.434006	0.319826	0.26432	0.374067	0.484111	0.571053	0.208333
SERPINA3	Metazoa	0.307346	0.300393	0.324814	0.319883	0.18722	0.482616	0.778917	0.677741	0.529661
SERPINA6	Metazoa	0.350958	0.306116	0.317892	0.361094	0.246704	0.387547	0.60031	0.362069	0.66087
SERPINA7	Metazoa	0.366819	0.385533	0.3257	0.349709	0.359223	0.381984	0.18526	0.337687	0.288889
PLOD2	Filozoa	0.0967133	0.081761	0.0888152	0.103557	0.110232	0.114261	0.0747368	0.387605	0.371179
PLOD3	Filozoa	0.0423549	0.106807	0.0499257	0.0518166	0.0796477	0.0542677	0.113821	0.190716	0.129496
PLOD1	Filozoa	0.0391111	0.0515824	0.0472987	0.0472316	0.0422652	0.0954149	0.0739318	0.268354	0.117994
NRAS	Filozoa	0	0	0.00506116	0.00575126	0	0.0202096	0.0492813	0	0
DNASE1	Filozoa	0.0941011	0.110112	0.128122	0.126617	0.11041	0.188529	0.175926	0.257711	0.464789
DSPP	Vertebrata	NA	0.341617	0.281817	0.288375	0.530382	0.310608	0.261136	0.291455	0.3386
DNMT3B	Metazoa	0.142247	0.0794262	0.118498	0.1256	0.0746565	0.0820012	0.206986	0.343854	0.0263158
MYCN	Filozoa	0.030292	0.0754053	0.0929132	0.0892489	0.0246791	0.145058	0.201608	0.085034	0.171429
UMOD	Filozoa	0.176405	0.159294	0.150063	0.155419	0.169519	0.178571	0.155751	0.25115	0.145833
PTGIS	Vertebrata	0.12129	0.132699	0.108341	0.126018	0.113298	0.146459	0.156805	0.0968254	0.169192
PTPRO	Filozoa	0.0440345	0.0607263	0.0618922	0.0631836	0.0531221	0.197528	0.115907	0.526258	0.202247
SNRPN	Metazoa	0.00765864	0.0278134	0	0	0.640477	0	0.0565789	0	1
NPM1	Filozoa	0.021477	0.0279138	0.157235	0.102705	0.0159003	0.495849	0.49711	0.246377	0
BCL10	Metazoa	0.0991182	0.108239	0.0456111	0.0559069	0.0630888	0.109124	0.0566219	0.102757	0
GFI1	Metazoa	0.0551942	0.0493529	0.0750271	0.0650733	0.129962	0.0676754	0.0469974	0.0247219	0
PLEKHM1	Filozoa	NA	0.068227	0.149934	0.148241	0.162862	0.146065	0.160768	0.226822	0.225225
MXI1	Metazoa	0.0850914	0.0876672	0.0964504	0.0665825	0.0200348	0.0774693	0.12628	0.121622	inf
RHCE	Vertebrata	0.829247	0.672821	0.453188	0.485149	0.456913	0.628232	0.731979	1.01236	1.77987
RNF168	Metazoa	0.339429	0.261359	0.364572	0.407518	0.346074	0.351716	0.392499	0.477077	0.310078
AKR1D1	Filozoa	0.142644	0.155767	0.2828	0.23539	0.13778	0.236589	0.363736	0.0958722	0
RGS9BP	Bilateria	0.182736	NA	0.0515534	0.0472158	0.103979	0.117466	0.104292	0.0129376	0.147982
UPF3B	Filozoa	0.0964379	0.058745	0.138895	0.126077	0.100369	0.133371	0.507036	0.0534125	0.700599
BRAF	Filozoa	0.0333507	0.0420272	0.0292667	0.0425376	0.0450262	0.0282187	0.0534125	0.0511238	0
ZDHHC15	Filozoa	0.0904306	0.0707678	0.048625	0.0401969	0.155844	0.167928	0.465416	0.287671	0.181818
PCSK9	Deuterostomia	0.146575	NA	0.183422	0.179504	0.195898	0.213077	0.173232	0.374713	0.190678
ESPN	Metazoa	0.0679907	0.255322	0.101515	0.102551	0.0903975	0.264874	0.215377	0.33319	NA
CTC1	Filozoa	0.343498	0.333263	0.468259	0.443735	0.352045	0.405689	0.558958	0.380028	0.745455
PCSK1	Filozoa	0.0507513	0.0628853	0.080286	0.0826173	0.0522511	0.124326	0.117257	0.331185	0.0512821
MEN1	Filozoa	0.0181749	0.0206556	0.021405	0.0252244	0.0309066	0.132775	0.151292	0.447619	0.123529
UCP3	Filozoa	NA	0.108084	0.106449	0.10908	NA	0.194958	0.13251	0.202842	0.190083
JPH2	Filozoa	0.208488	NA	0.061921	0.0612696	0.0172068	0.0484955	0.0529511	0.0495815	NA
OCLN	Vertebrata	0.113963	0.0995237	0.0849474	0.0857043	0.0943089	0.19599	0.266667	0.246801	0.0666667
IFITM3	Deuterostomia	NA	NA	0.109018	0.114195	0.0885059	0.232971	0.0944896	0.0343624	0.0510708
SEMA4A	ParaHoxozoa	0.189928	0.205011	0.159624	0.154641	0.137414	0.155615	0.264136	0.178571	0.04
TYK2	ParaHoxozoa	0.130763	0.130243	0.106455	0.111033	0.121356	0.135621	0.164551	0.299003	0.362903
HPSE2	Filozoa	0.0784314	0	0.0692477	0.0710419	0.00682594	0.0239173	0	0.0869565	0
LEMD3	Filozoa	0.231048	0.160913	0.18756	0.173699	0.221057	0.152162	0.1536	0.23871	0.0641026
TAT	Filozoa	0.0683002	0.129768	0.0910152	0.0693448	0.239642	0.128265	0.3	0.280943	0.180328
RETN	Vertebrata	0.264436	0.350506	0.380757	0.236776	0.176263	0.281642	0.57336	NA	inf
TAZ	Filozoa	0.0956308	0.0591145	0.0239017	0.0242582	0.0199349	0.0762346	0.322745	0.141414	0.613466
HPS3	Filozoa	0.211899	0.239053	0.221222	0.233626	0.175271	0.350973	0.232558	0.34104	0.695652
MALT1	Filozoa	0.0798399	0.16085	0.104846	0.128797	0.14103	0.238431	0.414832	0.112224	0.44898
SCN4A	Filozoa	0.031938	0.0547256	0.0410071	0.0405969	0.0338085	0.0549062	0.0682849	0.0728673	0.0342052
SCN4B	Vertebrata	0.286982	0.235198	0.170485	0.182237	0.161184	0.205703	0.103665	0.165254	0.232704
ARHGEF10	Metazoa	0.0785986	0.0815499	0.104955	0.105964	0.0388345	0.137078	0.169878	0.1311	0.248555
ARHGEF12	Filozoa	0.157774	0.173822	0.124436	0.142642	0.204237	0.161943	0.197436	0.240854	0.0258621
OPN1SW	Metazoa	0.166159	0.215621	0.137322	0.159792	0.122481	NA	0.220501	0.278732	0
SLITRK1	Vertebrata	0.0138889	0.0165394	0.0365212	0.0348432	0.0321977	0.0307529	0.0102041	0.0289532	0.0714286
ALOXE3	Metazoa	0.16412	0.127583	0.102208	0.107553	0.0657138	0.187331	0.308085	0.0948795	0.348214
GIF	ParaHoxozoa	0.24611	0.224733	0.254012	0.215418	0.274801	0.203714	0.360768	0.256997	0.762712
GALNT12	Filozoa	0.129146	0.141968	0.11226	0.115978	0.0855531	0.171622	0.206708	0.125402	0.174603
D2HGDH	Filozoa	0.11219	0.105872	0.104254	0.0975051	0.113798	0.125139	0.0709147	0.0759429	0.259912
IL10	ParaHoxozoa	0.257951	0.40121	0.272083	0.244419	0.328932	0.289579	0.428189	0.619718	0.421875
ANGPTL4	Vertebrata	0.100738	0.116984	0.0933915	0.113901	0.117757	0.147648	0.241422	0.212272	0.205479
PLTP	Vertebrata	0.0600918	0.0754302	0.14041	0.131368	0.0703172	0.0869821	0.231224	0.184424	0.6
COLEC11	Deuterostomia	0.204713	0.14561	0.0777284	0.0686582	0.128918	0.111652	0.111111	0.0974545	0.0934579
ACTA2	Filozoa	0.000998502	0.000942152	NA	0	0.00113379	0.00111576	0	0	NA
LGR4	Metazoa	0.12886	0.157448	0.107793	0.110984	0.0786565	0.0844995	0.152031	0.146479	0.22314
ACTA1	Filozoa	0.008	0.0807292	0.000965036	0.00103672	0.000928649	0.000973591	0	0	0.0251256
MMP13	Filozoa	0.103068	0.0859484	0.11257	0.112792	0.133204	0.0936736	0.111227	0.0509138	0.327869
CDKN1C	Metazoa	NA	NA	0.375039	0.453693	NA	0.394458	0.46008	NA	NA
CDKN1B	Metazoa	0.0670127	0.0858265	0.118435	0.117549	0.0806835	0.101303	0.402355	0.160271	1
PRG4	Filozoa	0.477873	0.621997	0.338383	0.408023	0.35041	0.517578	0.65711	0.354545	NA
SETBP1	Filozoa	0.114985	0.0929853	0.090985	0.0948994	0.122222	0.0972222	0.114667	0.0958549	0.1
TPK1	Filozoa	0.140647	0.156808	0.152688	0.117693	0.20485	0.137644	0.266234	0.311793	0.10628
EDNRA	Deuterostomia	0.0954527	0.0814438	0.0514286	0.0517479	0.0640504	0.0824305	0.0794451	0.137592	0
EDNRB	Deuterostomia	0.180166	0.177467	0.141262	0.130724	0.121502	0.15373	0.219279	0.215292	0.355769
DNAI1	Filozoa	0.22709	0.252082	0.137243	0.122232	0.169963	0.252256	0.348592	0.334795	0.410853
STX11	Vertebrata	0.127048	0.0970471	0.0134711	0.0560484	0.0499738	0.0616971	0.0182458	0.0267327	inf
DNAI2	Filozoa	0.0840033	0.0884725	0.0768463	0.0780216	0.0570421	0.097765	0.1438	0.251829	0.0751295
APOB	ParaHoxozoa	0.42029	0.446781	0.367362	0.360866	0.43075	0.418684	0.583906	0.505376	0.727273
NF2	Filozoa	0.0108499	0.0171119	0.0165028	0.0146376	0.010828	0.0205058	0.108911	0.110429	0.533333
NF1	Filozoa	0.0149105	0.0707148	0.0184129	0.0218699	0.0255503	0.0132412	0.0196335	0.337438	0.028169
ZNF513	Vertebrata	0.0749674	0.102055	0.106892	0.116774	0.115183	0.129032	0.0403397	0.0888158	0.377778
HNMT	Deuterostomia	0.326087	0.282115	0.205116	0.213934	0.27975	0.327462	0.448075	0.452632	1.28205
CDAN1	ParaHoxozoa	0.143948	0.149118	0.14077	0.155363	0.149902	0.175581	0.238384	0.166948	0.551402
TMEM127	Metazoa	0	0	0.00731128	0.0121951	0.0110497	0	0	0	0
FRAS1	Metazoa	0.185747	0.183939	0.201366	0.152577	0.162863	0.0258424	0.272095	0.380492	0.411765
TSPYL1	Metazoa	0.149097	0.386118	0.332283	0.375332	0.288457	0.370877	0.297503	0.406548	0.33758
KCNK18	Bilateria	0.218904	0.215644	0.150601	0.151015	0.138701	0.321113	0.25	0.133333	0.642512
KIF7	Metazoa	0.0787254	0.0992944	0.0536772	0.0540304	NA	0.0760445	0.0830619	0.108761	0.227273
KCNQ4	ParaHoxozoa	0.0310559	0.0378894	0.0301916	0.0255864	0.0298861	0.0257497	0.179742	0.225306	0.0526316
STX16	Filozoa	0.0827405	NA	NA	NA	0.0290487	0.0483193	NA	NA	NA
KCNQ2	ParaHoxozoa	0.0258065	0.0181359	0.01907	0.0232065	NA	0.0207469	0.102836	0.11524	0.0204918
KCNQ3	ParaHoxozoa	0.0939364	0.062672	0.0566182	0.050864	0.101785	0.093692	0.226337	0.0492611	0.0625
PAXIP1	Filozoa	0.102136	0.15992	0.0689228	0.0851514	0.147619	0.168971	0.147508	0.318419	0.149254
BLM	Filozoa	0.274544	0.308381	0.260766	0.276254	0.192263	0.296827	0.373841	0.333333	0.582609
MSTN	Metazoa	0.0601616	0.0353234	0.0552651	0.0504435	0.0612648	0.0505472	0.392465	0.040404	0.255814
MMACHC	Filozoa	0.214124	0.154066	0.220303	0.192876	0.184448	0.157405	0.267129	0.333333	0.1
VEGFA	ParaHoxozoa	0.266839	0.334163	0.36856	0.341552	0.140682	0.398712	0.0605613	0.226361	NA
BLK	Filozoa	0.100164	0.0973068	0.0888695	0.0855778	0.119938	0.0841319	0.12882	0.188192	0.387054
LHX4	Metazoa	0.111111	0.064829	0.169382	0.0123694	0.0567754	0.0282631	0.0756579	0.210667	0
SLC39A4	Deuterostomia	0.132653	0.143281	0.188961	0.188419	NA	0.208068	0.191748	0.1961	0.340102
PDE4D	Filozoa	0.0590909	0.0289614	0.100034	0.084925	0.0624101	0.108874	0.230581	0.0289157	0
CABP4	Vertebrata	0.222935	0.222682	0.147859	0.171311	NA	0.230437	0.195709	0.152528	0.146789
CABP2	Vertebrata	0.101321	0.0740348	0.0513028	0.0531214	NA	0.0797508	0.0436535	0.335292	0.397849
TCN2	ParaHoxozoa	0.317746	0.280103	0.215745	0.270331	0.21628	0.230843	0.535569	0.205931	0.535714
ZNF423	Bilateria	0.00848991	0.00535305	0.0107443	0.0115876	0.0102129	0.00575841	0.00614614	0.0233804	0.012766
FBXO33	ParaHoxozoa	0.0643729	0.0690979	0.0727981	0.123057	0.21666	0.12129	0.0954995	0.188544	0.558824
ATXN7	Filozoa	0.292353	0.222718	0.26975	0.288488	0.261378	0.353877	0.354726	0.458686	0.768571
VWF	Filozoa	0.147945	0.155934	0.0483087	0.132512	0.144139	0.16209	0.185164	0.259696	0.200893
ATXN2	Filozoa	0.224817	0.162517	0.0815276	0.198714	NA	0.210774	0.352518	0.0703704	0.268707
ATXN3	Filozoa	NA	NA	NA	NA	NA	0.102394	0.360889	0.177273	0.2
ATXN1	ParaHoxozoa	0.0884354	0.0914084	0.0800845	0.0825109	0.0760328	0.0909091	0.0673379	0.0436508	0.148352
MYH11	Filozoa	0.0155732	0.0195614	0.0172334	0.0145654	0.0352957	0.0188285	0.0537174	0.138816	0
MYH14	Filozoa	0.053292	0.079383	0.0260648	0.0266488	NA	0.0300997	0.125531	0.117394	0.025
GNS	Filozoa	0.0408408	0.12729	0.0837824	0.0561616	0.0590909	0.0712677	0.0968689	0.0804388	0
GATA1	Metazoa	NA	0.0678583	0.156362	0.139876	0.0805138	0.0802589	NA	0.208185	NA
LMF1	Metazoa	0.115502	0.0940819	0.0692211	0.0859882	0.0690339	0.11106	0.106836	0.140116	0.12543
RET	Bilateria	0.120851	0.119679	0.106123	0.121696	0.0856127	0.134635	0.0974468	0.221008	0.319328
REN	Vertebrata	0.286906	0.303036	0.279824	0.266792	0.253111	0.309254	0.158554	0.100271	0.10356
AKAP10	Filozoa	0.146061	0.136114	0.17145	0.194149	0.103791	0.141658	0.189459	0.208431	0.314655
CDH15	Vertebrata	0.0820896	0.113544	0.0634098	0.0699275	0.0548479	0.109281	0.155745	0.172	0.140449
TSC2	Filozoa	0.0534264	0.0953085	0.0560724	0.0537147	0.0851924	0.0653573	0.0852535	0.0613333	0.173021
HINT1	Filozoa	0.295703	0.0853659	0.0507672	0.0520366	0.0672783	0.0424799	0.0351711	0.110795	0
HTRA2	Filozoa	0.28215	0.263374	0.200467	0.303738	0.210924	0.254314	0.573805	0.125356	0.416667
TSC1	Filozoa	0.139553	0.171281	0.152047	0.148913	0.147824	0.187174	0.252604	0.169072	0.327273
HMBS	Filozoa	0.0796286	0.0896325	0.11248	0.111063	0.100596	0.12972	0.0776778	0.103093	0.0819672
SLC30A10	Vertebrata	0.244551	0.248649	0.198299	0.173547	0.254409	0.20389	0.291495	0.205446	1.01818
SMC3	Filozoa	0.000986193	0	0.000969149	0.000932488	0.000890472	0.000994036	0	0.197133	0
P2RY12	Vertebrata	0.100739	0.0889937	0.0929509	0.0974026	0.088992	0.0976821	0.139603	0.167641	0.0880503
ALAS2	Filozoa	0.156906	0.15322	0.0874759	0.123418	0.18452	0.131767	0.086631	0.215881	NA
BRWD3	Filozoa	0.0753769	0.0700426	0.0714109	0.0624071	0.0862631	0.0776984	0	0.195062	0.168605
ROM1	Vertebrata	0.228435	0.212098	0.229785	0.259113	0.276997	0.295267	0.254679	0.650316	0.630769
LEPR	Vertebrata	0.334875	0.370682	0.274931	0.290224	0.329993	0.256993	0.533627	0.555961	0.42623
CPOX	Filozoa	0.091922	0.12154	0.188125	0.176918	0.156586	0.18912	0.409432	0.588972	2.06897
LTA	ParaHoxozoa	0.418619	0.409425	0.272108	0.260068	0.386293	0.585188	0.460215	0.317808	0.20354
HIBCH	Filozoa	0.197548	0.208008	0.19492	0.181107	0.255628	0.176078	0.264444	0.27845	0.114286
ALG10	Filozoa	0.0808595	0.137783	0.148375	0.12882	0.0284465	0.106559	0.251606	0.44226	0.288889
ALG11	Filozoa	0.167383	0.139209	0.146175	0.176225	0.198653	0.272227	0.233983	NA	0
LEF1	Metazoa	0.036806	0.102604	0.0315893	0.0279181	0.0424419	0.0416961	0.0315789	0.0443686	0.190476
ALG13	Filozoa	0.50749	0.471451	NA	NA	0.445758	0.661744	0.4673	0.385524	NA
BANK1	ParaHoxozoa	0.351045	0.431916	0.35409	0.375286	0.423859	0.37124	0.416268	0.324291	0.472222
MAP2K2	Filozoa	0.0197228	0.0600937	0.0178988	0.0195844	NA	0.0278298	0.0205832	0.185414	0
BMPR1B	Metazoa	0.0296593	0.0271248	0.00683608	0.0146953	0.0360134	0.0250796	0.066242	0.0685185	0.282609
BANF1	Filozoa	0	0	0.0522897	0.0603675	0	0	0.145251	0	0.909836
SI	Metazoa	0.254223	0.230499	0.158558	0.161517	0.199328	0.228946	0.311507	0.431762	0.126984
USP9Y	Filozoa	NA	NA	NA	0.167322	NA	NA	NA	NA	0.343049
TBP	Filozoa	0.0440495	0.311481	0.0330059	0.0330693	0.0447761	0.0791117	0.18411	0.117211	0
COL10A1	Bilateria	0.202545	0.212894	0.197863	0.183298	0.256908	0.603121	0.278017	0.197767	0.875
ANKH	Filozoa	0.073898	0.0232481	0.0162377	0.0122679	0.00872516	0.0883721	0.0150555	0	0.0568182
EGFR	Filozoa	0.0653585	0.0813073	0.0678124	0.0689089	0.0587688	0.064346	0.144435	0.0409639	0.0524476
NPR2	Filozoa	0.10981	0.0276702	0.0201541	0.0188679	0.0728169	0.031728	0.167785	0.0269542	0.142857
PTPRZ1	Bilateria	0.288376	0.267169	0.247975	0.22868	0.243824	0.234982	0.261021	0.279621	0.287234
WDR81	Filozoa	0.0911267	0.0900081	0.100361	0.0957353	0.0863549	0.0615447	0.0718336	0.0702963	0.125
AP1S2	Filozoa	0	0	0	0.164125	0.231863	0.263426	0.465565	0	0
NDE1	Filozoa	0.0808788	0.0902428	0.107121	0.100896	0.0886521	0.141557	0.193219	0.0123023	0.513126
GYG1	Filozoa	0.170335	0.142423	0.217995	0.214051	0.210177	0.220326	0.0625711	0.0650407	0.4375
RS1	Deuterostomia	0.0426984	0.0421456	0.0279636	0.0289671	0.0558232	0.0713708	0.108485	0	0
DIAPH1	Filozoa	0.134432	0.07828	0.092799	0.0915419	0.129032	0.15732	0.28	0.22486	NA
MEF2C	Filozoa	0.207584	0.312236	0.110406	0.133639	0.025544	0.18103	0.401469	0.416773	0.537459
SIM1	Bilateria	0.019517	0.0179164	0.0315964	0.0302712	0.0255948	0.0411209	0.0128205	0.0636646	0.472222
DYSF	Filozoa	0.0684012	0.0641836	0.0471059	0.0440596	0.0597496	0.0696371	0.129534	0.196604	0.0949721
BTD	Filozoa	0.299018	0.21335	0.174892	0.153024	0.094537	0.207011	0.446915	0.323052	0.435484
TWIST1	ParaHoxozoa	NA	NA	0.0253249	0.0218894	NA	NA	NA	0	0.0854139
TWIST2	ParaHoxozoa	0	NA	0	0	0.0040708	0.00551294	0	0	1
IMPDH1	Filozoa	0.0220241	0.0447187	0.0204187	0.0173482	0.0200664	0.0376371	0.0461957	0.0279642	0.0689655
IMPDH2	Filozoa	0.00804885	0.00773861	0.013392	0.0101887	0.0136204	0.0149013	0.00834106	0.0381526	0
HNF1B	Metazoa	0.0282392	0.031988	0.110658	0.0358868	0.0732614	0.0542215	0.0904159	0.067086	0.144509
RAI1	Metazoa	0.0717727	0.0647421	0.120591	0.122284	NA	0.120153	0.128757	0.0817717	0.115226
CXCR1	Deuterostomia	NA	NA	0.284859	0.358369	NA	0.31262	0.275722	0.340046	1.97
HNF1A	Metazoa	0.0367826	0.0323734	0.0466982	0.0346057	NA	0.0500265	0.0322327	0.129964	0.119266
CXCR4	Deuterostomia	0.048583	0.0710685	0.0384362	0.0620456	0.0541167	0.0864596	0.120831	0.188345	0.363057
PRKRA	Metazoa	0.192403	0.130554	0.019578	0.0240199	0.0527975	0.0280255	0.217877	0	1
ASIP	Vertebrata	0.19696	0.236351	0.297275	0.175064	0.297656	NA	0.284758	0.478458	0.345133
IFT122	Filozoa	0.107111	0.117206	0.0670971	0.0738505	0.130404	0.174783	0.236195	0.35703	0.346535
COA5	Metazoa	0.203107	0.297905	0.269306	0.218485	NA	0.271796	0.582205	NA	1
CRYBB2	Deuterostomia	0.0136897	0.0120055	0.00862766	0.0106383	0.00534132	0.00805027	0.00119904	0.0281207	0
CRYBB3	Deuterostomia	0.0591858	0.12345	0.0680439	0.0706732	0.0994471	0.13439	0.1412	0.199248	0.658065
CRYBB1	Deuterostomia	0.109037	0.1328	0.109705	0.115019	0.144422	0.17299	0.119787	0.239791	0.282258
SEPSECS	Filozoa	0.176084	0.13903	0.164805	0.156491	0.117953	0.155313	0.179141	0.147117	0.235887
TTBK2	Filozoa	0.142725	0.173641	0.136177	0.144799	0.171768	0.182836	0.219888	0.4	0.838926
ARSE	Metazoa	0.169043	0.178356	0.00549622	NA	0.00699007	0.202566	NA	0.214343	NA
CA8	ParaHoxozoa	0.00495817	0.00593936	0.00746837	0.00901408	0.18805	0.00796813	0.329429	0	1
C12orf65	Filozoa	0.427464	0.30248	0.142078	0.143814	0.179577	0.246851	0.180108	0.624439	inf
HEXA	Filozoa	0.320909	0.31886	0.190762	0.193319	0.0997523	0.190854	0.261634	0.166667	0.155172
CA2	Filozoa	0.237338	0.212863	0.182143	0.165998	0.229803	0.185453	0.152766	0.162242	inf
HEXB	Filozoa	0.393447	0.438216	0.452962	0.306774	0.379566	0.502269	0.409137	0.505593	0.928571
CA4	Metazoa	0.326839	0.289377	0.297681	0.344871	0.3152	0.43503	0.35554	0.657968	1.5
FUT6	ParaHoxozoa	0.176771	0.134842	NA	NA	NA	0.20164	NA	NA	0.29087
ANK2	ParaHoxozoa	0.225372	0.209556	0.191656	0.0790528	0.211254	0.0627615	0.290155	0.261986	0.352273
FUT3	ParaHoxozoa	0.213457	0.177872	NA	NA	NA	0.212707	NA	0.131238	0.128671
FUT2	Filozoa	0.125962	0.00133958	0.08235	0.0906542	0.0622476	0.165025	0.164915	0.13762	0.120846
CHRND	ParaHoxozoa	0.0610306	0.0859298	0.0788119	0.081529	0.0544701	0.132777	0.182164	0.0563107	0.462687
CHRNE	ParaHoxozoa	0.0697273	NA	0.0653142	0.0608911	0.0728792	0.184844	0.089527	0.173675	0.196721
MYF6	Bilateria	0.0368767	0.0150836	0.0485599	0.0598733	0.0272009	0.0288766	0.0697674	0	1
TUSC3	Filozoa	0.0284722	0.0424508	0.0336417	0.0320982	0.0252101	0	0.0769231	0.209184	0
RLBP1	Filozoa	0.0891148	0.0873726	0.0528311	0.0638767	0.0781832	0.114001	0.0480388	0.037037	0.230088
RPGR	Metazoa	NA	0.517869	0.381457	0.471165	0.365752	0.584839	0.715473	0.644759	NA
PDGFRA	Filozoa	0.0575599	0.0563274	0.0735086	0.0718415	0.0464055	0.0552133	0.0751494	0.0910781	0.146667
HYLS1	Filozoa	0.305333	0.244419	0.218274	0.229739	0.206988	0.283144	0.714646	0.397015	0.0986842
MIF	Metazoa	NA	0.011205	0.0407883	0.0393059	0.0510016	0.0212789	0.0085112	0	0
TNNC1	Deuterostomia	0.00505902	0.00548292	0.00324128	0.00309598	0	0.00680094	0.0518713	0.128605	0
GYPA	Vertebrata	NA	NA	NA	0.61472	1.54314	NA	1.45358	1.69256	5.68085
MIP	Vertebrata	0.108099	0.119649	0.100576	0.095115	0.182548	0.146135	0.0869972	0.189189	0
PYCR1	Filozoa	0.0690018	0.0567692	0.0725523	0.0605933	0.146069	0.0879516	0.0889988	0.122795	0
GYPB	Vertebrata	NA	NA	NA	NA	NA	NA	NA	NA	94.6364
FBLN5	Deuterostomia	0.0411559	0.0312152	0.0556294	0.0601425	0.0277606	0.0219922	0.105514	0.0405063	0
CXCL12	Vertebrata	0.222513	0.0511924	0.195704	0.217862	0.0310345	0.131503	0.436289	0.658493	0
ADAMTS2	Filozoa	0.0815693	0.072748	0.0830591	0.0826446	0.0587032	0.0732035	0.0828083	0.0714286	0.115607
ARHGEF6	Filozoa	0.0987445	0.111307	0.139783	0.104954	0.115765	0.103395	0.122072	0.195789	0.486239
WNT10A	Metazoa	0.0220422	0.0218251	0.0243902	0.0279658	0.0169446	0.0293758	0.00554631	0	0
WNT10B	Metazoa	NA	0.0473934	0.0465531	0.0317647	0.0380829	0.038881	0.0672515	0.176471	0.293103
TSPEAR	Bilateria	0.0957115	0.139928	0.113899	0.126898	0.0752833	0.104705	0.133723	0.0969744	0.215447
PROKR2	Filozoa	0.0335106	0.0456908	0.0496308	0.0512647	0.0434487	0.0640055	0.0282462	0.0251479	0.166667
CDH1	Vertebrata	0.254838	0.237843	0.154805	0.146786	0.100183	0.363677	0.279903	0.504598	0.0647773
CDH3	Vertebrata	0.121251	0.100377	0.111039	0.113501	0.0990864	0.141304	0.200479	0.186069	0.139241
RP1L1	Vertebrata	0.538715	0.512291	0.467488	0.49293	0.529923	0.522362	0.58474	0.486712	0.695391
AMPD1	Filozoa	0.150827	0.131756	0.0609879	0.0711981	0.109168	0.146734	0.140351	0.320088	0.882353
LIPA	Filozoa	0.242159	0.276649	0.201411	0.24108	0.229352	0.201681	0.201313	0.164645	0
LIPC	Vertebrata	0.338852	0.337874	0.24971	0.233921	0.246947	0.258385	0.291553	0.302717	0.359281
CENPJ	Filozoa	0.370828	0.388923	0.265688	0.249841	0.33577	0.359558	0.467028	0.655141	1.29268
IFITM5	Deuterostomia	NA	0.0869659	0.125131	0.122824	NA	0.177018	0.00639605	0.0429129	0.0495356
LIPI	Vertebrata	0.390187	0.405577	0.318199	NA	0.243162	0.282751	0.29783	0.0675641	0.241071
LIPH	Vertebrata	0.256579	0.324437	NA	0.210351	0.289977	0.291205	0.49769	NA	0.287037
LIPN	Filozoa	NA	0.235015	0.254028	0.218423	0.256667	0.280016	0.33274	0.2875	0.323353
AMACR	Filozoa	0.335329	0.305374	0.244911	0.267463	0.300149	0.367339	0.439252	0.555305	NA
CLCF1	Deuterostomia	0.0541516	0.0624518	0.105644	0.0395986	0.030837	0.0353369	0.0198413	0.0883621	0.0937951
PROM1	Filozoa	0.430009	0.548984	0.388175	0.377889	0.330452	0.425948	0.410729	0.327273	0.260274
PAFAH1B1	Filozoa	0.0981109	0.00699746	0.0053424	0.00507849	NA	0.11188	0.208805	0.0752688	0.230769
NHEJ1	Filozoa	0.346683	NA	0.400428	0.55396	NA	0.621675	0.281609	0.47619	inf
PYY	Vertebrata	0.203157	NA	0.234448	0.221724	0.204374	0.164725	0.293671	0.357664	0.139384
GH1	Vertebrata	0.14613	0.184859	0.186895	0.18132	0.155557	NA	0.316112	0.648184	0.207105
SCARB2	Filozoa	0.244211	0.237552	0.138636	0.129565	0.0992731	0.15159	0.140974	0.106227	0.155039
SCARB1	Filozoa	0.103715	0.0924796	0.0962748	0.0948336	0.0715153	0.123763	0.17981	0.305197	0.2843
KAL1	ParaHoxozoa	0.0980858	0.0967403	NA	NA	0.0405174	0.0789517	0.160035	0.534024	0.0625
CYLD	Filozoa	0.0431894	0.0573375	0.0844815	0.054982	0.0383737	0.039729	0.0570213	0.254335	0.0584795
PLEKHA1	Metazoa	0.0947162	0.269275	0.118186	0.115523	0.271586	0.134867	0.36356	0.123867	0.08
ACTB	Filozoa	0	0.0026712	0.00361545	0.00328653	0.00760522	0.00207861	0	0	0
WNT7A	Metazoa	0.0023986	0.0780811	0.00483416	0.00417973	0	0.00669383	0	0.023023	NA
NGF	Bilateria	0.0842591	0.0742124	0.141903	0.16158	0.144187	0.059165	0.0827402	0.065367	0.138182
GM2A	Filozoa	0.554238	0.509027	0.255758	0.259048	0.31582	0.403734	0.526923	0.444816	0.439655
PROS1	Vertebrata	0.247553	0.304228	0.224917	0.207819	0.264374	0.286684	0.300945	0.284858	0.518519
HCN4	ParaHoxozoa	0.0279185	0.0353463	0.032227	0.0354716	0.0559204	0.0455874	0.179424	0.0279279	0.0818182
UNC93B1	Vertebrata	0.046596	0.0524899	0.0351481	0.0409895	0.121177	0.059012	0.0582759	0.020936	0.0726496
LAMB3	Vertebrata	0.134599	0.152032	0.123468	0.132328	0.179848	0.198266	0.242212	0.215251	0.398876
LAMB2	Filozoa	0.144617	0.152482	0.127014	0.128117	0.130682	0.191068	0.19386	0.25937	0.37037
ATP7A	Filozoa	0.155065	0.153813	0.12942	0.126521	0.164701	NA	0.362522	0.352823	0.234568
CRADD	Deuterostomia	0.217177	0.345569	0.303205	0.0763922	0.273243	0.269518	0.222052	0.322515	inf
ATP7B	Filozoa	0.164776	0.191706	0.18277	0.180238	0.211553	0.219878	0.287551	0.221649	0.470383
NEK1	Filozoa	0.24157	0.242291	0.182703	0.175689	0.265209	0.286661	0.251748	0.247086	0.121739
ADAR	Filozoa	0.163403	0.123294	0.237996	0.225905	0.23396	0.252141	0.337971	0.294756	0.382114
ESRRB	Metazoa	0.0136223	0.0184136	0.0326375	0.0447928	0.0206746	0.112757	0.126485	0.244282	0.324185
NEK8	Filozoa	0.145952	0.0820408	0.0492495	0.046374	0.0453387	0.0655564	0.0925466	0.08	0.263158
GATM	Metazoa	0.0793201	0.0997375	0.0614764	0.064678	0.0865931	0.0967927	0.196816	0.401813	0.0990991
PDE6A	Filozoa	0.0638789	0.0676765	0.0422134	0.0364248	0.0538146	0.0719086	0.0878378	0.0769231	0.113475
BUB1	Filozoa	0.432634	0.260884	0.362049	0.332876	0.237913	0.308313	0.444318	0.378099	0.977273
VNN1	Filozoa	0.396398	0.286448	0.243529	0.236846	0.202627	0.357308	0.409296	0.421308	0.674419
CNGA1	Filozoa	0.103828	0.119062	0.078388	0.0960432	0.190628	0.09553	0.198593	0.330846	0.235294
CNGA3	Filozoa	NA	0.146378	0.109209	0.116285	0.0918233	0.170995	0.160229	0.120152	0.093985
HSPB8	Bilateria	0.0785769	0.101463	0.0458733	0.0461216	0.0371779	0.0715254	0.0729483	0	0
SHH	ParaHoxozoa	0.072915	NA	0.072069	0.0772817	0.0758822	0.128938	0.215008	0.193893	0.240156
BLVRA	Filozoa	0.0786141	0.294699	0.178382	0.183443	0.118131	0.13157	0.0770279	0.0269815	NA
PHEX	Metazoa	0.0753272	0.121019	0.0805768	0.0551031	0.0699822	0.0542522	0.185725	0.118217	0.430769
DYNC2H1	Filozoa	0.0803491	0.0797209	0.0570215	0.0507685	0.0939575	0.10341	0.120739	NA	0.165468
MYH7	Filozoa	0.049839	0.0379445	0.0149964	0.0160862	0.0141071	0.0215633	0.0247757	0.142627	NA
EPOR	Vertebrata	0.195821	0.164184	0.142689	0.153221	0.152438	0.195162	0.266523	NA	0.707692
EGLN1	Filozoa	0.483023	0.105611	0.0395363	0.223028	0.296657	0.254275	NA	0.2494	0.78125
DNAH5	Filozoa	0.144276	0.125416	0.108604	0.0930891	0.0987269	0.12	0.168178	0.338182	0.234043
SH3TC2	Deuterostomia	0.218438	0.175809	0.198129	0.190117	0.201666	0.224818	0.206897	0.185345	0.156522
BBS10	ParaHoxozoa	0.402781	0.394545	0.384888	0.400892	0.460312	0.442557	0.6567	0.562376	1.71429
BBS12	ParaHoxozoa	0.415584	0.445018	0.380117	0.442266	0.316092	0.415338	0.365019	0.341837	0.330677
HS6ST1	Filozoa	0.00132725	0.0506242	0.00576553	0.0064703	0.00703359	0.00441215	0.0468459	0.177425	0
MYBPC1	Deuterostomia	0.13205	0.127261	0.0766871	0.0822836	0.109214	0.131881	0.287844	0.32925	0.264286
NSD1	Filozoa	0.198939	0.204373	0.207392	0.21573	0.184496	0.219229	0.287943	0.284457	0.363636
SCN5A	Filozoa	0.0549533	0.0548531	0.0414871	0.0368568	0.0700745	0.0643849	0.0908248	0.231399	0.146119
TGFB3	Metazoa	0.025641	0.025	0.0201357	0.0235372	0.00868891	0.0394338	0.092437	0.0311526	0
CYP2A6	Bilateria	0.0919458	0.139162	0.12856	0.100744	0.098241	0.105296	0.29795	0.135514	0.391146
IL7R	Vertebrata	0.360814	0.394118	0.367272	0.395626	0.434012	NA	0.429958	0.17803	1.03077
CSF1R	Filozoa	0.151391	0.168924	0.178026	0.19603	0.204636	0.18203	0.320416	0.202331	0.211679
TGM6	Metazoa	0.127961	0.12643	0.109103	0.0949113	0.147452	0.169697	0.207006	NA	0.205634
FOXE1	Metazoa	NA	NA	0.0555671	0.0563749	0.125633	0.0531601	0.0856556	0.0936675	0.110647
TNFSF11	ParaHoxozoa	0.188269	0.139954	0.158923	0.140734	0.101282	0.132305	0.285617	0.143119	0.178161
FOXE3	Metazoa	0.118849	NA	0.0835133	0.0722715	NA	NA	NA	NA	NA
CCDC40	Filozoa	0.131052	0.191468	0.17573	0.150404	NA	0.227452	0.38691	0.143995	0.335593
CNBP	Filozoa	0	0	0	0	0	0	0	0	0
TRPC6	Filozoa	0.0568622	0.111568	0.0623212	0.0655479	0.0878063	0.069422	0.10781	0.218515	0.361111
TREM2	Vertebrata	0.189194	0.187833	0.239578	0.258137	0.193484	0.303645	0.567583	0.205192	1.10909
ADSL	Metazoa	NA	0.0558902	0.0616053	0.0640915	0.0438743	0.107129	0.206553	0.379833	0.403226
MPLKIP	Deuterostomia	NA	NA	0.322993	0.348796	0.211364	0.34202	0.0725806	0.072973	0
MYH2	Filozoa	NA	0.0279551	0.0339592	0.0245562	0.027685	0.081888	NA	0.0656085	0.13834
C7orf10	Filozoa	0.340939	0.193855	0.188248	0.195624	0.270635	NA	0.276735	0.287695	0.315789
MRE11A	Filozoa	0.13824	0.120799	0.0636692	0.0711015	0.100098	0.131729	0.185787	0.0822072	0.242424
MYH6	Filozoa	NA	NA	0.0180441	0.0178888	NA	NA	0.0160995	0.0376782	0.0789339
SLX4	Filozoa	0.387869	0.368421	0.364739	0.382066	0.382923	0.43517	0.456702	0.413361	0.911504
CDKL5	Filozoa	0.073032	0.0959446	0.0584496	0.0689392	0.117794	0.0693442	0.20761	0.0655106	0.519231
MYH8	Filozoa	0.0315665	0.038738	0.0781609	0.0218004	0.0258398	0.0544872	NA	0.0653728	0.12782
MYH9	Filozoa	0.00883889	0.0223757	0.0130553	0.0126607	0.024062	0.0133483	0.00673293	NA	0.115479
USF1	Filozoa	0.00605083	0.0260158	0.016323	0.0164823	0.00608828	0.263309	0.261067	0	0.340909
TBX15	Filozoa	0.0132159	0.0107249	0.0313355	0.0164271	0.027325	0.0488909	0.0203863	0	0.0862069
ANO5	Filozoa	0.192163	0.186913	0.155137	0.138316	0.265251	0.227821	0.157848	0.164756	0.084507
TBX19	Filozoa	0.11566	0.100178	0.0517444	0.0997264	0.102386	0.135402	0.0450262	0.145631	0.0541872
EYA1	Metazoa	0.0375708	0.0596859	0.151747	0.0494151	0.0288994	0.0755898	0.0684932	0.160243	0.333333
RANBP2	Metazoa	0.147114	0.139111	0.136344	0.140228	0.169096	0.17806	0.254386	0.262369	0.382812
FGD4	Filozoa	0.196616	0.148837	0.24167	0.19571	0.134619	0.186989	0.252264	0.364662	0.352941
FGD1	Filozoa	0.0613061	0.0747521	0.050567	0.0810544	0.0429854	0.113618	0.127119	0.10495	0.474576
GNB3	Filozoa	0.0392923	0.0368409	0.0312215	0.023356	0.0333813	0.0407056	0.0300075	0	0.416404
DLL3	Vertebrata	0.089045	0.100897	0.112349	0.108696	0.080301	0.129814	0.178089	0.170047	0.175365
SATB2	Bilateria	0.0101604	0.0213997	0.0121743	0.0045535	0.0204842	0.0349526	0.0185185	0.373767	0
MERTK	Deuterostomia	0.223502	0.189461	0.19551	0.184788	0.152812	0.198113	0.386377	0.333866	0.353448
OPN1LW	Metazoa	0.0952988	0.0924643	0.106027	0.13121	0.0857338	0.106816	0.0740599	0.271859	0.228873
ISPD	Filozoa	0.289096	0.141363	0.313516	0.292495	0.17285	0.317591	0.41092	NA	0.405063
CNNM2	Filozoa	0.0191131	0.012443	0.0240763	0.0213333	0.0361827	0.0507655	0.0605391	0.0541126	0.112994
CNNM4	Filozoa	0.0774839	0.100286	0.0656232	0.0740479	0.0479042	0.0870423	0.0736802	0.0434783	0.162011
ARNT	Filozoa	0.203959	0.131525	0.117268	0.126388	0.278992	0.143992	0.118949	0.391017	0.351852
PIP5K1C	Filozoa	0.0456231	0.0414555	0.0261062	0.0293346	NA	0.0269316	0.0684516	0.107538	0.0290965
POLR1D	Filozoa	0.0992806	0.263352	NA	0.210128	0.152972	0.175581	0.324484	0.534247	1
CPN1	Bilateria	0.227449	0.179066	0.159865	0.143388	0.164197	0.194671	0.222387	0.343169	NA
SLC35C1	Filozoa	0.0686613	0.0574106	0.0647482	0.0636471	0.0553314	0.0709447	0.036	0.11464	0.0944444
SLC4A11	Metazoa	0.127506	0.15599	0.0541169	0.0900617	0.0703712	0.0816365	0.143773	0.163055	0.157025
TGFB1	Metazoa	NA	0.0530864	0.0586595	0.0559033	0.172286	0.114044	0.113941	0.222364	0
TGFB2	Metazoa	0.0150872	0.0203676	0.0454804	0.0407808	0.0382979	0.116513	0.0547771	0	0
SMN1	Filozoa	0.196758	0.197527	0.167083	0.150371	0.213605	0.359851	0.252416	0.222222	0.0618182
PHF11	Bilateria	0.552337	0.780818	0.722306	0.675773	0.545475	0.554776	0.712952	0.54771	0.261682
TGFBR2	Metazoa	0.105253	0.0681371	0.0539578	0.0605278	0.0341145	0.0878179	0.16824	0.065032	0
DBH	Bilateria	0.183663	0.106494	0.105833	0.103865	0.030389	0.160446	0.247257	0.225857	0.102719
PRSS1	ParaHoxozoa	0.162953	0.20284	0.22195	0.228396	0.236591	0.216978	NA	0.40952	0.178616
SLC5A1	ParaHoxozoa	0.168347	0.175709	0.0975152	0.115021	0.140908	0.173431	0.23319	0.267206	0.384615
SLC5A2	ParaHoxozoa	0.0579991	0.062343	0.0507989	0.0556785	0.0722871	0.0712998	0.192982	0.0936664	0.276596
CFHR1	Vertebrata	0.412288	0.371957	NA	NA	0.363769	NA	NA	0.481339	1.10588
LGI1	Metazoa	0.0229326	0.0282392	0.0451977	0.0443486	0.0273528	0.0254194	0.0802213	0	0.264706
ECE1	Metazoa	0.0384028	0.0342171	0.0315745	0.0245142	0.0176784	0.0342834	0.131447	0.0495107	0.0875
F13A1	Metazoa	0.158668	0.160149	0.126715	0.11202	0.202141	0.225868	0.461207	0.326271	0.230769
GABBR2	Filozoa	0.00584985	0.00153374	0.0154115	0.0116944	0.0124158	0.00541908	0.26784	0	0.261682
FKRP	Filozoa	0.0333439	0.0250454	0.0275084	0.0275837	0.0272477	0.0248395	0.036391	0.0305344	0.157407
CASQ2	ParaHoxozoa	0.0780376	0.0870509	0.091138	0.101052	0.0465157	0.0923963	0.174924	0.545212	0.483696
ALX3	Vertebrata	0.164682	0.163317	0.0975446	0.0879168	0.14433	0.145948	0.164828	0.254821	0.0572687
ALX1	Vertebrata	0.0288739	0.0419527	0.0477583	0.0280773	0.0242265	0.0364662	0.115672	0.207317	0
NOP56	Filozoa	0.0852273	0.0829204	0.0904709	0.0881025	0.0658081	0.11523	0.223223	0.131514	0.475806
RB1	Filozoa	0.154073	0.135239	0.121269	0.109441	0.101425	0.0907473	0.201157	0.0496689	0.116279
ALX4	Vertebrata	0.0425014	0.0646563	0.0659035	0.0579436	0.0534815	0.0588719	0.0805009	0.0351759	0.258706
AURKA	Filozoa	0.165414	0.11463	0.0881426	0.0889935	0.117962	0.151724	0.18018	0.231358	0.0621762
AURKC	Filozoa	0.171069	0.224836	0.278993	0.254794	0.101298	0.143731	0.266751	0.469388	0.0507246
NDUFS4	Filozoa	0.263736	0.280831	0.184689	0.195938	0.197626	NA	0.562238	0.287523	0
RP1	Vertebrata	0.498954	0.446825	0.468533	0.462479	0.532847	NA	0.439369	0.443038	0.788732
TET2	Metazoa	0.430769	0.445854	0.488889	0.540715	0.351446	0.362208	0.543732	0.308707	1.29032
GNPTG	Filozoa	0.106751	0.115527	0.155988	0.160948	0.131955	0.179085	0.121611	0.0670968	0.247748
RP9	Metazoa	0.0808729	0.0496012	0.0561618	0.061437	0.170662	0.0870754	0.345705	0.139831	0.0616883
CYP21A2	Vertebrata	0.163526	0.220626	0.194508	0.174517	0.185297	0.202997	0.125321	0.126572	0.214724
CHRM3	Filozoa	0.064096	0.0712438	0.0664224	0.0620876	0.0685331	0.0740418	0.0774987	0.114428	0.0909091
GLRB	Deuterostomia	0.00971922	0.0169238	0.0199969	0.020767	0.0230014	0.0564567	0.0193286	0.0121786	0.0719424
CARD14	Deuterostomia	0.127893	0.132818	0.106861	0.0949079	NA	0.117158	0.160395	0.163275	0.191964
SYNGAP1	Metazoa	0.141458	0.0105895	0.0184867	0.00812008	0.0193966	0.00651769	0.0603538	0.175676	0
C1S	ParaHoxozoa	0.373759	0.310354	0.264188	0.28262	0.282908	0.368146	0.367578	0.419355	0.437028
MGAT2	Filozoa	0.120957	0.098811	0.152846	0.150167	0.128126	0.147226	0.188455	NA	NA
TNNT2	Deuterostomia	0.063321	0.118286	0.0624902	0.056704	0.0968243	0.115167	0.0968409	0.204709	0.0895884
CASC5	Filozoa	0.58391	0.587816	0.475176	0.539381	0.557895	NA	0.59019	0.593875	0.610738
DYNC1H1	Filozoa	0.00671914	0.00942265	0.0167211	0.00510349	0.0148392	0.00838635	NA	0.134183	0.0215054
SLC20A2	Filozoa	0.0763516	0.0573833	0.0369735	0.0376062	0.0490765	0.0440993	0.029098	0.0217822	0.159722
COQ6	Metazoa	0.148653	0.155106	0.154852	0.135319	0.106153	0.214849	0.145946	0.152273	0.740741
CHST14	Metazoa	0.0857512	0.0619751	0.0743062	0.0632447	NA	0.079694	0.0782658	0.0759912	0.4
OTC	Filozoa	0.0722665	0.0839695	0.113864	0.0979644	0.107642	0.0956867	0.132775	0.297872	0.435897
SLC22A4	Filozoa	0.216622	NA	0.122893	0.203515	0.147552	0.295329	0.220046	0.154562	1.82609
CUL4B	Filozoa	0.0758075	0.0544854	0.0595941	0.0652009	0.0973783	0.106583	0.0437424	0.0325581	0
CYP2C19	Bilateria	0.260893	0.502762	0.25196	0.253196	0.267803	0.203988	0.309997	NA	0.210375
MMP9	Filozoa	0.186249	0.154156	0.18592	0.171069	0.131029	0.181184	0.193069	0.30303	0.205128
TGFBI	Filozoa	0.0986243	0.0772874	0.0843005	0.0978708	0.0607407	0.116025	0.15777	0.129132	0
BOLA3	Filozoa	0.13825	NA	0.0816483	0.063578	0.133452	0.120982	0.127299	0.0611961	1
MMP2	Filozoa	0.0710776	0.0184166	0.0642918	0.033625	0.0502804	0.0366089	0.0912951	0.0121212	0.0278884
MMP3	Filozoa	0.28662	0.223614	0.473126	0.284721	0.275517	0.213458	0.279254	0.26087	0.213559
MMP1	Filozoa	0.270217	0.265708	0.444229	0.442496	0.251014	0.195455	0.171688	0.174444	0.344086
SLC6A3	Metazoa	0.0550308	0.0585749	0.0390058	0.0370502	NA	0.0430845	0.0179278	0.019168	0
SLC6A2	Metazoa	0.0629698	0.065256	0.0650558	0.0383232	0.0635281	0.0484288	0.0809211	0.0550661	0.358586
SLC6A5	Metazoa	0.0765564	0.0832708	0.0906888	0.0567901	0.0722186	0.0597867	0.121025	0.380645	0.214724
SLC6A4	Metazoa	0.0966116	0.0803134	0.0781106	0.0689837	0.0598859	0.0542311	0.0702703	0.15	0.152284
GNPTAB	Filozoa	0.121592	0.163251	0.113079	0.10775	0.172145	0.261712	0.165354	0.148649	0.141791
SLC6A8	Metazoa	0.0564269	0.0568232	0.0159222	0.0108696	0.0835454	0.0212654	NA	NA	NA
NDUFB3	Filozoa	0.90484	1.4337	0.225608	0.227687	0.470717	0.354379	1.1227	0.690998	1
CHN1	Filozoa	0.0744025	0.181575	0.126617	0.0548819	0.0321184	0.0249196	0.0540541	0.0316456	0
SSX2	Vertebrata	1.26426	0.981661	0.561653	0.582261	0.708228	0.841589	1.21383	0.607841	0.560798
SOX17	Filozoa	0.0604747	0.157271	0.0630945	0.0667166	0.0869183	0.0493155	0.0570251	0.103158	0.0565476
CAV3	Metazoa	0.0198075	0.0139543	0.0231377	0.0232966	0.00580278	0.0414619	0.053751	0.0140479	0
CAV1	Metazoa	0.0686464	0.0588997	0.0901754	0.0798643	0.0872247	0.0719486	0.0624	0.223382	0
EPX	Metazoa	NA	NA	0.0890121	0.0852038	0.0964995	0.154784	0.166046	0.229933	0.114458
SERPINC1	Metazoa	0.145692	0.130765	0.211609	0.114271	0.169843	0.142857	0.32202	0.349657	0.120482
IL12RB1	Vertebrata	0.293591	0.234741	0.303073	0.307065	NA	0.332689	0.395428	0.274336	0.288043
ATP6AP2	Filozoa	0.111111	0.126529	0.097414	0.0826362	0.0937582	0.162058	0.415486	0.173653	0.765625
CLN6	Bilateria	0.0557697	0.0711516	0.0536067	0.0553649	0.0459334	0.0965954	0.316651	0.0566929	0.289954
CLN5	Bilateria	0.253173	0.299426	0.189514	0.23455	0.366497	0.318284	0.707974	0.409836	0.552147
CLN3	Filozoa	0.122065	0.102976	0.130519	0.109164	0.158701	0.172774	0.264043	0.2777	0.671429
NEXN	Deuterostomia	0.0691489	0.183238	0.0884646	0.0732957	0.0898221	0.0819493	0.289428	0.183673	1.08333
ACY1	Filozoa	0.148595	0.186061	0.134003	0.169795	NA	0.227689	NA	NA	NA
JAK2	ParaHoxozoa	0.102414	0.105242	0.0510712	0.0604989	0.0776735	0.117564	0.134542	0.0639175	0.137097
XK	Vertebrata	0.159742	0.201795	0.168999	0.148775	NA	0.203637	0.270694	0.271739	0
CLN8	Vertebrata	0.0981211	0.0876799	0.0862728	0.101803	0.0812716	0.170628	0.15534	0.1671	0.292398
BRCA1	Filozoa	0.482879	0.492377	0.615119	0.654942	0.583444	NA	0.626866	0.538088	2.04878
AQP7	Filozoa	0.312459	0.344775	0.243633	0.271622	0.310637	0.430997	0.470664	0.216216	0.678756
BRCA2	Filozoa	0.457663	0.458508	0.408066	0.419722	0.457315	0.497409	0.561517	0.538043	0.293706
VRK1	Filozoa	0.143635	0.194126	0.110552	0.120695	0.141277	0.125809	0.438413	0.203008	0.142857
AQP3	Filozoa	0.0525135	0.0763233	0.0484312	0.0368012	0.0543452	0.0478825	0.0634249	0.140526	0.254386
AQP1	Filozoa	0.0334475	0.046661	0.0611718	0.0479216	0.0390746	0.0362723	0.175428	0.042066	0.112727
TBC1D24	Filozoa	NA	NA	0.0263158	0.034455	NA	NA	0.0277	0.0285714	0
WNK4	Filozoa	0.113515	0.0991709	0.0992481	0.143187	0.0965197	0.188571	0.2689	0.380084	0.254098
KEL	Vertebrata	0.416433	0.37535	0.322791	0.307378	0.258152	0.319634	0.318849	0.511952	0.385787
ADCY5	Metazoa	0.0222432	0.0242942	0.029703	0.0288054	0.0265986	0.0302739	0.103099	0.0589159	0.0617284
RBBP8	Filozoa	0.33009	0.307928	0.299585	0.357513	0.284124	0.442036	0.412698	1.02083	0.307229
PHB	Filozoa	0.0118926	0	0.00412822	0.00379549	0.00213447	0.062891	0.589965	0	0
KIF22	Filozoa	0.120639	0.115435	0.123965	0.182756	NA	0.0921697	0.143445	0.177114	0.261194
RUNX2	Filozoa	0	0.0375123	0.034555	0.0382514	0.1171	0.0689956	0	0.0588235	0.32381
RHAG	Filozoa	0.319115	0.320884	0.257048	0.239123	0.268112	0.246053	0.521411	1.4022	1.45614
RUNX1	Filozoa	0.0863706	0.0174995	0.0554165	0.0591192	0.0121008	0.0447013	0.0291339	0.0379747	0
BMPR2	Metazoa	0.0673531	0.0657169	0.0525595	0.0494604	0.0805844	0.0962322	0.169492	0.0990338	0.0462963
PNPO	Filozoa	0.104674	0.122855	0.124228	0.11877	0.0735883	0.176759	0.100486	0.17623	0
MVK	Filozoa	0.186748	0.188245	0.213595	0.156003	0.138802	0.188493	0.276799	0.199143	0.196721
FAM126A	Filozoa	0.115735	0.0600559	0.102757	0.0924274	0.0867595	0.177768	0.285038	0.0772727	0.0683761
ZBTB24	Vertebrata	0.125819	0.152542	0.147446	0.152578	0.090019	0.181818	0.137321	0.133005	0.160714
RNF212	Filozoa	0.382838	NA	NA	0.703249	0.221089	NA	0.740928	0.642363	0.427481
NR3C1	Vertebrata	0.112969	0.159521	0.0388375	0.14871	0.165124	0.131274	0.213253	0.32782	0.774194
PDLIM4	Metazoa	0.0845595	0.0862607	0.0640358	0.0625084	0.203763	0.0875123	0.095791	0.087619	0
DOCK8	Filozoa	0.0878847	0.0789688	0.0725092	0.0726844	0.0819419	0.144062	0.215686	0.085676	0.179487
ARL13B	Filozoa	0.287647	0.30491	0.234934	0.18289	0.311716	0.28541	0.49733	0.478858	inf
GRIA3	Bilateria	0.0456389	0.0439883	0.0120794	0.0461804	0.0573099	NA	0.0252294	0.020979	0.545455
MED23	Filozoa	0.0248019	0.0705942	0.0298255	0.0329748	0.0300353	0.032246	0.01	0.0159453	0
DOCK6	Filozoa	0.04068	0.0342748	0.0462682	0.0375978	NA	0.0517488	0.132014	0.206591	0.0536913
CST3	Bilateria	0.189109	0.233002	0.131241	0.147005	0.172485	0.202698	0.158255	0.0653038	NA
ENAM	Vertebrata	0.370849	0.389389	0.479504	0.502347	0.506708	0.307443	0.428051	0.895874	0.529412
ITIH4	Bilateria	0.32457	0.299391	0.243235	0.259603	0.333732	0.37431	0.423442	0.291174	0.680412
CC2D1A	Filozoa	0.102219	0.0972941	0.129562	0.118475	NA	0.151134	0.17618	0.358247	0.2397
RAG1	Deuterostomia	0.0914484	0.11165	0.0820934	0.0830398	0.105822	0.0543156	0.158579	0.150327	0.272727
SKI	Metazoa	0.0365121	0.0398805	0.0357905	0.0408841	NA	0.0493929	0.211614	0.0307143	0.10084
DYX1C1	Filozoa	0.168667	0.17101	0.1143	0.133865	0.103672	0.201846	NA	0.464318	0.0609756
SLC9A6	Filozoa	0.0606171	0.0430142	0.0488444	0.0549108	0.0232558	0.0480559	0.143951	0.17663	0.257143
CLEC7A	Vertebrata	0.457374	0.562265	0.398475	0.448756	0.741923	0.52562	0.375475	0.666667	1.625
LIM2	Bilateria	0.0881035	0.10467	0.0606009	0.0602927	0.0864711	0.134087	0.374337	0.163782	0.519481
SLC9A9	Filozoa	0.116833	NA	0.0833968	0.0721834	0.062287	0.180699	0.172176	0.165094	0.0457143
BICC1	Filozoa	0.0691658	0.0692103	0.0597479	0.0635697	0.0950031	0.055481	0.0610264	0.078534	0.605096
SCNN1G	Deuterostomia	0.101651	0.0997176	0.10675	0.0990931	0.13439	0.103933	0.084048	0.0691358	0.0934959
FUCA1	Filozoa	0.250805	0.253773	0.217324	0.159298	0.164973	0.414601	0.277778	0.489305	1.20755
JUP	Metazoa	0.00708038	0.00678377	0.00892004	0.00710628	0.00711272	0.0137429	0.0252301	0.00330943	0.196787
YARS	Filozoa	0.0810614	0.154851	0.054838	0.0347964	0.0583044	0.0772966	0.0866667	0.312247	0.144928
SCNN1B	Deuterostomia	0.112832	0.107261	0.0875297	0.0921376	0.0924844	0.108506	0.117547	0.0832106	0.0948509
SCNN1A	Deuterostomia	0.178701	0.193066	0.0997394	0.112927	0.149839	0.138688	0.177286	0.304114	0.207692
GSN	Filozoa	0.0557308	0.05986	0.0776071	0.0680628	0.0434697	0.107174	0.206181	0.0472279	0.0888889
EPHB2	Metazoa	0.00250868	NA	0.00508943	0.00282258	0.00430753	0.0334502	0.0131868	NA	0.0184332
PLCB1	Filozoa	0.0328924	0.0807028	0.0195373	0.0226619	0.0730017	0.0993722	0.03233	0.107527	0.0264901
TFR2	Vertebrata	0.116779	0.121411	0.0879974	0.0987104	0.0972439	0.128957	0.114153	0.0584726	0.152778
PLCB4	Filozoa	0.024006	0.0231392	0.0219328	0.0464684	0.132741	0.0314044	0.0691318	0.0317195	0.220779
EHBP1	Metazoa	0.104379	0.118904	0.10889	0.118395	0.159091	0.145421	0.127688	0.169666	0.139241
LMNA	Filozoa	0.016561	0.0381868	0.0196255	0.0191675	0.0099728	0.0263221	0.14649	0.0100853	0.0384615
DTNBP1	Filozoa	0.172746	0.14986	0.30322	0.248231	0.111611	0.140928	0.337773	0.311808	NA
LAMC2	Filozoa	0.194951	0.208839	0.172723	0.182302	NA	0.206951	0.347567	0.438967	0.662162
LAMC3	Filozoa	0.163325	0.159059	0.16174	0.167065	NA	0.173789	0.142857	0.130621	0.211982
BTNL2	Vertebrata	0.33684	0.402391	0.331629	0.35155	0.334341	0.406704	0.626383	NA	NA
GPHN	Filozoa	0.00496454	0.0246821	0.0354125	0.0286938	0.0528169	0.00555115	0.0103448	0.0224719	0
LMNB2	Filozoa	0.03521	0.107943	0.046834	0.0407965	NA	0.0267842	0.0492382	0.0347339	0.0953947
LMNB1	Filozoa	0.0225653	0.0490868	0.0335807	0.0294957	0.0236842	0.0472306	0.0291705	0.0635838	0.303571
ALDH4A1	Filozoa	0.0916808	0.110208	0.100212	0.0509346	0.0714502	0.0619037	0.0702189	0.0625	0.0842912
LRBA	Filozoa	0.197592	0.0385488	0.164344	0.118824	0.195359	0.122943	0.163245	0.276025	0.18
ESR1	Metazoa	0.121212	0.0942446	0.0795408	0.0834445	0.0941382	0.113073	0.115016	0.0902896	0.132616
MRPS22	Filozoa	0.331069	0.392885	0.310191	0.310801	0.23462	0.401931	0.370015	0.504167	2.26471
GPR179	Filozoa	0.47978	0.458422	0.394381	0.400183	0.421148	0.469474	0.567568	0.433333	0.438017
RHBDF2	Filozoa	0.03584	0.103443	0.0828187	0.0502412	0.0445665	0.0875817	0.113932	0.053455	0.102113
PHF8	Filozoa	0.0863047	0.0720514	0.0742619	0.0724258	0.0868196	0.0445269	0.458972	0.309302	0.923077
ZNF750	Vertebrata	0.194395	0.228136	0.270347	0.256791	0.262801	0.319171	0.327056	0.357508	0.675862
FGF23	Vertebrata	0.116111	0.209852	0.104695	0.10338	0.130404	0.104599	0.308381	0.164532	0.634328
LAMTOR2	Filozoa	0.0608742	0	0.00694712	0.00744263	0.108225	0	0	0	0.647494
SMN2	Filozoa	0.192069	0.193062	0.163665	0.147361	0.208876	0.359851	0.244224	0.205556	0.0537975
CPT2	Filozoa	0.202125	0.19649	0.173161	0.140062	0.100889	0.165338	0.178093	0.161429	0.887097
ACTC1	Filozoa	0	0	0.000993377	0.000899685	0	0	0	0	0
POLA1	Filozoa	0.193375	0.199167	0.219472	0.209243	0.178758	0.232194	0.320562	0.374593	0.508475
TBX3	Filozoa	0.102166	0.297617	0.0343405	0.0322381	0.0746868	0.0334945	0.0312301	0.0344828	0.0745342
TBX1	Filozoa	0.0151575	0.0719553	0.0310186	0.0420298	0.0535015	0.0739971	0.170513	0.233741	0.0666667
CTNND2	Metazoa	0.049284	0.0143511	0.0326902	0.036845	0.0624117	0.0234445	0.0402865	0.289735	0.0463576
TBX4	Filozoa	0.0571259	0.0851996	0.0556006	0.0545276	0.0371543	0.0439351	0.028065	0.0300564	0.0829016
FBXO7	Metazoa	0.335962	0.332749	0.361786	0.346634	0.300655	0.236424	0.573045	0.403888	1.17391
OPN1MW	Metazoa	0.0914757	0.10058	0.107265	0.133136	0.078415	0.0956098	0.101079	0.302344	NA
KCNA5	Filozoa	0.0788518	NA	0.0727433	0.0667955	0.0747519	0.0724582	0.0682276	0.0445076	0.055794
A2M	Filozoa	0.352121	0.372982	0.27264	0.308338	0.397101	0.397928	0.533816	0.366097	0.304965
KCNA1	Filozoa	0.0227998	0.0205002	0.0175874	0.0170961	0.0351126	0.0391032	NA	0.0258481	0.0210526
NSMF	Metazoa	0.0797637	0.0125894	0.0445377	0.0438754	0.0926885	0.0574274	0.0355731	0.013617	0.034749
OPTN	ParaHoxozoa	0.169621	0.153317	0.138446	0.163384	0.220737	0.203276	0.202477	0.250689	0.391304
C10orf2	Filozoa	0.207678	0.220099	0.163087	0.149792	0.150146	0.258262	0.380414	0.206331	0.474684
IRGM	Vertebrata	0.345473	NA	0.240383	0.269531	0.521919	0.313388	NA	NA	0.671111
FHL1	Filozoa	0.157236	0.137079	0.197977	0.131345	0.200141	0.239148	0.032634	0	NA
MCCC1	Filozoa	0.180712	0.176396	0.160291	0.146048	0.19655	0.195619	0.243669	0.180142	0.452632
FTH1	Metazoa	0.0759762	0.979514	0.07999	0.115557	0.447937	0.216604	0.083737	0.0401786	NA
KDR	Filozoa	0.134356	0.159218	0.146588	0.146235	0.112622	0.149637	0.225554	0.128964	0.203704
GOLGA5	Filozoa	0.125033	0.179785	0.137265	0.132844	0.114292	0.170732	0.215415	0.31677	0.198758
RPS26	Deuterostomia	0.131168	0	0	0	0.0270391	0.0242979	0.62029	0	0
RPS24	Filozoa	0.182712	0.241799	0.104807	0.158881	0.357056	0.112468	0.377644	0.733463	0.944134
CCDC39	Metazoa	0.200482	0.199411	0.159179	0.168911	0.188631	0.23651	0.268512	0.0816	0.416667
ACACA	Filozoa	0.0356255	0.0370062	0.0294623	0.0297667	0.0432117	0.0343117	0.0720391	0.0542299	0.0330579
TAL2	ParaHoxozoa	0.208244	0.203096	0.241232	0.271429	NA	0.0653221	0.207248	0.229565	1
FOXD3	Metazoa	0.0733142	NA	0.0485541	0.0536504	NA	NA	NA	0.0454212	0.0708661
PLA2G2A	Deuterostomia	NA	NA	0.253962	0.288318	0.194811	NA	0.521614	0.428808	0.365169
ALDH7A1	Filozoa	0.0922242	0.0630728	0.111111	0.13162	0.0407288	0.0669935	0.196429	0.273333	NA
NDP	Bilateria	0.0545355	0.0845031	0.0668151	0.0633592	0.0692659	0.0571792	0.057844	0	0.130112
UCHL1	Vertebrata	0.0865299	0.223881	0.0383183	0.0352416	0.0630358	0.051475	0.0378521	0.0719557	0.666667
ATL1	Filozoa	0.0406942	0.0331928	0.0335	0.0401265	0.030182	0.0943623	0.0159292	0.184035	0.0761905
CAPN10	Metazoa	0.128158	0.133216	0.153018	0.131464	0.151612	0.15699	0.136054	0.148657	0.23676
EZH2	Metazoa	0.0052825	0.00951173	0.0262382	0.0205993	0.0214442	0.0131698	0.0194489	0	0.175
PTF1A	ParaHoxozoa	0.133039	NA	0.0727414	0.0765623	0.0878471	0.0753609	0.124438	NA	NA
SLC35D1	Filozoa	0.0792079	0.225973	0.056536	0.0613999	0.189375	0.085274	0.129518	0.179641	0
SURF1	Filozoa	0.232847	0.227975	0.203815	0.203638	NA	0.219908	0.32306	0.259309	0.566265
GPSM2	Filozoa	0.135659	0.115576	0.0718813	0.068039	0.075794	0.0957143	0.0888192	0.0448343	0.113821
SIGMAR1	Filozoa	0.0279361	0.0338942	0.0501845	0.0758416	0.0395916	0.0321149	0.0286807	0	0
SLC5A5	ParaHoxozoa	0.124481	0.13408	0.0636357	0.0709995	NA	0.161333	0.185714	0.329904	0.20438
SARS2	Filozoa	0.18887	0.157008	0.15495	0.145252	0.12777	0.226607	0.428097	0.387524	NA
IL1RAPL1	Deuterostomia	0	0	0.00905109	0.0186863	0	0	0.00101833	0.0215589	0
DIP2B	Filozoa	0.018254	0.0200683	0.0216206	0.0204208	0.0210773	0.0188501	0.0113208	0.202037	0.138889
AIMP1	Filozoa	0.197695	0.230769	0.107727	0.128756	0.1613	0.187196	0.391818	0.328	0.545894
CLCNKA	Filozoa	0.135955	0.121486	0.138125	0.147156	0.136207	0.219198	0.3436	0.164589	0.459016
PITX3	ParaHoxozoa	0.0221293	0.00469722	0.0100679	0.007402	0.00616048	0.00916399	0.00666667	0.0153173	0
INS	Bilateria	NA	0.142915	0.100945	0.121821	0.06706	0.0763831	NA	0.152413	0.153409
SMOC1	Metazoa	0.0441022	0.0245543	0.0537826	0.0425123	0.0667125	0.0324726	0.284469	0.0591549	0.0852713
MID1	ParaHoxozoa	0.0204689	0.0163339	0.0104539	0.037762	NA	0.0151963	0	0.0135659	0
KRT17	Vertebrata	0.0357437	0.0508747	0.0351078	0.0354533	0.0915328	0.0231052	0.0601572	0.0203868	0.0311526
CLCNKB	Filozoa	0.142254	0.137841	0.14147	0.149317	0.153118	0.214269	0.168126	0.311433	0.266667
PRDM5	Vertebrata	0.194001	0.189318	0.0621919	0.0546212	0.0541433	0.0804954	0.0903141	0.310703	0.246429
FAS	ParaHoxozoa	0.278766	0.335857	0.41451	0.455481	0.337563	0.510494	0.705856	1.03437	0.503546
SOD1	Filozoa	0.331791	0.335866	0.32414	0.240395	0.207156	0.518271	0.338223	0.868852	0
PTHLH	Vertebrata	0.145012	0.155172	NA	0.0985992	0.0617709	0.107349	NA	0.142069	0.299625
VPS33B	Metazoa	0.0402516	0.0282731	0.0404358	0.0319336	0.0282336	0.217244	0.0462606	0.213691	0.125984
WDR36	Filozoa	0.125611	0.0953206	0.121303	0.126331	0.118255	0.168037	0.164736	0.137931	0.169118
TERT	Filozoa	0.14585	0.132711	0.169352	0.179444	0.0170019	0.154794	0.22127	0.133772	0.233129
NBAS	Filozoa	0.168921	0.175148	0.135329	0.144997	0.152011	0.22469	0.180521	0.24878	0.791045
KERA	Vertebrata	0.0943159	0.106182	0.107563	0.115206	0.114149	0.0825121	0.104478	0.183299	0.140187
SLCO2A1	Vertebrata	0.133987	0.177262	0.156684	0.157094	0.142613	0.262453	0.275764	0.163073	0.180995
SORT1	Metazoa	0.108231	0.069258	0.0885586	0.0925455	0.264769	0.111801	0.106754	0.116832	0.202454
AP4E1	Filozoa	0.148387	0.216155	0.26231	0.249615	0.175774	0.178121	0.223322	0.532523	0.557692
MYOZ2	Vertebrata	0.100752	0.168687	0.131153	0.119597	0.132404	0.281875	0.153591	0.344978	0.95
FLNA	Filozoa	0.0136564	0.0169243	0.0175715	0.0179547	0.0172856	0.0179372	0.0467659	0.0292887	NA
PDE6H	Vertebrata	0.026597	0.0758597	0.0875687	0.0727994	0.146231	0.140506	0.243836	0.221811	inf
TSEN34	Filozoa	0.0910263	0.110215	0.0731974	0.0867148	NA	0.102368	0.1784	0.351383	0
FLNC	Filozoa	0.0172668	0.0182203	0.0122854	0.0118797	0.0309002	0.0177952	0.010906	0.0739477	0.0169492
DRD4	Metazoa	NA	NA	0.0927337	0.0956024	NA	0.062918	0.140567	0.0764779	0.192347
DRD5	Metazoa	0.0954486	0.125999	0.0765847	0.0715241	0.0774948	0.174668	0.0752934	0.168156	0.215873
DRD2	Metazoa	0.0368434	0.0276786	0.02644	0.0324707	0.0286519	0.0231915	0.0822688	0.0264447	0.072
DRD3	Metazoa	0.0798242	0.0824108	0.0992176	0.104826	0.0923077	0.109642	0.261568	0.154696	0.0912548
CASP8	Metazoa	0.318948	0.314279	0.417692	0.365586	0.389305	0.370123	0.400788	0.595825	0.165049
BCL3	Filozoa	0.245039	0.209837	0.129883	0.129272	0.107966	0.126147	0.337268	0.312791	0.681159
BCL2	Deuterostomia	0.0418393	0.0625931	0.111538	0.0938767	0.0839945	0.0970199	0.270483	0.0741797	1
MAN2B1	Filozoa	0.172185	0.177888	0.160542	0.154941	0.175892	0.234175	0.15628	0.262097	0.351351
GLRX5	Filozoa	0.205755	0.0283511	0.0680485	0.0555164	0.0316548	0.102431	0.0657051	0.0336239	0
EDARADD	Vertebrata	0.136021	0.293117	0.168197	0.243639	0.248447	NA	NA	0.276667	0.159236
CCDC28B	Filozoa	0.0371308	0.037816	0.0207353	0.0259134	0.0301392	0.102525	0.252292	0.310461	0.665874
AKT2	Filozoa	0.0147108	0.0137034	0.0120574	0.0134522	0.0137655	0.0159622	0.032972	0.0169014	0.0989011
OAT	Filozoa	0.0779248	0.0818373	0.0687252	0.068733	0.0627391	0.0800365	0.128383	0.183673	0
EVC2	Metazoa	0.262396	0.256226	0.200525	0.203031	0.198761	0.258924	0.394351	0.309443	0.325581
SP110	Vertebrata	0.671885	0.708358	0.699917	0.67113	0.555001	0.769781	0.926876	1.1528	NA
DARC	Vertebrata	0.412899	0.39703	NA	0.524875	0.450654	NA	0.516017	0.630337	0.545098
NKX2-1	Metazoa	NA	0.0169492	0.00882967	0.0115063	NA	0.0165797	0.0373832	0.055325	0.170455
NKX2-6	Metazoa	0.246433	NA	0.186174	0.237413	0.189787	0.215309	0.193213	0.23946	0.158177
NKX2-5	Metazoa	0.0522434	0.0518807	0.049838	0.0505434	0.0403298	0.0673401	0.0688282	0.0757946	0.0443686
GIPC3	Filozoa	0.0579455	0.062354	0.0315315	0.0340296	NA	0.0373005	0.178543	0.0652325	0.211268
GRK1	Filozoa	0.0698936	0.0684057	0.0702023	0.0680603	0.0910157	0.0523758	0.189787	0.0631912	0.0327381
OAS1	ParaHoxozoa	0.327218	0.307401	0.255647	0.24765	0.0566374	0.543125	0.711407	0.828169	inf
SIAE	Metazoa	0.261978	0.329305	0.243639	0.255742	0.357953	0.391086	0.299213	0.144943	0.22449
CAPN3	Metazoa	0.0974898	0.11	0.0684932	0.0687057	0.0765135	0.0787317	0.113567	0.148368	0.357285
MYC	Filozoa	0.058581	0.0695854	0.0785641	0.0703837	0.0620421	0.106499	0.0952151	0.0652418	1
MYB	Filozoa	0.170685	0.225134	0.225603	0.0954639	0.22305	0.212587	0.253968	0.301587	0.545455
SEPT12	Vertebrata	0.077095	0.09375	0.0947251	0.121519	0.0747676	0.0728719	0.139291	0.0820189	0.0709877
COG8	Filozoa	0.196365	0.157121	0.0949967	0.115763	NA	NA	0.164954	0.257184	0.272727
MTM1	Filozoa	0.0509517	0.0863331	0.0714901	0.0868998	0.0732711	0.0688073	0.0630165	0.0489362	NA
COG1	Filozoa	0.148057	0.165409	0.127566	0.12969	0.187289	0.194359	0.22372	0.0961039	0.3125
NOD2	Vertebrata	0.192664	0.176924	0.152029	0.176153	0.17754	0.176666	0.236431	0.245833	0.322785
COG7	Filozoa	0.0889601	0.113321	0.0676236	0.066475	0.0630057	0.12155	0.155429	0.309198	0.113924
COG6	Filozoa	0.105021	0.0949888	0.0674472	0.0734661	0.0935024	0.145212	0.116895	0.177419	0.318182
COG5	Filozoa	0.122862	0.129897	0.115939	0.136812	0.0929036	0.1625	0.214458	0.284427	0.165414
COG4	Filozoa	0.0480082	0.0554156	0.0607681	0.0547074	0.049239	0.127164	0.0684254	0.0743802	0.230769
DLEC1	Metazoa	0.304244	0.28937	0.402189	0.237932	0.305047	0.347244	0.455961	0.423377	0.352332
KLHL7	Deuterostomia	0.00282486	0.00299289	0.0183851	0.024988	0	0.0105773	0.0109439	0.0167364	0
IGHMBP2	Filozoa	0.148408	0.12622	0.1478	0.143102	0.13673	0.2035	0.195098	0.177778	0.218543
KLHL3	Metazoa	0.0503338	0.0441621	0.0228088	0.0226431	0.0186101	0.0231399	0.207083	0.0359281	0
TUBA8	Vertebrata	0.01993	0.0118156	0.0060698	0.00439046	0.0127214	0.00289101	0.00477783	0	0
ANKK1	Vertebrata	0.164538	0.120287	0.154952	0.16046	NA	NA	0.287675	0.472853	0.55665
SERPINB6	Metazoa	0.179364	0.160019	0.262427	0.239943	0.200609	0.36524	0.301686	0.0898936	0.408602
KCNMB1	ParaHoxozoa	0.122051	0.17212	0.101499	0.119413	0.170654	0.12709	0.204414	0.146051	0.0945946
SMO	Metazoa	0.0383338	0.0311983	0.0644263	0.0711235	0.0656605	0.0540541	0.235189	0.0812808	0.257143
CX3CR1	Deuterostomia	0.258257	0.253744	0.066671	0.08027	0.169694	0.218448	0.25351	0.268831	2.19444
TNFRSF10B	ParaHoxozoa	NA	NA	0.478843	0.41597	NA	0.571586	NA	0.586379	0.826087
HYAL1	ParaHoxozoa	0.407951	0.226655	0.270564	0.322915	0.266877	0.221045	0.365417	NA	1.06667
FANCD2	Filozoa	0.352878	0.481544	0.329888	0.325914	0.359716	0.396583	0.32218	0.668848	0.211957
CFTR	Vertebrata	0.169265	0.183658	0.240225	0.23295	0.119478	0.122543	0.176196	0.210811	0.269841
HESX1	Vertebrata	0.197765	0.266132	0.217989	0.22944	0.286171	0.27016	0.509615	0.587583	inf
DES	Deuterostomia	0.019238	0.0298242	0.0100348	0.015593	0.00474898	0.0104475	0.0258398	0.0222603	0
SPECC1L	Filozoa	0.0386215	0.0411274	0.043316	0.0466955	0.0350625	0.110989	0.0997758	0.0700935	0.25
ST14	Deuterostomia	0.104033	0.111556	0.104453	0.102284	0.132887	0.138371	0.152748	0.0833333	0.206078
RP2	Filozoa	0.0930985	0.083251	0.127146	0.111382	0.116779	0.140179	0.224359	0.0992063	0.386667
AANAT	ParaHoxozoa	0.214148	0.168966	0.0866494	0.0845463	0.126723	0.0707276	0.373923	0.1788	0.192607
AMH	Vertebrata	NA	NA	0.127079	0.132566	NA	0.127821	0.188296	0.0466981	0.206349
AMN	Metazoa	0.00870238	0.00670439	0.248589	0.215206	NA	0.167855	0.260233	NA	0.486957
ASXL1	Metazoa	0.409865	0.422325	0.510059	0.428135	NA	0.590339	0.541379	0.624738	0.989362
TCTN3	Filozoa	0.387195	0.504502	0.327896	0.34013	0.326813	0.49059	0.481982	0.390187	0.634615
TCTN1	Vertebrata	0.335742	0.321957	0.258881	0.264317	0.328513	0.470201	0.440642	NA	1.11429
TNXB	Metazoa	NA	NA	NA	NA	NA	NA	NA	0.108414	0.201342
NR4A3	Bilateria	NA	0.277926	0.0669691	0.0724476	0.109388	0.0957396	0.103654	0.0915395	0.130952
NEUROG3	ParaHoxozoa	0.107772	NA	0.133894	0.12951	0.215849	0.170332	0.272038	0.24318	0.170391
AMT	Filozoa	0.163271	0.130038	0.192624	0.116743	0.144575	0.217117	0.178776	0.243902	1.0303
LZTS1	Bilateria	0.0481453	0.0497639	0.0359313	0.0398186	0.0532001	0.0362222	0.0206157	0.0181324	0.0425532
SMC1A	Filozoa	0.00141193	0.00141293	0.0563213	0.00158121	0.00494438	0.00143627	0	0.210723	0.0246914
RAB7A	Filozoa	0.00931414	0.074141	0.00463576	0	0.00625931	0	NA	0.0848645	0
SPATA16	Deuterostomia	0.265988	0.35843	0.250055	0.223058	0.349127	0.279038	0.607843	NA	7.04348
NDUFV2	Filozoa	0.0985277	0.0922828	0.105739	0.10323	0.0677346	0.10657	0.168659	0.0827423	0.583333
EFEMP1	Deuterostomia	0.0677249	0.0675982	0.0660123	0.0552008	0.0605704	0.0796399	0.25096	0.521595	0
GALNS	Metazoa	0.110064	0.102873	0.106326	0.119327	0.143006	0.122532	0.167173	0.295143	0.120438
EFEMP2	Deuterostomia	0.0260007	0.0227144	0.0263158	0.0350113	NA	0.0313934	0.0244026	0.231791	0.273585
PLEC	Filozoa	0.0240783	0.00264149	0.02085	0.0186254	0.0480742	0.0280655	0.0300429	0.0247525	0.0514469
MTNR1B	ParaHoxozoa	0.149398	0.158784	0.12339	0.117533	0.158761	0.164299	NA	0.180662	0.313316
VCAN	Vertebrata	0.403289	0.395944	0.493381	0.448394	0.396769	0.469076	0.47265	0.522222	0.457944
BSCL2	Filozoa	0.21285	0.208089	0.103322	0.167236	0.172404	0.138208	0.136455	NA	0.0625
IVD	Filozoa	0.108929	0.0766759	0.0880623	0.0875365	0.0461942	0.0673666	0.139896	0.168981	0.385965
HADH	Filozoa	0.140848	0.0875209	0.0690976	0.069271	0.0613762	0.0920753	0.402626	0.228532	0.545455
PEX3	Filozoa	0.0501792	0.208084	0.0512961	0.0662297	0.0990991	0.0742668	0.143167	0.150376	inf
PEX2	Filozoa	0.120377	0.132058	0.111959	0.137032	0.14643	0.150982	0.27451	0.246809	0.743902
PEX5	Filozoa	0.0533981	0.0717857	0.0701583	0.0826239	0.0466893	0.190779	0.164706	0.138686	0.76
PEX7	Filozoa	0.136015	0.0955641	0.105625	0.100746	0.124475	0.16431	0.20976	0.245902	0.657143
PEX6	Filozoa	0.137291	0.181087	0.141252	0.134295	0.149234	0.186813	0.233161	0.192644	0.273684
POMGNT1	Filozoa	0.114207	0.113092	0.0738055	0.0792862	0.0616016	0.125357	0.210526	0.1606	0.344828
SLC19A3	Filozoa	0.299751	0.382067	0.358051	0.329468	0.253865	0.299847	0.395918	0.424572	0.837209
RBM20	Bilateria	0.229714	0.200511	0.218198	0.222142	0.210905	0.23697	0.265845	0.412982	0.178082
ASPM	Filozoa	0.309888	0.302026	0.317253	0.298333	0.306634	0.352598	0.442197	0.394477	0.782609
WNT5A	Metazoa	0.0100219	0.224043	0.00774246	0.00809889	0.0454439	0.00676923	0.00786276	0.0700837	0.194085
RBM28	Filozoa	0.242619	0.253262	0.228665	0.216274	0.229217	0.242343	0.252533	0.383104	0
NCF2	Filozoa	0.21812	0.182944	0.210363	0.127742	0.159694	0.204764	0.376223	0.285282	0.907895
NCF1	Filozoa	0.0721794	0.127641	0.0604392	0.0639314	0.118481	0.0632155	0.0756222	0.0959058	0.0758123
CLDN16	Deuterostomia	0.251713	0.168925	0.0837962	0.0750494	0.330006	0.149826	0.239748	0.367564	0.457944
ACE	Filozoa	0.135461	0.139738	0.118487	0.124911	0.0882817	0.131072	0.150527	0.0690173	NA
NCF4	Metazoa	0.204098	0.201955	0.177252	0.167191	0.148154	0.231151	0.317596	0.373763	NA
SRCAP	Filozoa	0.368223	0.321986	0.0633511	0.0635173	0.183858	0.227297	0.289673	0.539419	0.38
CLDN19	Deuterostomia	0.0336937	0.0375265	0.0380732	0.0332384	0.0134483	0.026898	0.0324123	0	0.152125
EPHA2	Metazoa	0.0338164	0.0425231	0.0408805	0.0361619	0.0261793	0.0404255	0.140053	0.0938856	0.0378151
MUTYH	Filozoa	0.355438	0.404523	0.26271	0.262735	0.290422	0.381391	0.413082	0.508306	0.382022
ME2	Filozoa	0.132556	0.103856	0.102392	0.099688	0.102896	0.119758	0.0814371	0.0836576	0.117647
HFE	Vertebrata	0.194059	0.214043	0.24694	0.24228	0.303321	0.310658	0.379804	0.426534	0
GNAI3	Filozoa	0.0358108	0.0290574	0.0195382	0.0284787	0.0219471	0.0232558	0.0535714	0	0
ATP5E	Filozoa	NA	NA	0.124661	0.0523302	0.0114103	0.0391285	0.0400182	0.133591	inf
GPR143	Filozoa	NA	0.333708	0.202406	0.193335	NA	0.320483	0.435131	0.259654	NA
SERPING1	Vertebrata	0.396714	0.371664	0.270266	0.301284	0.389137	0.362188	0.420868	0.340541	0.468966
KDM6A	Filozoa	0.0621039	0.0563771	0.144789	0.0911425	0.0683417	0.0872483	0.0985222	0.0205479	0
FGF10	Metazoa	0.0296331	0.0199052	0	0.0896194	0.0213188	0.049579	0.0717863	0.0794824	0
FBN2	Filozoa	0.0285415	0.0281081	0.0319192	0.0249964	0.0357631	0.0335968	0.0934891	0.150466	0.0973451
FGF14	Metazoa	0.352648	0	0.0531732	0.0602332	0.247847	0.304274	0.364113	0	0
TBXA2R	Metazoa	0.0538215	0.0655463	0.00177243	0.0308922	NA	0.0458819	0.15616	0.237299	0.12253
POMP	Filozoa	0.2	0.195145	0.0244268	0.0317777	0.0576923	0.0381634	0.0530303	0.163428	0
MTHFR	Filozoa	0.0825063	0.0895342	0.0646369	0.0629569	0.0554276	0.0875599	0.0931593	0.102334	0.0388889
COL9A2	Bilateria	0.206854	0.283375	0.163895	0.145685	0.205114	0.180732	0.250278	0.597256	NA
COL9A3	Vertebrata	0.191835	0.188251	0.0904537	0.0977645	0.146488	0.154753	0.293093	0.527325	0.26178
PDSS1	Metazoa	0.0851554	0.105156	0.175906	0.190092	0.159992	0.134859	0.231036	0.232558	0.426573
COL9A1	Bilateria	0.178679	0.149272	0.153784	0.130767	0.118793	0.140045	0.219226	0.2432	0.849057
CC2D2A	Filozoa	0.164684	0.158621	0.162379	0.146669	0.156863	0.168757	0.226667	0.263333	0.432836
UNC13D	Metazoa	0.0950029	0.0928089	0.0800303	0.0861115	0.128004	0.0988731	0.115105	0.102041	0.222506
DTNA	ParaHoxozoa	0.055773	0.0753338	0.0456471	0.04972	0.116331	0.059183	0.125671	0.0880282	0.374269
ACHE	Filozoa	0.0844867	0.0909692	0.132766	0.0949772	0.0067088	0.115893	0.139241	0.153569	0
SYNE2	Filozoa	0.370496	0.0218491	0.184124	0.296868	0.257405	0.214121	0.475915	0.464876	0.553191
TNFRSF13B	Vertebrata	0.280844	0.24179	0.247574	0.247496	0.2449	0.329908	0.410338	0.560888	0.2
GOPC	Metazoa	0.0829298	0.0438433	0.0620077	0.0659269	0.0482655	0.0531496	0.111607	0.149543	0.389831
SEMA3A	ParaHoxozoa	0.066267	0.0450911	0.0359589	0.0371657	0.0538545	0.0537991	0.133513	0.143954	0
TRPS1	Deuterostomia	0.0947489	0.109031	0.111795	0.111587	0.116705	0.105447	0.104336	0.170732	0.0660377
SEMA3E	ParaHoxozoa	0.0990555	0.0765199	0.0849832	0.0808835	0.106476	0.0927802	0.276358	0.304609	0.0723684
MSMB	Bilateria	NA	NA	0.488453	0.505271	0.400398	NA	0.617595	1.29349	0.723214
KIF21A	Filozoa	0.0836364	0.0756465	0.0519069	0.0434975	0.0554691	0.0780115	0.13913	0.153953	NA
RIN2	Filozoa	0.0973913	0.0949411	0.0889258	0.0906846	0.071464	0.104536	0.0843373	0.110312	0.384615
MET	Filozoa	0.191363	0.192596	0.109412	0.108734	0.144621	0.129167	0.210117	0.0907668	0.0785714
ADA	Filozoa	0.142315	0.13287	0.0808639	0.0759559	0.0993546	0.153513	0.285294	0.21978	0.308
RPS10	Filozoa	0.000910332	0	0.0921558	0.0127825	0	0	0	0.208437	0.6875
RPS17	Filozoa	0.0579551	0.601537	0.0606815	0.00448796	0.39064	0.00858152	0	0	0.177386
EIF2B2	Filozoa	0.0942957	0.0659686	0.0696157	0.0492674	0.0329428	0.0644895	0.119583	0.0787879	0.322222
RPS14	Filozoa	0.119723	0	0	0	0	0	0.196673	0.4291	0
FOXG1	Metazoa	0.000703235	0	0.0217449	0.024032	NA	0.139984	0.0373312	0	0.321586
DNM2	Filozoa	0.0270227	0.0312089	0.0231279	0.0178255	0.0229563	0.0148104	0.0252882	0.0637488	0.0686813
IL17F	Bilateria	0.534739	0.389065	0.390169	0.434986	0.559336	0.37375	0.600445	0.674107	0.691729
ARL6	Metazoa	0.0385274	0.0647059	0.101471	0.0392428	0.0872483	0.153223	0.228199	0.029703	1
VHL	ParaHoxozoa	NA	NA	0.118605	0.116032	NA	NA	0.272828	0.225	0.375333
DDOST	Filozoa	0.0474652	0.0399804	0.0633443	0.037124	0.0412232	0.0784005	0.0699387	0.292655	0.13986
DCAF17	Metazoa	0.27797	0.248762	0.205821	0.161216	0.146465	0.174099	0.406122	0.493556	0.52
RIPK4	Vertebrata	0.0444213	0.0572656	0.0476883	0.0489614	0.00686422	0.0459221	0.0417944	0.0326697	0.0576923
FBN1	Filozoa	0.0366657	0.0533088	0.0299059	0.0308621	0.0490448	0.0320891	0.0493392	0.0574163	0.05
TMEM138	Metazoa	NA	0.142061	0.0804883	0.0822511	0.118685	0.0746726	0.4	0.559633	inf
LEPRE1	Metazoa	0.130995	0.103875	0.124178	0.155311	0.104856	0.168573	0.223278	0.168467	0.627451
PAPSS2	Filozoa	0.0335841	0.0458341	0.0723361	0.0769883	0.0825291	0.145435	0.193301	0.0922619	0
APOE	Vertebrata	0.274145	0.23224	0.147937	0.147946	NA	0.13824	0.109556	0.141343	0.371925
GRHL2	Filozoa	0.0643753	0.0702774	0.0397916	0.0430874	0.0361591	0.0666667	0.0864904	0.153642	0
UBQLN2	Filozoa	0.0631879	0.0567254	0.144807	0.119882	0.0556881	0.0426338	NA	0.088685	0.111111
SLC9A3R1	Bilateria	0.0880153	0.0764451	0.0671078	0.0744974	0.154538	0.105502	0.184556	0.116071	0.22549
GCLC	Filozoa	0.0444368	0.0621654	0.0591123	0.05277	0.0410122	0.0526894	0.0636943	0.0530303	0.304348
OSMR	Vertebrata	0.412313	0.405224	0.511628	0.515424	0.425828	0.496651	0.519966	0.396707	0.330827
TH	Bilateria	0.0505322	0.0569428	0.0526316	0.0534544	NA	0.0563717	0.107598	0.0238713	0.0450928
TF	Filozoa	0.409985	0.492786	0.25787	0.259894	0.270935	0.398846	0.541478	0.548872	0.302521
TG	Vertebrata	0.278939	0.399401	0.274625	0.270333	0.279698	0.321278	0.406472	0.296434	0.544974
ZNF81	Filozoa	NA	0.212424	0.224851	0.267951	0.155176	0.225042	0.203872	0.196262	0.14
KCNJ13	Filozoa	0.101051	0.140373	0.0965123	0.104538	0.116149	0.0997906	0.109799	0.131631	0.482759
NR3C2	Vertebrata	0.0898918	0.126744	0.120618	0.0812108	0.208644	0.0760774	0.112676	0.300903	0.489796
SNTA1	ParaHoxozoa	0.0837414	0.0755876	0.0619148	0.0624367	0.0878445	0.0892857	0.132979	0.25066	0.262136
KCNJ10	Filozoa	NA	0.00996357	0.0160398	0.00658949	0.0232044	0.0219338	0.0100334	0	0
NAGS	Filozoa	0.102218	0.0449637	0.0755471	0.0723624	0.123009	0.0992863	0.125574	0.0848734	0.0747664
KCNQ1	ParaHoxozoa	0.0935245	0.0165485	0.0389569	0.0581903	0.04281	0.0603691	0.0647868	0.0816697	NA
AR	Vertebrata	0.098657	0.118916	0.134396	0.144456	0.123863	0.127368	0.25457	0.0669078	0.61747
MCOLN1	Filozoa	0.0339233	0.0233306	0.0391582	0.045682	0.0277923	0.0585827	0.041048	0.0615098	0.0267176
NAGA	Filozoa	0.162825	0.15655	0.153879	0.122435	0.114841	0.160561	0.105397	0.108398	0.276316
RASA1	Filozoa	0.0760553	0.0569736	0.0652439	0.0589722	0.0644208	0.0657043	0.0932401	0.0795181	0.160494
ACTN2	Filozoa	0.00601535	0.0217211	0.00446489	0.00497213	0.0106222	0.0414286	0.0844714	0.00899281	0.0265957
SLC40A1	Filozoa	0.115956	0.196135	0.116269	0.117675	0.15974	0.251634	0.276653	0.102941	0
ACTN4	Filozoa	0.00548095	0.00522368	0.00713162	0.00686349	0.0484258	0.00575916	0.00279243	0	0
TINF2	Bilateria	0.376051	0.392125	0.378148	0.383171	0.355995	0.490325	0.574227	0.364	0.594059
PDE6B	Filozoa	0.0358863	0.0503413	0.0339319	0.028579	0.130761	0.0823937	0.102377	0.161947	NA
C1QTNF5	Vertebrata	0.154402	0.149818	0.0370795	0.0424403	0.0909863	0.0292174	NA	NA	0
MLC1	Vertebrata	0.0773766	0.092331	0.0636512	0.0666349	0.140434	0.155315	0.154224	0.123953	0.0433437
PTPRC	Vertebrata	0.453728	0.474941	0.299278	0.30744	0.398893	0.416492	0.553895	0.890957	0.536424
AMER1	Vertebrata	0.347429	0.334026	0.258941	0.270264	NA	0.284583	0.384876	0.614964	0.487805
CARTPT	Vertebrata	0.0881328	0.149298	0.0653846	0.0523333	0.0617414	0.0369409	0.13128	0.0896552	0.205
GLCCI1	Metazoa	0.361054	0.0638456	0.170737	0.123891	0.371416	0.199038	0.384687	NA	0.345588
MYO7A	Filozoa	0.0202383	0.0261438	0.0215388	0.0179634	0.0487456	0.0196403	0.0589209	0.0405961	0.126801
PTPRJ	Bilateria	0.436098	0.447229	0.3014	0.326726	0.303193	0.483364	0.598798	0.50979	0.394958
CPA6	Filozoa	0.122209	0.176126	0.119281	0.202294	0.221934	0.140056	0.173165	0.244485	inf
STK11	Filozoa	0.0845783	0.0415194	0.0368835	0.041054	NA	0.0423834	NA	0.0468616	0.0710526
[truncated: 719 more rows]

## Sheet: Disease Class Groupings
species.order	species	dN	dS	dN.dS	dN.error.lo	dS.error.lo	dN.dS.error.lo	dN.error.hi	dS.error.hi	dN.dS.error.hi	p.dN	p.dS	p.dN.dS	disease	pct.covered
1	dog	0.0594032	0.43168	0.136561	0.0571835	0.423179	0.131743	0.0617487	0.440403	0.141512	0.000202843	0.382564	0.00414002	All Disease Genes (OMIM)	0.955996
2	cat	0.0606093	0.419164	0.142018	0.0583274	0.410765	0.137066	0.0629254	0.427865	0.147121	0.00932944	0.724039	0.0189961	All Disease Genes (OMIM)	0.957096
3	rat	0.0790359	0.646827	0.119274	0.0761943	0.637367	0.115263	0.0819325	0.656517	0.123456	5.24755e-05	0.133178	0.00415422	All Disease Genes (OMIM)	0.973964
4	mouse	0.0751417	0.626096	0.117717	0.0724355	0.617119	0.113679	0.077904	0.6353	0.121842	1.29354e-05	0.0391833	0.00314483	All Disease Genes (OMIM)	0.982765
5	rabbit	0.0659249	0.498946	0.129277	0.0633315	0.487745	0.124585	0.068548	0.510493	0.134068	6.23985e-05	0.099256	0.00445302	All Disease Genes (OMIM)	0.915658
6	bushbaby	0.0545321	0.363081	0.149467	0.052543	0.356493	0.144387	0.056599	0.369917	0.15475	0.00829863	0.632052	0.00373064	All Disease Genes (OMIM)	0.964796
7	marmoset	0.0316411	0.157713	0.203406	0.0304133	0.153653	0.196445	0.0329224	0.161894	0.21058	0.0109073	0.267985	0.00100773	All Disease Genes (OMIM)	0.961863
8	macaque	0.0189373	0.0906672	0.219113	0.0180699	0.0882415	0.21135	0.019881	0.0932687	0.227012	0.000366896	0.558978	4.91252e-05	All Disease Genes (OMIM)	0.964063
9	chimp	0.00422351	0.0165631	0.300133	0.00407679	0.0160475	0.288575	0.00444752	0.0171665	0.31228	9.1914e-06	0.134194	1.38707e-10	All Disease Genes (OMIM)	0.940594
1	dog	0.0680946	0.440438	0.150814	0.0669099	0.43655	0.148562	0.0692752	0.444271	0.153085	1	1	1	All Human Genes (Disease & Non-disease)	1
2	cat	0.0668247	0.421418	0.154045	0.0657061	0.41784	0.151812	0.0678952	0.425064	0.156303	1	1	1	All Human Genes (Disease & Non-disease)	1
3	rat	0.0901137	0.659475	0.130976	0.0886195	0.655176	0.12908	0.0916212	0.663757	0.132896	1	1	1	All Human Genes (Disease & Non-disease)	1
4	mouse	0.0869357	0.641388	0.130606	0.0855235	0.637265	0.128673	0.0883822	0.645544	0.132557	1	1	1	All Human Genes (Disease & Non-disease)	1
5	rabbit	0.0749635	0.511056	0.141933	0.0737416	0.506175	0.139775	0.0762534	0.51606	0.144109	1	1	1	All Human Genes (Disease & Non-disease)	1
6	bushbaby	0.0601229	0.364032	0.164756	0.0591831	0.361238	0.162411	0.0610946	0.366862	0.16717	1	1	1	All Human Genes (Disease & Non-disease)	1
7	marmoset	0.0359822	0.155435	0.228142	0.0353274	0.153855	0.224868	0.0365711	0.157067	0.231454	1	1	1	All Human Genes (Disease & Non-disease)	1
8	macaque	0.0226873	0.0905591	0.250561	0.0222051	0.0895652	0.246942	0.0231497	0.0915981	0.254215	1	1	1	All Human Genes (Disease & Non-disease)	1
9	chimp	0.00544789	0.0167163	0.375775	0.00532434	0.0164578	0.369466	0.00550435	0.016994	0.38213	1	1	1	All Human Genes (Disease & Non-disease)	1
1	dog	0.0699696	0.442241	0.153669	0.0687028	0.437961	0.151137	0.0713258	0.44652	0.156208	0.217757	0.772078	0.341524	All Non-disease Genes	0.849663
2	cat	0.0681038	0.42186	0.156393	0.0669051	0.417866	0.153904	0.0694367	0.425888	0.158913	0.384213	0.905929	0.432395	All Non-disease Genes	0.847716
3	rat	0.0925431	0.662065	0.133343	0.0908778	0.657272	0.131199	0.0942728	0.666895	0.135494	0.177064	0.616223	0.338749	All Non-disease Genes	0.848333
4	mouse	0.0895716	0.644483	0.133242	0.0879431	0.639921	0.13108	0.0912345	0.649135	0.135424	0.146098	0.491902	0.325009	All Non-disease Genes	0.848656
5	rabbit	0.0769201	0.513531	0.144476	0.0754818	0.508085	0.142075	0.0784422	0.519036	0.146908	0.178268	0.5794	0.338929	All Non-disease Genes	0.846725
6	bushbaby	0.0613157	0.364215	0.167863	0.0602077	0.361143	0.165187	0.0624033	0.367355	0.170519	0.378087	0.872966	0.332854	All Non-disease Genes	0.848235
7	marmoset	0.0368866	0.155038	0.233136	0.0361586	0.153315	0.229444	0.0375894	0.156792	0.236854	0.398944	0.713588	0.275888	All Non-disease Genes	0.849908
8	macaque	0.0234198	0.0905017	0.256854	0.022906	0.0894536	0.252804	0.0239171	0.0916899	0.260928	0.23902	0.846868	0.179705	All Non-disease Genes	0.850481
9	chimp	0.00566685	0.0167175	0.39129	0.00558885	0.0164921	0.384126	0.00584672	0.0170008	0.398603	0.149847	0.626833	0.037227	All Non-disease Genes	0.854311
1	dog	0.0621008	0.418605	0.147096	0.0480396	0.378352	0.119309	0.0798235	0.463599	0.180119	0.505505	0.692856	0.233936	Amino Acid Metabolism	1
2	cat	0.054585	0.393408	0.141108	0.0423974	0.347957	0.111888	0.0699276	0.433415	0.172212	0.466277	0.249607	0.989192	Amino Acid Metabolism	0.984375
3	rat	0.0764595	0.605107	0.119732	0.0620258	0.561611	0.0989215	0.0967324	0.664865	0.14546	0.793395	0.262088	0.712895	Amino Acid Metabolism	1
4	mouse	0.0748373	0.594049	0.119042	0.0594425	0.547482	0.0963897	0.0946593	0.651888	0.147628	0.982932	0.312491	0.714073	Amino Acid Metabolism	1
5	rabbit	0.0603458	0.439962	0.138011	0.0491508	0.386546	0.110182	0.076761	0.497425	0.169657	0.637279	0.0926977	0.475287	Amino Acid Metabolism	0.984375
6	bushbaby	0.0523115	0.347499	0.143987	0.0400244	0.316911	0.118497	0.0674862	0.382881	0.187767	0.842747	0.623227	0.966915	Amino Acid Metabolism	0.96875
7	marmoset	0.0308616	0.143725	0.200114	0.0244767	0.123759	0.161931	0.0387451	0.168805	0.249991	0.974099	0.322906	0.83218	Amino Acid Metabolism	0.984375
8	macaque	0.0160852	0.083634	0.195874	0.0125055	0.0727819	0.161012	0.0208335	0.0958857	0.234624	0.304829	0.420992	0.41188	Amino Acid Metabolism	0.984375
9	chimp	0.00423514	0.0159966	0.265498	0.00319184	0.0133112	0.212687	0.00556791	0.0197099	0.333257	0.456401	0.7934	0.238556	Amino Acid Metabolism	0.96875
1	dog	0.0364423	0.428114	0.0810916	0.0289553	0.375151	0.0649527	0.0439027	0.477597	0.101565	5.00237e-06	0.416445	1.5315e-06	Auditory and Vestibular System Development and Function	0.932584
2	cat	0.0315656	0.393694	0.0834449	0.0253461	0.347172	0.0671883	0.0438462	0.449859	0.103789	1.70129e-07	0.157864	5.21067e-07	Auditory and Vestibular System Development and Function	0.932584
3	rat	0.0407956	0.589928	0.0642398	0.0312238	0.536802	0.0528784	0.0497193	0.641737	0.0794398	4.33871e-10	0.0116638	5.62232e-09	Auditory and Vestibular System Development and Function	0.988764
4	mouse	0.0400832	0.582409	0.0655356	0.0314863	0.532505	0.0538817	0.0493535	0.638723	0.078959	1.31978e-08	0.037515	5.03357e-08	Auditory and Vestibular System Development and Function	0.988764
5	rabbit	0.0329306	0.442258	0.0695288	0.0268477	0.37988	0.0588723	0.0411079	0.507445	0.0827789	4.70311e-08	0.0211791	7.39908e-08	Auditory and Vestibular System Development and Function	0.898876
6	bushbaby	0.0285047	0.347991	0.0727644	0.0216766	0.304803	0.0601077	0.0359536	0.393304	0.0868589	2.2388e-08	0.159801	8.14627e-10	Auditory and Vestibular System Development and Function	0.966292
7	marmoset	0.0214707	0.175555	0.129636	0.0175403	0.147864	0.10926	0.0269704	0.203762	0.153092	0.00228525	0.395346	5.95812e-05	Auditory and Vestibular System Development and Function	0.932584
8	macaque	0.0109161	0.095307	0.134279	0.00795488	0.0811791	0.107353	0.0173409	0.113307	0.163887	9.82429e-06	0.662089	2.26581e-07	Auditory and Vestibular System Development and Function	0.977528
9	chimp	0.00421266	0.0211595	0.24645	0.0031576	0.0171081	0.194301	0.00566543	0.0261539	0.352641	0.133324	0.228313	0.0946857	Auditory and Vestibular System Development and Function	0.966292
1	dog	0.0470977	0.42301	0.1165	0.0382898	0.375993	0.0975792	0.0586857	0.473315	0.13969	0.0842621	0.579635	0.176871	Auditory Disease	0.931818
2	cat	0.0442571	0.413491	0.117288	0.0355239	0.362057	0.0967592	0.0558715	0.46797	0.14065	0.0107036	0.428548	0.0760759	Auditory Disease	0.977273
3	rat	0.061089	0.628918	0.101817	0.0504378	0.580759	0.0843794	0.073631	0.685871	0.117053	0.0339513	0.407845	0.119025	Auditory Disease	0.988636
4	mouse	0.0584982	0.608565	0.0971118	0.0469702	0.55627	0.0786658	0.0722398	0.668507	0.114138	0.0216643	0.348591	0.0413519	Auditory Disease	0.988636
5	rabbit	0.0484532	0.458433	0.103557	0.0391262	0.394348	0.0851643	0.0579337	0.532531	0.1239	0.0106873	0.118328	0.0607411	Auditory Disease	0.909091
6	bushbaby	0.0418928	0.36378	0.11684	0.0340665	0.32756	0.0960397	0.0522947	0.401085	0.141643	0.0133295	0.905763	0.0117928	Auditory Disease	0.977273
7	marmoset	0.0258076	0.164021	0.1784	0.0214672	0.134754	0.148809	0.0310014	0.204068	0.209551	0.116649	0.987871	0.131346	Auditory Disease	0.977273
8	macaque	0.0177037	0.0992252	0.181568	0.0125982	0.0815789	0.147643	0.0242105	0.120823	0.217596	0.125274	0.607821	0.0168723	Auditory Disease	0.965909
9	chimp	0.00438313	0.0173966	0.291516	0.00339971	0.0132957	0.233819	0.00574425	0.0216266	0.377171	0.664567	0.675844	0.847434	Auditory Disease	0.931818
1	dog	0.0494852	0.439972	0.110495	0.0446191	0.415512	0.0998755	0.054578	0.46758	0.122514	0.00574628	0.941393	0.000537437	Behavior	0.955556
2	cat	0.0487091	0.42209	0.109852	0.0434031	0.395859	0.0993052	0.0542689	0.449988	0.12154	0.000287798	0.796981	1.89601e-05	Behavior	0.965079
3	rat	0.0589654	0.635186	0.0871871	0.05306	0.60619	0.0789483	0.0654395	0.665531	0.0957529	1.70028e-06	0.30925	3.67342e-07	Behavior	0.987302
4	mouse	0.0578025	0.624261	0.0875219	0.0523373	0.595333	0.079358	0.0638779	0.653966	0.0964745	1.43989e-05	0.555969	7.17702e-07	Behavior	0.984127
5	rabbit	0.0551547	0.513953	0.101771	0.0484844	0.478328	0.0924674	0.0624961	0.550632	0.111994	0.00504373	0.87479	0.000200207	Behavior	0.91746
6	bushbaby	0.044316	0.374286	0.114419	0.0394192	0.353055	0.102742	0.0498324	0.397041	0.127643	0.000456287	0.397674	3.97488e-06	Behavior	0.971429
7	marmoset	0.0262691	0.163036	0.159079	0.0232467	0.149455	0.143132	0.0298451	0.179211	0.17725	0.00135879	0.929063	1.67758e-05	Behavior	0.961905
8	macaque	0.0148684	0.0894899	0.169576	0.0128948	0.082912	0.154478	0.0172384	0.0968519	0.186004	0.0001393	0.538389	1.04267e-05	Behavior	0.965079
9	chimp	0.00350974	0.0162336	0.247598	0.00297124	0.0146187	0.219279	0.0041318	0.0181412	0.278268	2.80989e-05	0.780856	1.29609e-05	Behavior	0.933333
1	dog	0.0590952	0.43278	0.135493	0.0550492	0.419149	0.126791	0.0634337	0.447006	0.144491	0.636871	0.862598	0.616939	Cancer	0.949011
2	cat	0.0618398	0.41773	0.143425	0.0575662	0.404824	0.134587	0.0659937	0.431295	0.152733	0.782248	0.815187	0.874949	Cancer	0.951093
3	rat	0.0788607	0.644325	0.11852	0.073878	0.62873	0.111112	0.084204	0.659918	0.126379	0.473652	0.805344	0.506146	Cancer	0.973985
4	mouse	0.0752476	0.623534	0.117304	0.0703665	0.609018	0.110012	0.0803089	0.638641	0.124914	0.667357	0.871077	0.633814	Cancer	0.985432
5	rabbit	0.0658753	0.504575	0.124741	0.0614784	0.486668	0.116723	0.0703912	0.523158	0.133266	0.587286	0.574114	0.263012	Cancer	0.920916
6	bushbaby	0.054698	0.363947	0.14741	0.0511523	0.353097	0.13839	0.0583354	0.375216	0.157233	0.606536	0.659697	0.438776	Cancer	0.959417
7	marmoset	0.0305569	0.157086	0.196522	0.0286286	0.150319	0.184692	0.0325336	0.164107	0.20888	0.233571	0.908981	0.202905	Cancer	0.957336
8	macaque	0.0174759	0.0881351	0.210999	0.0161829	0.0843561	0.197764	0.0188359	0.0921707	0.224374	0.0062025	0.307918	0.0292719	Cancer	0.967742
9	chimp	0.0042188	0.0164777	0.284786	0.00388609	0.015559	0.265555	0.00453469	0.0174385	0.304808	0.134016	0.546646	0.0104309	Cancer	0.937565
1	dog	0.0561859	0.444602	0.122694	0.0496419	0.418944	0.110229	0.0630396	0.475005	0.136898	0.516055	0.432702	0.190573	Carbohydrate Metabolism	0.957237
2	cat	0.0561907	0.430381	0.127022	0.0501599	0.404864	0.113782	0.0625202	0.458708	0.140585	0.326325	0.266267	0.115981	Carbohydrate Metabolism	0.957237
3	rat	0.0779598	0.662187	0.11112	0.0698072	0.633379	0.0995011	0.0861823	0.696412	0.123445	0.500428	0.236543	0.25582	Carbohydrate Metabolism	0.980263
4	mouse	0.0731252	0.64791	0.10729	0.0653222	0.620927	0.0965778	0.0809424	0.677788	0.118961	0.550818	0.0853278	0.194675	Carbohydrate Metabolism	0.986842
5	rabbit	0.0666067	0.526334	0.117887	0.058689	0.495161	0.106303	0.0751123	0.559719	0.130798	0.72136	0.0846326	0.187469	Carbohydrate Metabolism	0.907895
6	bushbaby	0.052194	0.379864	0.133415	0.0464237	0.360834	0.120313	0.0581751	0.401104	0.147062	0.655921	0.0882316	0.157271	Carbohydrate Metabolism	0.963816
7	marmoset	0.0332871	0.164337	0.189087	0.0287304	0.151817	0.170331	0.037608	0.178367	0.209778	0.873099	0.303811	0.238511	Carbohydrate Metabolism	0.960526
8	macaque	0.0165439	0.0906716	0.180813	0.0143356	0.0841277	0.161767	0.0191269	0.098778	0.202247	0.0549862	0.770888	0.0111388	Carbohydrate Metabolism	0.963816
9	chimp	0.004148	0.0164109	0.264915	0.00358618	0.0148278	0.238327	0.0047354	0.0183076	0.296044	0.18167	0.582173	0.0176281	Carbohydrate Metabolism	0.953947
1	dog	0.0544576	0.452379	0.11872	0.0495935	0.432434	0.108459	0.0599222	0.47421	0.130018	0.193584	0.0513682	0.0251424	Cardiovascular Disease	0.957265
2	cat	0.0577054	0.435656	0.126569	0.0524372	0.415595	0.115768	0.0636132	0.457449	0.137981	0.331302	0.086201	0.0432309	Cardiovascular Disease	0.957265
3	rat	0.0740071	0.670317	0.107226	0.06764	0.646042	0.0984128	0.0809465	0.696968	0.117013	0.164028	0.0837553	0.0409153	Cardiovascular Disease	0.974359
4	mouse	0.0712279	0.651594	0.106802	0.0651258	0.629252	0.0977322	0.077857	0.675727	0.11673	0.249799	0.0344409	0.0452989	Cardiovascular Disease	0.987179
5	rabbit	0.0660892	0.532107	0.117014	0.0599705	0.505825	0.106923	0.0724579	0.559512	0.128028	0.627858	0.0309556	0.038004	Cardiovascular Disease	0.935897
6	bushbaby	0.0513317	0.383037	0.133699	0.0468229	0.366831	0.122671	0.0562567	0.400245	0.145401	0.38821	0.0137975	0.0424893	Cardiovascular Disease	0.961538
7	marmoset	0.0310375	0.169177	0.182821	0.0282395	0.158674	0.169264	0.0340062	0.180557	0.19775	0.638486	0.0395543	0.0542745	Cardiovascular Disease	0.970085
8	macaque	0.0180353	0.0945473	0.196239	0.0161722	0.0887431	0.18004	0.0201445	0.101021	0.214041	0.230834	0.163024	0.0423871	Cardiovascular Disease	0.965812
9	chimp	0.00414275	0.0171059	0.272179	0.00367089	0.0157952	0.245839	0.00459478	0.0186102	0.302142	0.114044	0.268939	0.0137707	Cardiovascular Disease	0.933761
1	dog	0.0528132	0.448727	0.120297	0.0482772	0.428834	0.110319	0.0579135	0.47071	0.130997	0.0598417	0.122763	0.0105288	Cardiovascular System Development and Function	0.955645
2	cat	0.0556436	0.42761	0.127859	0.0507052	0.40714	0.117067	0.0610991	0.448901	0.138712	0.102673	0.421481	0.0286375	Cardiovascular System Development and Function	0.945565
3	rat	0.0716921	0.658695	0.107657	0.0656241	0.633937	0.0987763	0.0780417	0.68532	0.116968	0.0442193	0.624538	0.0267397	Cardiovascular System Development and Function	0.977823
4	mouse	0.0680039	0.644229	0.105479	0.062508	0.620187	0.0970366	0.07407	0.669282	0.114639	0.0523526	0.337925	0.0177237	Cardiovascular System Development and Function	0.987903
5	rabbit	0.0614684	0.517144	0.115397	0.055999	0.491852	0.105123	0.0674861	0.543818	0.12619	0.126013	0.256388	0.0102618	Cardiovascular System Development and Function	0.907258
6	bushbaby	0.0488663	0.381688	0.128703	0.0445963	0.364308	0.118171	0.0536668	0.399547	0.13961	0.0361334	0.078437	0.00219968	Cardiovascular System Development and Function	0.959677
7	marmoset	0.0310561	0.169589	0.179836	0.0283622	0.158622	0.166655	0.0338401	0.181203	0.19479	0.830219	0.0853783	0.0510313	Cardiovascular System Development and Function	0.961694
8	macaque	0.0173379	0.094288	0.191274	0.015499	0.0878704	0.1753	0.0194454	0.101793	0.208425	0.0638565	0.53836	0.0145116	Cardiovascular System Development and Function	0.96371
9	chimp	0.00390264	0.0168338	0.258145	0.00348099	0.0155443	0.233753	0.00434411	0.0182321	0.287358	0.00398912	0.636066	0.000351294	Cardiovascular System Development and Function	0.9375
1	dog	0.0542093	0.398588	0.133342	0.0477047	0.373644	0.116862	0.0628238	0.422803	0.149729	0.0206516	0.00262746	0.124608	Cell Cycle	0.95679
2	cat	0.0557775	0.391396	0.134493	0.048658	0.368272	0.118442	0.0636388	0.41685	0.152282	0.0130358	0.0249973	0.0474913	Cell Cycle	0.969136
3	rat	0.0734772	0.607829	0.116858	0.0648403	0.582949	0.103911	0.0824956	0.632078	0.132453	0.0245762	0.00250829	0.246498	Cell Cycle	0.987654
4	mouse	0.0715232	0.592702	0.114099	0.0633277	0.568069	0.100417	0.0806908	0.618665	0.1295	0.0619584	0.00902009	0.178468	Cell Cycle	0.996914
5	rabbit	0.0662102	0.481611	0.124214	0.0570897	0.449502	0.108407	0.0752292	0.514834	0.143093	0.109481	0.125701	0.0885711	Cell Cycle	0.938272
6	bushbaby	0.051846	0.341759	0.144261	0.0459038	0.323527	0.126465	0.0577982	0.361909	0.164376	0.0549006	0.0254561	0.165072	Cell Cycle	0.969136
7	marmoset	0.0301015	0.145767	0.194509	0.0264651	0.134676	0.173881	0.0336046	0.158824	0.216461	0.0731062	0.0221094	0.181675	Cell Cycle	0.972222
8	macaque	0.0177062	0.0845343	0.206732	0.0151516	0.0781256	0.182578	0.0207621	0.0916104	0.233645	0.00671151	0.0426793	0.030092	Cell Cycle	0.987654
9	chimp	0.00350023	0.0147828	0.284447	0.00303989	0.0133442	0.247077	0.00408116	0.0163922	0.323949	0.000553627	0.0154404	0.0246716	Cell Cycle	0.938272
1	dog	0.0589451	0.435322	0.134741	0.054564	0.420623	0.125225	0.0636971	0.45073	0.144673	0.717297	0.639921	0.550838	Cell Death and Survival	0.955607
2	cat	0.0605127	0.419786	0.140383	0.0560659	0.405196	0.131094	0.0650637	0.434987	0.150233	0.483565	0.843093	0.486553	Cell Death and Survival	0.955607
3	rat	0.0765438	0.639707	0.116111	0.0713073	0.62341	0.108443	0.0820711	0.65659	0.124643	0.17197	0.455438	0.263068	Cell Death and Survival	0.983645
4	mouse	0.0741019	0.626039	0.1152	0.0690066	0.610217	0.107441	0.0794828	0.642438	0.12342	0.448468	0.933149	0.363189	Cell Death and Survival	0.989486
5	rabbit	0.0662394	0.501221	0.12734	0.0614985	0.482491	0.118439	0.0712682	0.520686	0.137054	0.804087	0.652019	0.4184	Cell Death and Survival	0.919393
6	bushbaby	0.0537767	0.365731	0.145295	0.0500929	0.353924	0.135883	0.057588	0.378156	0.155409	0.359725	0.66013	0.27033	Cell Death and Survival	0.959112
7	marmoset	0.030918	0.158471	0.195578	0.0288639	0.151522	0.18306	0.0331382	0.166005	0.20854	0.417853	0.717225	0.179223	Cell Death and Survival	0.964953
8	macaque	0.0176381	0.0882577	0.205493	0.0161577	0.0843017	0.191992	0.0192825	0.0925369	0.219883	0.035543	0.499979	0.0326595	Cell Death and Survival	0.968458
9	chimp	0.00406207	0.0168977	0.287477	0.0037359	0.015941	0.264822	0.00440093	0.017937	0.312051	0.00149307	0.642532	0.000522248	Cell Death and Survival	0.941589
1	dog	0.0569931	0.43947	0.129741	0.0524649	0.422587	0.119756	0.0616697	0.457004	0.140127	0.394678	0.351952	0.211844	Cell Morphology	0.961715
2	cat	0.0586101	0.428193	0.132974	0.0538955	0.412266	0.123081	0.0636148	0.44527	0.14332	0.326341	0.195864	0.139188	Cell Morphology	0.954058
3	rat	0.0750632	0.64443	0.114266	0.0695776	0.626088	0.106099	0.0809194	0.663045	0.12296	0.1722	0.915771	0.233954	Cell Morphology	0.984686
4	mouse	0.0721783	0.626998	0.113701	0.0666065	0.609062	0.105607	0.0779641	0.645667	0.12253	0.335529	0.919235	0.393868	Cell Morphology	0.98928
5	rabbit	0.0652847	0.516177	0.119856	0.0599487	0.493777	0.11079	0.0708245	0.538731	0.12974	0.69009	0.211311	0.0992816	Cell Morphology	0.917305
6	bushbaby	0.0506862	0.371143	0.136603	0.0466902	0.357335	0.126376	0.0548391	0.385167	0.14761	0.125167	0.281962	0.0479598	Cell Morphology	0.957121
7	marmoset	0.0298808	0.160127	0.189932	0.0273745	0.152246	0.176183	0.0323585	0.168252	0.204054	0.178027	0.711513	0.0883135	Cell Morphology	0.966309
8	macaque	0.0177084	0.0911154	0.201858	0.0161469	0.0860681	0.187379	0.0195893	0.0966244	0.217478	0.0867802	0.900321	0.0507321	Cell Morphology	0.970904
9	chimp	0.00383013	0.0162493	0.268807	0.00353626	0.0152312	0.247243	0.00422505	0.0172703	0.29244	0.115655	0.738628	0.0483167	Cell Morphology	0.931087
1	dog	0.0705925	0.456972	0.151851	0.0603841	0.427977	0.132395	0.0810004	0.486992	0.174188	0.0266974	0.0860531	0.0772267	Cell Signaling	0.95
2	cat	0.0725809	0.456058	0.154621	0.0628262	0.42577	0.135596	0.0834829	0.491344	0.178203	0.0183759	0.0119669	0.0924576	Cell Signaling	0.9375
3	rat	0.0928742	0.700612	0.133709	0.0801139	0.664578	0.114854	0.108292	0.737103	0.155831	0.0622985	0.00297382	0.166574	Cell Signaling	0.970833
4	mouse	0.0927527	0.687992	0.134596	0.0798231	0.654392	0.117211	0.107458	0.72415	0.154284	0.00766116	0.000130314	0.0763547	Cell Signaling	0.9875
5	rabbit	0.0817104	0.538387	0.142514	0.0708886	0.50093	0.124333	0.0943531	0.576102	0.16305	0.00946943	0.028714	0.110714	Cell Signaling	0.916667
6	bushbaby	0.0629447	0.398863	0.154979	0.054272	0.373825	0.133854	0.0733983	0.426655	0.18103	0.0811984	0.00402646	0.47874	Cell Signaling	0.954167
7	marmoset	0.0381971	0.175313	0.221604	0.0335811	0.160655	0.195619	0.0430769	0.190949	0.248268	0.0284963	0.0161561	0.285427	Cell Signaling	0.979167
8	macaque	0.0228961	0.0982099	0.233296	0.0190848	0.0889674	0.201863	0.0269941	0.109738	0.269377	0.190378	0.146916	0.446054	Cell Signaling	0.954167
9	chimp	0.00424647	0.0179108	0.283114	0.00350603	0.0159728	0.245368	0.00498544	0.0202791	0.323974	0.881571	0.224014	0.619765	Cell Signaling	0.966667
1	dog	0.0707181	0.45482	0.153163	0.0629291	0.431857	0.13822	0.0786932	0.479524	0.170572	0.00333464	0.0330317	0.0240108	Cell-To-Cell Signaling and Interaction	0.933168
2	cat	0.0726395	0.444309	0.156119	0.0654473	0.421775	0.141427	0.0800501	0.470424	0.17314	0.00321784	0.00716653	0.0345186	Cell-To-Cell Signaling and Interaction	0.94802
3	rat	0.0950081	0.669766	0.138069	0.0851331	0.645235	0.124167	0.105959	0.698263	0.153282	0.00624474	0.066438	0.0184934	Cell-To-Cell Signaling and Interaction	0.982673
4	mouse	0.093392	0.657339	0.136964	0.0837239	0.632401	0.123574	0.103353	0.684144	0.151713	0.0014031	0.0124925	0.0137282	Cell-To-Cell Signaling and Interaction	0.987624
5	rabbit	0.079638	0.522625	0.141861	0.0715916	0.496502	0.127747	0.0887366	0.549329	0.15785	0.00128237	0.0297755	0.0554731	Cell-To-Cell Signaling and Interaction	0.915842
6	bushbaby	0.0631463	0.385685	0.161405	0.0564953	0.367662	0.144154	0.0702251	0.405625	0.180174	0.0271372	0.00665257	0.191842	Cell-To-Cell Signaling and Interaction	0.95297
7	marmoset	0.0381745	0.166597	0.221909	0.0344058	0.156363	0.202598	0.0422242	0.177738	0.241999	0.00285449	0.0266906	0.0568408	Cell-To-Cell Signaling and Interaction	0.960396
8	macaque	0.0226255	0.0960012	0.239747	0.0199206	0.0890202	0.216926	0.0256657	0.103918	0.264526	0.0923312	0.107677	0.241357	Cell-To-Cell Signaling and Interaction	0.970297
9	chimp	0.00424061	0.0168369	0.289374	0.00378493	0.0155457	0.260192	0.00481421	0.0183356	0.320985	0.570854	0.282062	0.101159	Cell-To-Cell Signaling and Interaction	0.945545
1	dog	0.0510445	0.421431	0.12344	0.0460327	0.399771	0.111303	0.0567902	0.443514	0.136975	0.0361571	0.338761	0.0675283	Cellular Assembly and Organization	0.979003
2	cat	0.0527159	0.410509	0.128686	0.0473848	0.39049	0.116835	0.0582956	0.433041	0.141467	0.0360738	0.53596	0.0700304	Cellular Assembly and Organization	0.976378
3	rat	0.0704398	0.626813	0.110575	0.0638474	0.605021	0.100795	0.0776588	0.650316	0.120761	0.037113	0.161773	0.161406	Cellular Assembly and Organization	0.992126
4	mouse	0.0662588	0.606679	0.107915	0.0600788	0.586414	0.0982288	0.0730518	0.628442	0.118361	0.0429236	0.196715	0.140945	Cellular Assembly and Organization	0.994751
5	rabbit	0.0627227	0.509117	0.11768	0.0562783	0.479584	0.106493	0.0698199	0.540137	0.129227	0.271681	0.734155	0.0739579	Cellular Assembly and Organization	0.939633
6	bushbaby	0.0480254	0.352728	0.136446	0.0433905	0.334815	0.124196	0.0529782	0.372027	0.150096	0.045422	0.204495	0.132074	Cellular Assembly and Organization	0.973753
7	marmoset	0.0281902	0.152182	0.189573	0.0254908	0.142037	0.172713	0.0310089	0.163031	0.20782	0.0531484	0.269244	0.124851	Cellular Assembly and Organization	0.984252
8	macaque	0.0182196	0.0912512	0.210923	0.0161779	0.0847861	0.191924	0.0206284	0.0985629	0.23099	0.215114	0.986057	0.198095	Cellular Assembly and Organization	0.986877
9	chimp	0.00359907	0.0155516	0.271082	0.00317791	0.0142675	0.241151	0.00404049	0.0170027	0.302679	0.0228072	0.385589	0.0345737	Cellular Assembly and Organization	0.937008
1	dog	0.0532516	0.417367	0.132749	0.044793	0.386044	0.111388	0.0637177	0.451622	0.155919	0.392543	0.767532	0.645508	Cellular Compromise	0.968254
2	cat	0.0500875	0.41145	0.128153	0.0412215	0.374594	0.109159	0.0608408	0.44916	0.148894	0.0570473	0.756379	0.227829	Cellular Compromise	0.984127
3	rat	0.0640111	0.613747	0.108313	0.0549924	0.571772	0.0926226	0.074558	0.659591	0.1283	0.0298928	0.114254	0.2631	Cellular Compromise	0.992063
4	mouse	0.0632126	0.607849	0.10914	0.0544323	0.566564	0.0930804	0.0735951	0.652274	0.128313	0.0824386	0.317921	0.311342	Cellular Compromise	0.992063
5	rabbit	0.0595503	0.503065	0.120376	0.0497785	0.457049	0.100944	0.0730343	0.553048	0.142727	0.496987	0.943011	0.434761	Cellular Compromise	0.968254
6	bushbaby	0.0453692	0.356398	0.130683	0.0377381	0.329287	0.110533	0.054002	0.387415	0.155935	0.0688175	0.732153	0.165883	Cellular Compromise	0.960317
7	marmoset	0.0312554	0.160508	0.204298	0.026455	0.141931	0.175567	0.0367845	0.18248	0.236093	0.894421	0.747562	0.851391	Cellular Compromise	0.97619
8	macaque	0.01633	0.0859404	0.191365	0.0128529	0.0765616	0.164527	0.0210434	0.097649	0.221073	0.0411287	0.632611	0.0427909	Cellular Compromise	0.984127
9	chimp	0.00345896	0.0154601	0.303225	0.00294998	0.0132497	0.23847	0.00426152	0.0185484	0.39038	0.0346745	0.271231	0.25274	Cellular Compromise	0.936508
1	dog	0.056377	0.432576	0.130963	0.0519042	0.417075	0.121536	0.0612396	0.448742	0.140606	0.108129	0.923543	0.107041	Cellular Development	0.950062
2	cat	0.0610877	0.422142	0.137929	0.0562889	0.406349	0.128221	0.0661039	0.439151	0.14825	0.396742	0.722502	0.198056	Cellular Development	0.947566
3	rat	0.075216	0.635075	0.114178	0.069689	0.618202	0.106346	0.0814034	0.652752	0.12291	0.0458835	0.209037	0.119656	Cellular Development	0.980025
4	mouse	0.0741269	0.620965	0.114766	0.0684454	0.604022	0.106718	0.0801259	0.638714	0.123414	0.235834	0.447699	0.210766	Cellular Development	0.985019
5	rabbit	0.0659001	0.500245	0.125204	0.0609541	0.481236	0.116016	0.0709864	0.520209	0.134972	0.423723	0.747065	0.194179	Cellular Development	0.918851
6	bushbaby	0.0519905	0.361252	0.139637	0.0477168	0.348868	0.129629	0.0565134	0.374269	0.150643	0.0464542	0.81002	0.0351759	Cellular Development	0.957553
7	marmoset	0.0309528	0.15803	0.1931	0.0285366	0.150696	0.18002	0.0335082	0.165988	0.206841	0.162084	0.989526	0.0725951	Cellular Development	0.96005
8	macaque	0.0178613	0.0879076	0.206771	0.0163134	0.0836368	0.191817	0.0196277	0.0926083	0.22278	0.00711562	0.291214	0.0132668	Cellular Development	0.962547
9	chimp	0.00398578	0.0166446	0.278697	0.00364035	0.0156331	0.256141	0.00435863	0.0176804	0.30283	0.00194871	0.920892	0.00230825	Cellular Development	0.937578
1	dog	0.0579225	0.444862	0.131541	0.0533813	0.428415	0.121739	0.0628608	0.462614	0.141602	0.894258	0.147363	0.568743	Cellular Function and Maintenance	0.970149
2	cat	0.0603167	0.43339	0.138237	0.0556741	0.416976	0.128623	0.0652539	0.450666	0.148308	0.930987	0.0683279	0.707099	Cellular Function and Maintenance	0.970149
3	rat	0.0760762	0.650066	0.115003	0.0704557	0.632697	0.106855	0.0820574	0.667906	0.123795	0.441164	0.573736	0.485962	Cellular Function and Maintenance	0.986567
4	mouse	0.0729033	0.63216	0.114344	0.0675308	0.615245	0.106317	0.0788536	0.649989	0.122778	0.705211	0.347898	0.60145	Cellular Function and Maintenance	0.992537
5	rabbit	0.0665286	0.527591	0.121089	0.0612431	0.505029	0.112109	0.071961	0.550642	0.130585	0.811921	0.0325227	0.191128	Cellular Function and Maintenance	0.926866
6	bushbaby	0.0530282	0.372593	0.141109	0.0490221	0.359287	0.131122	0.057305	0.386367	0.151952	0.569003	0.139259	0.293655	Cellular Function and Maintenance	0.974627
7	marmoset	0.030621	0.16026	0.195888	0.0283459	0.152369	0.182603	0.0330541	0.168466	0.209788	0.443687	0.558734	0.297177	Cellular Function and Maintenance	0.974627
8	macaque	0.018579	0.091272	0.212195	0.0169059	0.0864188	0.197367	0.020543	0.0965705	0.227598	0.558259	0.753806	0.444866	Cellular Function and Maintenance	0.98209
9	chimp	0.00406804	0.0163704	0.288703	0.00371114	0.0153934	0.266106	0.00448188	0.0174961	0.312835	0.269611	0.682509	0.0846308	Cellular Function and Maintenance	0.941791
1	dog	0.0568768	0.437212	0.131315	0.0523673	0.421833	0.121653	0.0619167	0.453391	0.141322	0.144872	0.735926	0.10718	Cellular Growth and Proliferation	0.949275
2	cat	0.0601361	0.424624	0.13531	0.0552072	0.409516	0.125825	0.0651666	0.440593	0.14553	0.292316	0.419061	0.120007	Cellular Growth and Proliferation	0.948068
3	rat	0.0761556	0.641222	0.114265	0.0706983	0.623809	0.106531	0.082093	0.659149	0.122839	0.0789531	0.427874	0.10891	Cellular Growth and Proliferation	0.9843
4	mouse	0.0733605	0.621266	0.11423	0.0681001	0.604874	0.106364	0.0789773	0.638186	0.122732	0.201725	0.516432	0.227773	Cellular Growth and Proliferation	0.986715
5	rabbit	0.0653756	0.499298	0.124888	0.0601451	0.480018	0.115472	0.0706813	0.519758	0.134963	0.294825	0.861383	0.158652	Cellular Growth and Proliferation	0.917874
6	bushbaby	0.053059	0.362286	0.143289	0.0490843	0.349989	0.133485	0.0572384	0.375134	0.153966	0.111822	0.772844	0.0998032	Cellular Growth and Proliferation	0.957729
7	marmoset	0.0311144	0.157476	0.195749	0.028758	0.150568	0.182345	0.033528	0.16487	0.209166	0.236401	0.857081	0.103977	Cellular Growth and Proliferation	0.96256
8	macaque	0.0173011	0.0871117	0.204298	0.015929	0.0831758	0.190287	0.0189056	0.0914667	0.219388	0.00174771	0.164417	0.0055487	Cellular Growth and Proliferation	0.968599
9	chimp	0.00390621	0.0166041	0.278855	0.00358784	0.0156665	0.257065	0.00425466	0.0176941	0.301926	0.00126116	0.966004	0.00170069	Cellular Growth and Proliferation	0.945652
1	dog	0.0594568	0.443969	0.131186	0.0537558	0.425286	0.119082	0.0661787	0.463704	0.143721	0.741327	0.162527	0.248925	Cellular Movement	0.947896
2	cat	0.0623428	0.435891	0.136608	0.0563557	0.416348	0.125687	0.0688583	0.456953	0.148597	0.941506	0.0353361	0.288797	Cellular Movement	0.947896
3	rat	0.0796251	0.656685	0.114931	0.0722806	0.63326	0.104845	0.0882113	0.681495	0.12641	0.501629	0.53442	0.204372	Cellular Movement	0.975952
4	mouse	0.0787519	0.642955	0.116758	0.0716033	0.620599	0.10666	0.0869587	0.667348	0.127713	0.745017	0.172185	0.549534	Cellular Movement	0.985972
5	rabbit	0.0692397	0.519057	0.126167	0.0628271	0.4945	0.114936	0.0762135	0.544167	0.138315	0.545044	0.0789214	0.510477	Cellular Movement	0.921844
6	bushbaby	0.0549264	0.375454	0.142428	0.0500086	0.359733	0.130371	0.0604233	0.392516	0.155775	0.89587	0.0948713	0.29896	Cellular Movement	0.955912
7	marmoset	0.0321249	0.160646	0.19326	0.0292969	0.151465	0.177922	0.0350539	0.170712	0.20957	0.751104	0.254285	0.215245	Cellular Movement	0.951904
8	macaque	0.0190422	0.0923453	0.207502	0.0170108	0.0869837	0.190563	0.0212437	0.098256	0.226183	0.189586	0.304069	0.0517554	Cellular Movement	0.96994
9	chimp	0.00404935	0.0164851	0.295108	0.00363161	0.0152851	0.266552	0.00446497	0.0178228	0.325514	0.0194105	0.795513	0.0663435	Cellular Movement	0.9499
1	dog	0.05326	0.437334	0.119059	0.0472128	0.412527	0.106705	0.0601929	0.462813	0.13339	0.0285274	0.904707	0.00728179	Connective Tissue Development and Function	0.949861
2	cat	0.056426	0.407643	0.127412	0.0499821	0.385573	0.114298	0.0632915	0.432682	0.140994	0.0438427	0.447949	0.0421237	Connective Tissue Development and Function	0.955432
3	rat	0.070253	0.63599	0.10177	0.0620732	0.609842	0.091931	0.0781102	0.662796	0.112749	0.0017083	0.388855	0.0022537	Connective Tissue Development and Function	0.980501
4	mouse	0.0682095	0.622254	0.102738	0.0602736	0.597211	0.09273	0.0768732	0.649783	0.113643	0.0167291	0.668384	0.00972645	Connective Tissue Development and Function	0.986072
5	rabbit	0.0576111	0.482427	0.108773	0.0500274	0.45359	0.0971681	0.0653309	0.51464	0.12216	0.00324217	0.358515	0.00157097	Connective Tissue Development and Function	0.913649
6	bushbaby	0.0497581	0.36658	0.129116	0.0435623	0.346325	0.114822	0.0560143	0.387242	0.144399	0.0154388	0.94318	0.00318018	Connective Tissue Development and Function	0.966574
7	marmoset	0.0312851	0.162971	0.183748	0.0281153	0.150607	0.1674	0.0343394	0.176764	0.201359	0.357188	0.684254	0.0485647	Connective Tissue Development and Function	0.961003
8	macaque	0.0148189	0.0862661	0.18044	0.0128877	0.0805347	0.161174	0.0169293	0.0923511	0.201189	2.43699e-05	0.190011	0.000131811	Connective Tissue Development and Function	0.972145
9	chimp	0.00419203	0.016946	0.274669	0.00366567	0.0154002	0.242936	0.00466364	0.0185837	0.314145	0.189439	0.690433	0.0853401	Connective Tissue Development and Function	0.94429
1	dog	0.0629604	0.423179	0.145966	0.0568968	0.40382	0.133442	0.0694635	0.443197	0.159556	0.388941	0.640158	0.273311	Connective Tissue Disorders	0.941558
2	cat	0.0674621	0.423824	0.151286	0.0612669	0.403272	0.137848	0.0742176	0.44484	0.165736	0.145583	0.61729	0.238714	Connective Tissue Disorders	0.952381
3	rat	0.0854103	0.643267	0.125719	0.0769686	0.621317	0.11422	0.0946819	0.66733	0.139217	0.555772	0.84646	0.526684	Connective Tissue Disorders	0.978355
4	mouse	0.0850336	0.629254	0.130108	0.0767947	0.607817	0.118012	0.0939256	0.652116	0.14314	0.139444	0.748422	0.165185	Connective Tissue Disorders	0.987013
5	rabbit	0.0729078	0.501527	0.136892	0.0654143	0.475756	0.123996	0.0812782	0.52863	0.151023	0.258794	0.752986	0.358	Connective Tissue Disorders	0.928571
6	bushbaby	0.0575887	0.363632	0.159594	0.0522023	0.348423	0.143906	0.0633143	0.380107	0.175306	0.265779	0.641108	0.267461	Connective Tissue Disorders	0.958874
7	marmoset	0.0340484	0.156415	0.214656	0.0310955	0.146623	0.19717	0.0374384	0.167394	0.232131	0.284621	0.930375	0.361046	Connective Tissue Disorders	0.967532
8	macaque	0.0188224	0.0875389	0.224911	0.0166955	0.0817095	0.204144	0.0213051	0.0939078	0.247811	0.404884	0.31396	0.82173	Connective Tissue Disorders	0.967532
9	chimp	0.00434427	0.0169662	0.310429	0.00388252	0.0156989	0.280762	0.00483585	0.0184232	0.344187	0.574783	0.494078	0.66817	Connective Tissue Disorders	0.945887
1	dog	0.04095	0.358625	0.0947001	0.02315	0.29085	0.0657334	0.0565	0.46985	0.159968	0.00863355	0.0175425	0.0480332	Dental Disease	0.952381
2	cat	0.0497238	0.3787	0.103386	0.0296192	0.2951	0.072184	0.0694392	0.52045	0.179328	0.0878488	0.0807529	0.0995125	Dental Disease	0.97619
3	rat	0.0592915	0.5962	0.0906137	0.0383775	0.505	0.0619157	0.0889764	0.7135	0.136809	0.0391699	0.0852312	0.0487741	Dental Disease	1
4	mouse	0.0558529	0.5816	0.0910616	0.0347737	0.48255	0.0619975	0.0834769	0.7148	0.138024	0.0537292	0.0827228	0.103011	Dental Disease	1
5	rabbit	0.0448	0.3618	0.106706	0.02635	0.2993	0.0718483	0.0697	0.54165	0.15911	0.023104	0.00387331	0.215067	Dental Disease	0.880952
6	bushbaby	0.04266	0.34185	0.129686	0.0304868	0.27615	0.0874087	0.0611481	0.42385	0.178869	0.110209	0.144836	0.240868	Dental Disease	0.97619
7	marmoset	0.0322175	0.18455	0.176698	0.0216132	0.1212	0.129173	0.0475345	0.2311	0.23129	0.778829	0.878596	0.360959	Dental Disease	0.97619
8	macaque	0.0137865	0.0791794	0.20122	0.00939292	0.0579331	0.140671	0.0244103	0.108093	0.264284	0.0935303	0.0413658	0.399643	Dental Disease	1
9	chimp	0.00352109	0.0151239	0.312907	0.00238039	0.0111634	0.205616	0.00474631	0.0195249	0.530922	0.0282581	0.100339	0.798252	Dental Disease	0.952381
1	dog	0.04951	0.470043	0.111092	0.0423403	0.427877	0.0941186	0.0579135	0.516137	0.129204	0.123807	0.133156	0.0265507	Dermatological Diseases and Conditions	0.965753
2	cat	0.0518547	0.430936	0.128435	0.0454397	0.397654	0.111044	0.0600259	0.467266	0.146318	0.264195	0.543746	0.325144	Dermatological Diseases and Conditions	0.958904
3	rat	0.0712949	0.670219	0.108147	0.0611286	0.628545	0.0926495	0.0824185	0.7139	0.124403	0.255585	0.321483	0.162957	Dermatological Diseases and Conditions	0.993151
4	mouse	0.0666666	0.646379	0.109289	0.0574001	0.605208	0.0939481	0.0775058	0.686862	0.12566	0.300137	0.474623	0.364857	Dermatological Diseases and Conditions	0.979452
5	rabbit	0.0632484	0.576201	0.109242	0.0525371	0.513283	0.0945631	0.075794	0.646512	0.126591	0.902348	0.0379073	0.064754	Dermatological Diseases and Conditions	0.890411
6	bushbaby	0.0479075	0.382991	0.128325	0.0411406	0.355439	0.111486	0.055051	0.419561	0.147954	0.291275	0.136238	0.10355	Dermatological Diseases and Conditions	0.952055
7	marmoset	0.0281149	0.164064	0.168321	0.0236629	0.14636	0.144689	0.0330186	0.187591	0.194282	0.173493	0.351953	0.016999	Dermatological Diseases and Conditions	0.917808
8	macaque	0.0136404	0.0934917	0.160874	0.0113427	0.0834599	0.134793	0.0167431	0.106568	0.193545	0.0101992	0.282554	0.00151507	Dermatological Diseases and Conditions	0.979452
9	chimp	0.00345986	0.0179965	0.23178	0.00279432	0.015454	0.193807	0.00419351	0.020957	0.284684	0.0890685	0.138305	0.00590821	Dermatological Diseases and Conditions	0.931507
1	dog	0.0498435	0.417415	0.119144	0.0467158	0.403093	0.112178	0.0531169	0.432455	0.126582	5.96913e-05	0.0722739	0.000187716	Developmental Disorder	0.962726
2	cat	0.0513977	0.407511	0.123353	0.0480813	0.393742	0.116004	0.054856	0.422054	0.130933	2.6069e-05	0.137125	0.00010486	Developmental Disorder	0.962726
3	rat	0.0658442	0.628602	0.102174	0.0619057	0.61314	0.096314	0.0699222	0.644533	0.108222	8.87269e-07	0.0453993	6.20007e-06	Developmental Disorder	0.979766
4	mouse	0.0626749	0.606738	0.101005	0.0587747	0.591831	0.0950625	0.0667291	0.621983	0.107242	2.04558e-06	0.0263915	2.03242e-05	Developmental Disorder	0.98722
5	rabbit	0.0559284	0.485181	0.112679	0.0521012	0.46584	0.105955	0.0600552	0.505301	0.119776	5.35977e-05	0.0948905	0.000240767	Developmental Disorder	0.923323
6	bushbaby	0.0454592	0.354378	0.127975	0.0425799	0.34263	0.120461	0.0484749	0.366658	0.135713	5.1066e-06	0.11073	9.63532e-06	Developmental Disorder	0.965921
7	marmoset	0.0271701	0.151758	0.181333	0.025406	0.144713	0.171626	0.0289282	0.159257	0.191607	9.51834e-05	0.0535717	0.000536865	Developmental Disorder	0.964856
8	macaque	0.0153922	0.0880175	0.191596	0.0141976	0.0839061	0.180415	0.0166617	0.0923821	0.203379	3.67651e-05	0.119352	0.000624382	Developmental Disorder	0.968051
9	chimp	0.00379906	0.0163436	0.271315	0.00348577	0.0154833	0.252145	0.00409912	0.0172994	0.291423	0.000191011	0.924784	0.00073848	Developmental Disorder	0.937167
1	dog	0.0534448	0.433522	0.120559	0.0473702	0.407892	0.108136	0.0601148	0.461619	0.134195	0.116444	0.982552	0.0739754	Digestive System Development and Function	0.949495
2	cat	0.0568115	0.430169	0.127025	0.04993	0.402934	0.113285	0.0647287	0.460124	0.140839	0.121689	0.581768	0.0461995	Digestive System Development and Function	0.93266
3	rat	0.0709252	0.65382	0.105265	0.0629626	0.624743	0.0951474	0.0787426	0.683033	0.11648	0.0479397	0.743854	0.0287284	Digestive System Development and Function	0.976431
4	mouse	0.0664898	0.62608	0.103675	0.0590218	0.599352	0.0933189	0.0743552	0.655677	0.114434	0.0515529	0.876042	0.0390091	Digestive System Development and Function	0.983165
5	rabbit	0.0618178	0.505021	0.116913	0.0541866	0.473628	0.104094	0.0699227	0.539795	0.131133	0.140617	0.828896	0.0676362	Digestive System Development and Function	0.919192
6	bushbaby	0.0480016	0.378571	0.122362	0.0424555	0.357423	0.109742	0.0538201	0.400664	0.136323	0.0290664	0.264162	0.00239319	Digestive System Development and Function	0.952862
7	marmoset	0.0291545	0.158	0.18019	0.0257824	0.146533	0.162812	0.032671	0.17163	0.199703	0.154133	0.628273	0.0893431	Digestive System Development and Function	0.952862
8	macaque	0.0149374	0.0880933	0.187113	0.0127251	0.0809007	0.165484	0.017184	0.0965264	0.210479	0.000997906	0.235767	0.0117546	Digestive System Development and Function	0.96633
9	chimp	0.00370601	0.0181755	0.239997	0.00321566	0.0163191	0.211287	0.0043053	0.0203017	0.272466	0.0422568	0.135299	0.00229866	Digestive System Development and Function	0.922559
1	dog	0.0561226	0.403971	0.133311	0.0461095	0.36379	0.111338	0.0686224	0.440435	0.159255	0.388339	0.0677841	0.665477	DNA Replication, Recombination, and Repair	0.951724
2	cat	0.0632209	0.395701	0.142175	0.0511895	0.365983	0.119609	0.0753514	0.428522	0.17031	0.47092	0.241827	0.593058	DNA Replication, Recombination, and Repair	0.972414
3	rat	0.0769487	0.629162	0.114396	0.0640587	0.58855	0.0965584	0.0922217	0.673484	0.135972	0.37743	0.309335	0.507747	DNA Replication, Recombination, and Repair	1
4	mouse	0.0754265	0.616398	0.1136	0.0632453	0.577077	0.0964825	0.0899587	0.658602	0.134214	0.689468	0.554466	0.588212	DNA Replication, Recombination, and Repair	1
5	rabbit	0.0691202	0.503503	0.123179	0.0554957	0.452369	0.103358	0.0822184	0.553824	0.145119	0.797967	0.740444	0.418843	DNA Replication, Recombination, and Repair	0.965517
6	bushbaby	0.0536369	0.345537	0.146541	0.0450339	0.317959	0.120905	0.0636436	0.379092	0.177975	0.46015	0.213059	0.611978	DNA Replication, Recombination, and Repair	0.965517
7	marmoset	0.0319955	0.151771	0.209057	0.0270802	0.136683	0.176161	0.0376679	0.168453	0.245829	0.650072	0.340855	0.900437	DNA Replication, Recombination, and Repair	0.986207
8	macaque	0.0168751	0.0825267	0.191145	0.0140167	0.0741005	0.15903	0.0201039	0.0924909	0.228199	0.0334278	0.144473	0.0263875	DNA Replication, Recombination, and Repair	0.986207
9	chimp	0.00396392	0.0166798	0.298931	0.0031605	0.0143214	0.244774	0.00488463	0.019567	0.366022	0.0194599	0.734221	0.066821	DNA Replication, Recombination, and Repair	0.972414
1	dog	0.0534842	0.443413	0.119479	0.0496874	0.427935	0.111336	0.0575794	0.459717	0.128291	0.022778	0.206627	0.00154222	Embryonic Development	0.961006
2	cat	0.0549183	0.422924	0.124588	0.050886	0.407542	0.116113	0.059174	0.439495	0.133498	0.0106319	0.493738	0.00156485	Embryonic Development	0.950943
3	rat	0.0684735	0.639304	0.104473	0.0638161	0.621832	0.0976377	0.0733474	0.657091	0.111778	0.000373412	0.402015	0.00128963	Embryonic Development	0.979874
4	mouse	0.0666958	0.62484	0.103847	0.0618895	0.607878	0.0970707	0.0716833	0.642346	0.111216	0.00250464	0.7461	0.00228225	Embryonic Development	0.987421
5	rabbit	0.0605111	0.503356	0.114949	0.0558936	0.483757	0.107051	0.0654497	0.523794	0.123524	0.0411312	0.817902	0.00711195	Embryonic Development	0.91195
6	bushbaby	0.0470079	0.374746	0.124351	0.0434823	0.361385	0.115879	0.0507567	0.388614	0.133356	0.000448123	0.227792	5.82042e-06	Embryonic Development	0.962264
7	marmoset	0.0286039	0.163711	0.17876	0.0266314	0.156041	0.167175	0.0307343	0.171879	0.190946	0.0163522	0.391887	0.00114614	Embryonic Development	0.963522
8	macaque	0.0159277	0.0916584	0.191731	0.0146051	0.087139	0.178658	0.0173756	0.0965343	0.205303	0.000613159	0.930763	0.000645841	Embryonic Development	0.966038
9	chimp	0.00394886	0.0173558	0.277297	0.00357681	0.0163171	0.253752	0.00426576	0.0184849	0.301883	0.0480257	0.229746	0.0244068	Embryonic Development	0.928302
1	dog	0.0587496	0.456136	0.127708	0.0494776	0.415521	0.109139	0.0689235	0.500467	0.149335	0.876145	0.273771	0.662423	Endocrine System Development and Function	0.971014
2	cat	0.0611994	0.426504	0.136076	0.0517045	0.388313	0.116928	0.0725714	0.473455	0.158151	0.866651	0.533103	0.803355	Endocrine System Development and Function	0.963768
3	rat	0.0762294	0.653587	0.109122	0.0652724	0.613066	0.0956843	0.0869498	0.702031	0.124127	0.55976	0.622994	0.364459	Endocrine System Development and Function	0.992754
4	mouse	0.0745024	0.649136	0.109246	0.0639152	0.606272	0.0957543	0.0862593	0.697251	0.126089	0.871455	0.317078	0.431895	Endocrine System Development and Function	0.992754
5	rabbit	0.0687472	0.497216	0.122017	0.058655	0.450683	0.103696	0.0813896	0.559402	0.144284	0.737447	0.621509	0.562871	Endocrine System Development and Function	0.905797
6	bushbaby	0.0549881	0.378234	0.134027	0.0463896	0.349594	0.115482	0.0635163	0.413287	0.15544	0.880125	0.201649	0.200846	Endocrine System Development and Function	0.971014
7	marmoset	0.031934	0.158595	0.196454	0.0270138	0.140426	0.168773	0.0368411	0.181062	0.227063	0.79871	0.942836	0.497494	Endocrine System Development and Function	0.978261
8	macaque	0.0162051	0.0896898	0.181669	0.0134294	0.0805489	0.157097	0.0194296	0.100918	0.207968	0.136197	0.892462	0.0423329	Endocrine System Development and Function	0.992754
9	chimp	0.00476409	0.0177001	0.286394	0.00403091	0.0153453	0.235451	0.00550614	0.020594	0.346638	0.411786	0.179159	0.276437	Endocrine System Development and Function	0.963768
1	dog	0.0627345	0.442753	0.14092	0.05554	0.415475	0.125039	0.0709788	0.473042	0.159256	0.224176	0.41082	0.367717	Endocrine System Disorders	0.942623
2	cat	0.0648449	0.425101	0.145532	0.0572712	0.398609	0.129686	0.0729297	0.453002	0.163818	0.330639	0.42791	0.585447	Endocrine System Disorders	0.942623
3	rat	0.0838557	0.670323	0.122094	0.0748095	0.635855	0.107345	0.0948376	0.708549	0.138931	0.289799	0.164058	0.536261	Endocrine System Disorders	0.979508
4	mouse	0.0812033	0.655645	0.119054	0.0716856	0.623122	0.104659	0.0925153	0.692753	0.135116	0.199792	0.0554868	0.77752	Endocrine System Disorders	0.97541
5	rabbit	0.073479	0.51792	0.132387	0.0643977	0.482493	0.11618	0.0830057	0.553471	0.151003	0.153647	0.165067	0.576147	Endocrine System Disorders	0.913934
6	bushbaby	0.0586869	0.38966	0.145065	0.0519708	0.366435	0.128238	0.065838	0.41451	0.163914	0.188535	0.0149779	0.991302	Endocrine System Disorders	0.963115
7	marmoset	0.0361934	0.170324	0.207839	0.0319906	0.154461	0.185101	0.0409096	0.188216	0.23162	0.139556	0.0990196	0.659721	Endocrine System Disorders	0.967213
8	macaque	0.0182965	0.0906752	0.205132	0.0159606	0.0833376	0.182431	0.0210461	0.0990209	0.230153	0.856823	0.670251	0.703467	Endocrine System Disorders	0.959016
9	chimp	0.00417873	0.017694	0.259542	0.00357959	0.0157009	0.228164	0.00474933	0.0199717	0.294682	0.953906	0.232703	0.152601	Endocrine System Disorders	0.922131
1	dog	0.0625469	0.476817	0.134814	0.0514762	0.420197	0.11145	0.0762873	0.529484	0.16188	0.200071	0.110075	0.549783	Energy Production	0.917808
2	cat	0.0677683	0.4476	0.147439	0.0535466	0.396601	0.122229	0.0849986	0.506527	0.170182	0.0907622	0.12472	0.292093	Energy Production	0.986301
3	rat	0.0834217	0.649935	0.123195	0.0681145	0.600028	0.104385	0.0989067	0.712422	0.143415	0.296998	0.639274	0.346166	Energy Production	0.986301
4	mouse	0.080975	0.631883	0.122904	0.0661581	0.581273	0.105068	0.0952113	0.693487	0.142415	0.20397	0.708447	0.23681	Energy Production	0.986301
5	rabbit	0.0687149	0.509014	0.125444	0.0558806	0.459396	0.103472	0.0812242	0.571671	0.149411	0.436023	0.342098	0.711441	Energy Production	0.931507
6	bushbaby	0.0593766	0.392819	0.148401	0.0491258	0.350458	0.127702	0.0699986	0.443222	0.171455	0.135078	0.0894022	0.474653	Energy Production	0.972603
7	marmoset	0.0367651	0.174217	0.19983	0.0294431	0.150415	0.169051	0.0451479	0.202548	0.234612	0.073322	0.107645	0.407706	Energy Production	0.945205
8	macaque	0.0174939	0.0964877	0.178689	0.0133212	0.0809993	0.149367	0.0230949	0.121183	0.221001	0.528626	0.259822	0.773583	Energy Production	0.945205
9	chimp	0.00399651	0.0170437	0.24729	0.00301588	0.0135861	0.199179	0.00539563	0.0218722	0.333294	0.827756	0.617798	0.217032	Energy Production	0.958904
1	dog	0.0730313	0.464247	0.155705	0.060794	0.429624	0.132836	0.0886524	0.504406	0.182942	0.00503373	0.0495992	0.0356268	Free Radical Scavenging	0.948052
2	cat	0.0734412	0.438231	0.157475	0.0624403	0.406079	0.136355	0.0852794	0.474789	0.184142	0.0109815	0.0817253	0.0404668	Free Radical Scavenging	0.954545
3	rat	0.0969325	0.654478	0.144755	0.0829434	0.615559	0.1251	0.113149	0.699327	0.166858	0.0229693	0.772065	0.0118456	Free Radical Scavenging	0.987013
4	mouse	0.0942181	0.652503	0.141748	0.0811098	0.615374	0.12284	0.109021	0.695827	0.163429	0.0018087	0.141101	0.00577908	Free Radical Scavenging	0.987013
5	rabbit	0.0849364	0.542415	0.151804	0.0725644	0.502511	0.129084	0.0987738	0.588342	0.175921	0.00408968	0.0264025	0.0589038	Free Radical Scavenging	0.935065
6	bushbaby	0.070966	0.386789	0.183017	0.06144	0.358166	0.161032	0.0822414	0.420061	0.209616	0.00022484	0.0552909	0.00177396	Free Radical Scavenging	0.967532
7	marmoset	0.0406972	0.177497	0.227971	0.0350598	0.159088	0.198796	0.04714	0.199228	0.259451	0.0012322	0.0110247	0.0914046	Free Radical Scavenging	0.974026
8	macaque	0.0215152	0.0956573	0.233941	0.0178547	0.0858703	0.199404	0.0259886	0.10901	0.273564	0.177965	0.154031	0.449996	Free Radical Scavenging	0.961039
9	chimp	0.00437459	0.0177476	0.289632	0.00354844	0.0153926	0.232713	0.00559399	0.0206681	0.351527	0.897072	0.120564	0.176108	Free Radical Scavenging	0.948052
1	dog	0.0603479	0.427362	0.140813	0.0553931	0.410575	0.129939	0.0653447	0.444219	0.152312	0.738378	0.729556	0.547773	Gastrointestinal Disease	0.946708
2	cat	0.0643198	0.414674	0.147035	0.0590885	0.399543	0.135853	0.0695403	0.430865	0.15876	0.509716	0.916699	0.5317	Gastrointestinal Disease	0.946708
3	rat	0.0787342	0.647345	0.117191	0.0725544	0.628784	0.108123	0.0852755	0.666475	0.126974	0.778083	0.84718	0.699336	Gastrointestinal Disease	0.967085
4	mouse	0.0768084	0.625599	0.118546	0.0707842	0.607851	0.109365	0.0832228	0.644266	0.128312	0.756436	0.894188	0.877997	Gastrointestinal Disease	0.978056
5	rabbit	0.0688334	0.503914	0.128956	0.0631859	0.481569	0.118699	0.074549	0.526602	0.139968	0.537715	0.541319	0.966615	Gastrointestinal Disease	0.915361
6	bushbaby	0.0560845	0.371088	0.148677	0.0516254	0.357231	0.137178	0.0607984	0.38563	0.161052	0.591819	0.195207	0.857601	Gastrointestinal Disease	0.959248
7	marmoset	0.0322896	0.158971	0.199972	0.0297986	0.150535	0.185525	0.0349483	0.168291	0.214779	0.883514	0.757534	0.771636	Gastrointestinal Disease	0.954545
8	macaque	0.0182446	0.0888473	0.21422	0.0166221	0.0842461	0.19893	0.0200697	0.0937346	0.229976	0.282212	0.580921	0.395099	Gastrointestinal Disease	0.968652
9	chimp	0.00429541	0.0168548	0.283304	0.00394946	0.0157346	0.260506	0.00468375	0.0181438	0.308023	0.331222	0.403528	0.0575839	Gastrointestinal Disease	0.932602
1	dog	0.0536366	0.415506	0.125109	0.048029	0.396263	0.11277	0.0602634	0.435761	0.138806	0.00830977	0.0912393	0.019173	Gene Expression	0.94165
2	cat	0.0581398	0.401253	0.135716	0.051654	0.382839	0.122573	0.0650698	0.421168	0.1505	0.0179529	0.17163	0.0486651	Gene Expression	0.939638
3	rat	0.070264	0.61924	0.108103	0.0628376	0.598346	0.0972965	0.0782757	0.642022	0.120505	0.000317593	0.00600831	0.00691771	Gene Expression	0.987928
4	mouse	0.0673926	0.60536	0.105893	0.0605133	0.583467	0.0959865	0.0747964	0.627636	0.117913	0.00214912	0.0188519	0.0094695	Gene Expression	0.991952
5	rabbit	0.0617299	0.48721	0.112749	0.0544292	0.462576	0.101705	0.068997	0.512648	0.124864	0.0151538	0.319808	0.00337489	Gene Expression	0.929577
6	bushbaby	0.0484522	0.349359	0.133865	0.0431644	0.333591	0.120804	0.0541436	0.365904	0.148698	0.00143925	0.0620271	0.00313156	Gene Expression	0.963783
7	marmoset	0.0289199	0.152513	0.185575	0.0260925	0.143786	0.167717	0.0318756	0.1622	0.205014	0.00485439	0.177288	0.00543855	Gene Expression	0.957746
8	macaque	0.0166465	0.0846264	0.197326	0.0144154	0.0796439	0.17788	0.0188278	0.0900934	0.218056	2.77486e-05	0.0408961	0.000644943	Gene Expression	0.969819
9	chimp	0.00412891	0.0165131	0.303093	0.00373413	0.0152153	0.271458	0.00459464	0.0178709	0.337959	0.00692869	0.639052	0.0299714	Gene Expression	0.937626
1	dog	0.0435097	0.431916	0.102682	0.0355638	0.395074	0.0828029	0.053421	0.473128	0.12564	0.0102993	0.790801	0.008217	Hair and Skin Development and Function	0.959184
2	cat	0.0486865	0.425771	0.114485	0.0401794	0.391726	0.096893	0.0590416	0.46315	0.136071	0.0632472	0.486813	0.0403855	Hair and Skin Development and Function	0.979592
3	rat	0.0627148	0.645236	0.0978407	0.0522948	0.599153	0.0813268	0.0736225	0.691325	0.117063	0.0204929	0.969754	0.0262383	Hair and Skin Development and Function	0.979592
4	mouse	0.05927	0.619537	0.10212	0.049792	0.577096	0.085937	0.0697718	0.65957	0.119204	0.0382349	0.747125	0.145519	Hair and Skin Development and Function	0.969388
5	rabbit	0.0591592	0.561732	0.103987	0.0489287	0.50114	0.089595	0.0713652	0.629856	0.121634	0.409973	0.104797	0.0735707	Hair and Skin Development and Function	0.928571
6	bushbaby	0.0445008	0.390219	0.118849	0.0358098	0.357725	0.0944541	0.0540591	0.431761	0.142582	0.0718993	0.0955001	0.0157648	Hair and Skin Development and Function	0.94898
7	marmoset	0.0298657	0.174226	0.169814	0.0242218	0.149421	0.141023	0.0352046	0.20485	0.204166	0.397332	0.276742	0.0624469	Hair and Skin Development and Function	0.918367
8	macaque	0.0144041	0.0959112	0.163287	0.0106952	0.0827841	0.127141	0.0187104	0.113811	0.212397	0.0157455	0.300888	0.00380919	Hair and Skin Development and Function	0.969388
9	chimp	0.00339676	0.0181317	0.243157	0.00262322	0.0149618	0.179914	0.00452043	0.0217012	0.316684	0.0343572	0.476015	0.023663	Hair and Skin Development and Function	0.908163
1	dog	0.0726234	0.445874	0.160009	0.0656246	0.422686	0.145059	0.0801534	0.470334	0.175886	0.000263477	0.237757	0.00199777	Hematological Disease	0.944712
2	cat	0.0722198	0.420701	0.163514	0.0658599	0.399706	0.148989	0.0787659	0.442943	0.179266	0.0095113	0.655417	0.0117172	Hematological Disease	0.942308
3	rat	0.0949628	0.667455	0.139799	0.0862685	0.640982	0.12723	0.104878	0.696841	0.153456	0.000862848	0.227767	0.00369905	Hematological Disease	0.963942
4	mouse	0.0904618	0.644911	0.136017	0.082256	0.620747	0.123571	0.0992336	0.670947	0.149193	0.0010865	0.147228	0.00727614	Hematological Disease	0.96875
5	rabbit	0.0775337	0.50331	0.147029	0.0702733	0.476248	0.134616	0.0853734	0.530747	0.160913	0.00496117	0.557393	0.00664582	Hematological Disease	0.923077
6	bushbaby	0.0618971	0.365027	0.166747	0.0559898	0.348505	0.15257	0.0681902	0.382465	0.182165	0.0245148	0.701179	0.0151637	Hematological Disease	0.935096
7	marmoset	0.0367689	0.158872	0.22764	0.0336178	0.149346	0.209789	0.0401572	0.169828	0.246484	0.010878	0.577443	0.0387193	Hematological Disease	0.954327
8	macaque	0.0200407	0.0899485	0.242399	0.0177202	0.0834136	0.218546	0.0228309	0.0971668	0.266558	0.331212	0.813236	0.177602	Hematological Disease	0.947115
9	chimp	0.00422093	0.0150482	0.30553	0.00380454	0.0139121	0.274203	0.00474972	0.0162624	0.342148	0.634979	0.132527	0.726126	Hematological Disease	0.9375
1	dog	0.0698775	0.440754	0.157742	0.0636042	0.422248	0.14532	0.0765448	0.460337	0.171519	0.00108506	0.309928	0.000634835	Hematological System Development and Function	0.953532
2	cat	0.0705714	0.4254	0.160861	0.0644537	0.406483	0.147926	0.0766856	0.445498	0.174738	0.0054068	0.326869	0.00485073	Hematological System Development and Function	0.951673
3	rat	0.0950448	0.657309	0.138594	0.0865007	0.635346	0.126951	0.104256	0.681879	0.151245	0.00101573	0.418331	0.00197704	Hematological System Development and Function	0.98513
4	mouse	0.0910416	0.638963	0.137079	0.0830088	0.617704	0.125927	0.0991587	0.661504	0.148876	0.00020095	0.234855	0.00107516	Hematological System Development and Function	0.988848
5	rabbit	0.0753189	0.501045	0.14203	0.0688302	0.478744	0.130989	0.0822969	0.524506	0.154111	0.00744149	0.466278	0.0210715	Hematological System Development and Function	0.929368
6	bushbaby	0.0619467	0.366027	0.167587	0.0568006	0.350837	0.154437	0.0674452	0.382303	0.181666	0.010759	0.556336	0.00938002	Hematological System Development and Function	0.953532
7	marmoset	0.0354679	0.15649	0.223291	0.0326106	0.14823	0.207108	0.0385231	0.165552	0.239536	0.0309815	0.910449	0.0392402	Hematological System Development and Function	0.960967
8	macaque	0.0203375	0.0882144	0.240726	0.0184158	0.0831345	0.221292	0.0224181	0.0937186	0.26156	0.278729	0.590815	0.127186	Hematological System Development and Function	0.968401
9	chimp	0.00435442	0.0158303	0.313116	0.00395176	0.0147147	0.285875	0.00483859	0.0170235	0.342551	0.815626	0.703035	0.643194	Hematological System Development and Function	0.95539
1	dog	0.0685831	0.425424	0.158929	0.059636	0.402079	0.140271	0.0790939	0.451305	0.180316	0.073122	0.893243	0.0265292	Hematopoiesis	0.95
2	cat	0.070132	0.416449	0.164996	0.0622261	0.391569	0.145365	0.0781948	0.44304	0.185778	0.0774479	0.980274	0.0366394	Hematopoiesis	0.95
3	rat	0.0980817	0.633522	0.147371	0.084773	0.606827	0.127726	0.111675	0.663201	0.16869	0.0292912	0.433806	0.0101957	Hematopoiesis	0.989286
4	mouse	0.0945498	0.619415	0.143537	0.082038	0.592596	0.125858	0.106624	0.648591	0.163465	0.0141504	0.780764	0.0103901	Hematopoiesis	0.989286
5	rabbit	0.0778056	0.501869	0.147391	0.0684533	0.470978	0.129761	0.0886713	0.534265	0.167323	0.0619395	0.54448	0.0683716	Hematopoiesis	0.925
6	bushbaby	0.0608069	0.363528	0.17069	0.0534927	0.344273	0.14909	0.0696681	0.383946	0.192573	0.241329	0.860009	0.137144	Hematopoiesis	0.953571
7	marmoset	0.0377818	0.157923	0.230214	0.0334023	0.147098	0.207658	0.0425431	0.170067	0.253991	0.0712654	0.97159	0.159599	Hematopoiesis	0.960714
8	macaque	0.019397	0.0844293	0.237884	0.0167844	0.0771302	0.209519	0.0223613	0.092759	0.269214	0.800401	0.138398	0.642255	Hematopoiesis	0.971429
9	chimp	0.0039542	0.0151668	0.285252	0.00339014	0.0138611	0.248173	0.00460242	0.0165854	0.331004	0.110432	0.421172	0.125543	Hematopoiesis	0.935714
1	dog	0.0625722	0.444394	0.143134	0.0522919	0.403738	0.120837	0.0747281	0.488492	0.17091	0.302225	0.33599	0.355213	Hepatic System Development and Function	0.94382
2	cat	0.0671578	0.451628	0.151064	0.0552471	0.406949	0.130098	0.0825214	0.502442	0.174903	0.183097	0.117768	0.276528	Hepatic System Development and Function	0.94382
3	rat	0.0820187	0.659692	0.122022	0.0693425	0.621103	0.103521	0.0962881	0.705097	0.144173	0.516163	0.281553	0.623658	Hepatic System Development and Function	0.966292
4	mouse	0.0768772	0.645584	0.117541	0.0647311	0.604351	0.100518	0.0901709	0.692846	0.13779	0.522219	0.250801	0.695943	Hepatic System Development and Function	0.977528
5	rabbit	0.0723901	0.533478	0.136738	0.0593505	0.471662	0.114845	0.0860564	0.591718	0.160699	0.34811	0.283499	0.470125	Hepatic System Development and Function	0.910112
6	bushbaby	0.057356	0.380125	0.14837	0.0476091	0.345205	0.125103	0.0681613	0.420073	0.173231	0.494915	0.228415	0.764886	Hepatic System Development and Function	0.966292
7	marmoset	0.0323715	0.168331	0.195152	0.0268102	0.146856	0.165167	0.0385143	0.19108	0.229606	0.483166	0.289237	0.892604	Hepatic System Development and Function	0.94382
8	macaque	0.0155651	0.0890084	0.189117	0.0118252	0.0770924	0.155312	0.0215308	0.104506	0.230531	0.363494	0.951666	0.378499	Hepatic System Development and Function	0.955056
9	chimp	0.00421546	0.0178218	0.241882	0.00295122	0.0144154	0.198934	0.00588922	0.0224749	0.296704	0.408845	0.479504	0.185614	Hepatic System Development and Function	0.921348
1	dog	0.0772575	0.432612	0.171333	0.0645531	0.395453	0.146479	0.0917997	0.479397	0.203899	0.00169535	0.730908	0.00140051	Hepatic System Disease	0.95935
2	cat	0.0762203	0.423348	0.165732	0.0641668	0.387267	0.143053	0.089322	0.461892	0.192518	0.0142577	0.501508	0.0220779	Hepatic System Disease	0.97561
3	rat	0.0980234	0.659269	0.142808	0.0823337	0.626259	0.120343	0.117264	0.704584	0.171241	0.00634614	0.258127	0.0135465	Hepatic System Disease	0.96748
4	mouse	0.0969648	0.648777	0.146035	0.0820397	0.610765	0.124661	0.115582	0.690433	0.171915	0.000973021	0.160856	0.00358305	Hepatic System Disease	0.98374
5	rabbit	0.0887424	0.523605	0.149443	0.0731837	0.476475	0.124176	0.10841	0.578521	0.177317	0.00312407	0.160549	0.0803624	Hepatic System Disease	0.910569
6	bushbaby	0.0696447	0.374642	0.180481	0.0580306	0.347345	0.154071	0.0857586	0.41097	0.212478	0.00200806	0.173282	0.00629164	Hepatic System Disease	0.95935
7	marmoset	0.0408083	0.163364	0.234637	0.0342916	0.145928	0.205818	0.0477943	0.183568	0.26578	0.00345355	0.35894	0.00849975	Hepatic System Disease	0.95935
8	macaque	0.0184	0.0874306	0.209883	0.0153003	0.0781494	0.177506	0.0229611	0.0974397	0.249787	0.57994	0.683248	0.58066	Hepatic System Disease	0.99187
9	chimp	0.0037923	0.0158453	0.254835	0.00287916	0.0136335	0.216659	0.0046763	0.018486	0.30236	0.35735	0.859102	0.306843	Hepatic System Disease	0.95935
1	dog	0.0527879	0.426616	0.125085	0.0492999	0.411315	0.11732	0.0565911	0.442707	0.13325	0.020156	0.479149	0.0372514	Hereditary Disorder	0.963942
2	cat	0.0538748	0.420021	0.129526	0.0504099	0.405481	0.121735	0.0575585	0.435233	0.137508	0.0134162	0.914541	0.0255374	Hereditary Disorder	0.973558
3	rat	0.070697	0.642647	0.10925	0.0664317	0.626349	0.10293	0.0751827	0.659401	0.11587	0.0114763	0.691495	0.0245202	Hereditary Disorder	0.979567
4	mouse	0.0674104	0.618069	0.109195	0.0633418	0.602796	0.102858	0.0717447	0.633807	0.115831	0.0185735	0.483414	0.0602466	Hereditary Disorder	0.989183
5	rabbit	0.0592413	0.4987	0.119759	0.0553341	0.478856	0.112347	0.0634285	0.519119	0.127576	0.0322446	0.705641	0.065576	Hereditary Disorder	0.927885
6	bushbaby	0.0499116	0.364996	0.138465	0.0467335	0.352834	0.1305	0.0532467	0.3781	0.146931	0.114211	0.888975	0.112063	Hereditary Disorder	0.973558
7	marmoset	0.02836	0.15567	0.185581	0.0266381	0.14819	0.175487	0.030202	0.164085	0.196067	0.0607199	0.569725	0.0442557	Hereditary Disorder	0.96875
8	macaque	0.0163503	0.089771	0.198186	0.0150007	0.0855437	0.186349	0.0177874	0.0942622	0.210913	0.0144092	0.658222	0.0238176	Hereditary Disorder	0.963942
9	chimp	0.00396643	0.0166199	0.28152	0.00372007	0.0157038	0.261148	0.00431057	0.0176145	0.302191	0.103468	0.587017	0.0471777	Hereditary Disorder	0.923077
1	dog	0.0794281	0.460128	0.171977	0.0703284	0.436702	0.154013	0.0894126	0.485474	0.191423	9.0137e-06	0.0158484	3.96934e-05	Immune Cell Trafficking	0.945783
2	cat	0.0799447	0.451716	0.172796	0.0711648	0.426527	0.155877	0.0891631	0.482213	0.190238	1.08616e-05	0.00290149	0.000132961	Immune Cell Trafficking	0.939759
3	rat	0.107761	0.689456	0.152451	0.0949825	0.657974	0.135062	0.121301	0.724508	0.171268	1.19005e-05	0.00853617	0.000240741	Immune Cell Trafficking	0.981928
4	mouse	0.104218	0.675323	0.151539	0.0929025	0.64557	0.135885	0.116559	0.7063	0.168531	4.59655e-07	0.000600155	6.96638e-05	Immune Cell Trafficking	0.987952
5	rabbit	0.0885079	0.534499	0.158241	0.0784878	0.50568	0.142371	0.100215	0.566167	0.174884	1.3484e-06	0.00665581	0.000300708	Immune Cell Trafficking	0.918675
6	bushbaby	0.0708228	0.384724	0.181279	0.062943	0.364268	0.162552	0.0799134	0.407376	0.202048	6.50162e-05	0.0133783	0.00116238	Immune Cell Trafficking	0.951807
7	marmoset	0.0401973	0.167904	0.234741	0.0359063	0.15627	0.214365	0.0444584	0.180767	0.256076	0.000343325	0.0405887	0.00697517	Immune Cell Trafficking	0.966867
8	macaque	0.0234269	0.0951739	0.259718	0.0207379	0.0881667	0.233401	0.026604	0.103288	0.286725	0.00964496	0.150056	0.0165375	Immune Cell Trafficking	0.972892
9	chimp	0.00445252	0.0166686	0.317621	0.00385878	0.0152928	0.282699	0.00503764	0.0182751	0.355642	0.788368	0.616932	0.577272	Immune Cell Trafficking	0.963855
1	dog	0.0755823	0.430428	0.176118	0.067379	0.409439	0.159368	0.0849838	0.45293	0.194062	0.000106058	0.883703	5.59135e-06	Immunological Disease	0.933908
2	cat	0.0800901	0.426123	0.181617	0.0725389	0.404514	0.164226	0.088389	0.448921	0.200265	9.42334e-06	0.26659	4.43074e-06	Immunological Disease	0.95977
3	rat	0.107436	0.661005	0.160091	0.0948787	0.633922	0.142491	0.120725	0.689977	0.178239	7.4359e-06	0.349022	1.24353e-06	Immunological Disease	0.979885
4	mouse	0.104862	0.642857	0.15974	0.0935706	0.618569	0.143835	0.117304	0.67097	0.176425	7.67348e-08	0.161976	7.17776e-08	Immunological Disease	0.985632
5	rabbit	0.0819986	0.49802	0.159189	0.0730944	0.472042	0.142792	0.0922315	0.524628	0.176735	0.000363358	0.550816	0.000174089	Immunological Disease	0.91954
6	bushbaby	0.0694339	0.370608	0.187793	0.0623387	0.353766	0.170077	0.0779227	0.389161	0.206705	1.99781e-05	0.188442	2.68447e-05	Immunological Disease	0.95977
7	marmoset	0.0404974	0.161192	0.25184	0.0361132	0.150396	0.230811	0.0450398	0.173636	0.27358	4.67773e-05	0.260153	2.64984e-05	Immunological Disease	0.968391
8	macaque	0.022006	0.0884049	0.26056	0.0193981	0.0822922	0.23536	0.0248767	0.0951794	0.286123	0.033542	0.914697	0.00696968	Immunological Disease	0.95977
9	chimp	0.00468954	0.0164609	0.323053	0.00413706	0.0150905	0.286924	0.00527249	0.0179684	0.362998	0.409608	0.74523	0.804263	Immunological Disease	0.936782
1	dog	0.102674	0.485344	0.199131	0.0866421	0.443549	0.16757	0.121119	0.53457	0.233245	2.33314e-08	0.00853281	7.21056e-06	Infectious Disease	0.915966
2	cat	0.0975084	0.463959	0.201883	0.0827895	0.422034	0.169594	0.116471	0.516501	0.239375	2.20971e-07	0.0172396	3.00014e-05	Infectious Disease	0.941176
3	rat	0.137537	0.713062	0.180597	0.117005	0.661861	0.152246	0.160442	0.764213	0.214094	5.76686e-09	0.00458557	5.06995e-06	Infectious Disease	0.983193
4	mouse	0.130443	0.690529	0.178163	0.110407	0.644292	0.15161	0.152897	0.740175	0.20928	3.81178e-09	0.00346909	3.08183e-06	Infectious Disease	0.991597
5	rabbit	0.117446	0.550246	0.197582	0.0985127	0.493971	0.167483	0.138918	0.617997	0.230821	4.81094e-09	0.0363873	4.20607e-07	Infectious Disease	0.915966
6	bushbaby	0.0861142	0.399312	0.210909	0.0700755	0.367801	0.177271	0.10365	0.4369	0.247536	2.40107e-06	0.0058956	0.000104834	Infectious Disease	0.932773
7	marmoset	0.0453501	0.167814	0.268324	0.0388002	0.151366	0.230434	0.052501	0.187776	0.306684	1.22598e-05	0.0805085	0.000308756	Infectious Disease	0.983193
8	macaque	0.0271866	0.10147	0.285372	0.022797	0.0890475	0.249634	0.032073	0.115381	0.325861	4.85768e-05	0.0997502	0.000175069	Infectious Disease	0.966387
9	chimp	0.0045414	0.0166827	0.317576	0.00375593	0.0141757	0.272737	0.00566888	0.0195031	0.370241	0.0663205	0.996528	0.0962345	Infectious Disease	0.94958
1	dog	0.0721141	0.430628	0.167075	0.0647987	0.409608	0.150236	0.0810822	0.452661	0.184038	0.00196102	0.68047	0.000655362	Inflammatory Disease	0.932039
2	cat	0.0762429	0.427772	0.172052	0.0683984	0.405601	0.154952	0.0846277	0.450331	0.190627	0.000545402	0.261936	0.00163766	Inflammatory Disease	0.957929
3	rat	0.102446	0.66553	0.150029	0.0908632	0.639257	0.133245	0.115219	0.694332	0.16876	0.000223759	0.119624	0.000462557	Inflammatory Disease	0.980583
4	mouse	0.101313	0.649151	0.15203	0.0906927	0.623701	0.136412	0.113192	0.676272	0.169532	8.97664e-06	0.0449535	5.91677e-05	Inflammatory Disease	0.987055
5	rabbit	0.0831538	0.515033	0.155761	0.0741538	0.485276	0.138783	0.0937332	0.546338	0.173018	0.000510567	0.143674	0.0023663	Inflammatory Disease	0.944984
6	bushbaby	0.0662683	0.370372	0.180667	0.0594347	0.353716	0.162142	0.074583	0.389023	0.199516	0.000306496	0.112657	0.000760418	Inflammatory Disease	0.954693
7	marmoset	0.0379015	0.157941	0.237391	0.0337915	0.147443	0.2158	0.0424385	0.170042	0.259931	0.00818142	0.466709	0.00929262	Inflammatory Disease	0.977346
8	macaque	0.0216225	0.0886204	0.247416	0.0188791	0.0819439	0.21981	0.025049	0.0962818	0.275738	0.158319	0.881405	0.137401	Inflammatory Disease	0.967638
9	chimp	0.00458633	0.0176367	0.324658	0.00408501	0.0160127	0.284982	0.0052513	0.0194398	0.368974	0.640527	0.174711	0.941198	Inflammatory Disease	0.954693
1	dog	0.0733102	0.454783	0.163387	0.0660747	0.434245	0.147776	0.0813343	0.476406	0.179933	6.75007e-05	0.0269741	0.000251968	Inflammatory Response	0.943794
2	cat	0.0740773	0.442355	0.163476	0.0669	0.421196	0.149298	0.0816227	0.466117	0.179771	0.000262183	0.00799285	0.00174832	Inflammatory Response	0.943794
3	rat	0.0986373	0.673184	0.14268	0.0886199	0.647975	0.129075	0.10941	0.702509	0.157643	0.000137573	0.0420518	0.000474134	Inflammatory Response	0.981265
4	mouse	0.096288	0.660701	0.142911	0.0869854	0.636371	0.129835	0.106185	0.687362	0.157006	5.08117e-06	0.00354071	0.000188833	Inflammatory Response	0.98829
5	rabbit	0.0814057	0.516987	0.149687	0.0737413	0.492847	0.135959	0.0901741	0.542123	0.164341	3.1347e-05	0.0451097	0.00098993	Inflammatory Response	0.922717
6	bushbaby	0.0654585	0.386615	0.167968	0.05911	0.368584	0.152794	0.0725583	0.40609	0.185177	0.000455097	0.00363197	0.0105183	Inflammatory Response	0.955504
7	marmoset	0.0378849	0.165949	0.226333	0.0344298	0.155698	0.208437	0.0415422	0.177191	0.244809	0.0015642	0.0466471	0.0185197	Inflammatory Response	0.964871
8	macaque	0.0215287	0.0934472	0.241921	0.019249	0.0875909	0.22018	0.0241767	0.0998116	0.265936	0.0460457	0.209996	0.0574094	Inflammatory Response	0.971897
9	chimp	0.00442387	0.0165767	0.307944	0.00390143	0.0152915	0.2777	0.00493507	0.0180871	0.341936	0.78741	0.657797	0.413313	Inflammatory Response	0.948478
1	dog	0.0639672	0.438152	0.14428	0.0585491	0.419673	0.133061	0.0697451	0.457537	0.156114	0.0336239	0.337703	0.0495437	Lipid Metabolism	0.946903
2	cat	0.0658494	0.424691	0.149114	0.0599925	0.406217	0.136786	0.0719328	0.444955	0.162207	0.0519919	0.201593	0.108866	Lipid Metabolism	0.962389
3	rat	0.0858266	0.648997	0.128378	0.0791808	0.626966	0.118379	0.0931778	0.673048	0.138667	0.0315432	0.572402	0.0316409	Lipid Metabolism	0.980088
4	mouse	0.0834242	0.632767	0.128278	0.0769437	0.612215	0.118763	0.0902688	0.655206	0.138703	0.00764378	0.328078	0.0144597	Lipid Metabolism	0.984513
5	rabbit	0.0722743	0.506385	0.135983	0.0661143	0.480418	0.124617	0.0787889	0.533326	0.148278	0.0271877	0.260373	0.103935	Lipid Metabolism	0.918142
6	bushbaby	0.0609568	0.3714	0.158558	0.0557267	0.356448	0.146778	0.0664847	0.387275	0.171468	0.00874444	0.117944	0.0273387	Lipid Metabolism	0.971239
7	marmoset	0.0343486	0.160754	0.20986	0.0312547	0.151421	0.194011	0.037476	0.170982	0.226392	0.066737	0.42109	0.175325	Lipid Metabolism	0.966814
8	macaque	0.0184763	0.0888558	0.210752	0.0165552	0.0835952	0.193632	0.0205817	0.0946698	0.229521	0.946699	0.862299	0.930711	Lipid Metabolism	0.960177
9	chimp	0.0042901	0.0168406	0.290564	0.00382891	0.0154861	0.262176	0.00477494	0.0183209	0.321295	0.934954	0.40538	0.40597	Lipid Metabolism	0.94469
1	dog	0.0678947	0.437962	0.15242	0.0596684	0.413683	0.134729	0.0774506	0.46415	0.172099	0.051119	0.531274	0.0669729	Lymphoid Tissue Structure and Development	0.957792
2	cat	0.0688611	0.421998	0.159077	0.0617763	0.397709	0.14159	0.0765669	0.448199	0.177882	0.0595342	0.66541	0.0552802	Lymphoid Tissue Structure and Development	0.948052
3	rat	0.0933109	0.647777	0.139638	0.0819127	0.620287	0.122288	0.106542	0.680044	0.15983	0.0575902	0.911575	0.0623093	Lymphoid Tissue Structure and Development	0.987013
4	mouse	0.0916617	0.634389	0.138279	0.0805579	0.606864	0.12212	0.10311	0.663836	0.156445	0.0131719	0.636803	0.0319352	Lymphoid Tissue Structure and Development	0.99026
5	rabbit	0.0746153	0.498425	0.141802	0.0659599	0.468393	0.126225	0.083916	0.530189	0.160203	0.131265	0.902357	0.142831	Lymphoid Tissue Structure and Development	0.918831
6	bushbaby	0.0601813	0.370213	0.162462	0.0531962	0.350454	0.1436	0.0682054	0.390623	0.182234	0.200014	0.558113	0.283355	Lymphoid Tissue Structure and Development	0.957792
7	marmoset	0.0375352	0.164386	0.222857	0.0335165	0.152511	0.200152	0.0421146	0.177368	0.245187	0.0167331	0.364782	0.143375	Lymphoid Tissue Structure and Development	0.961039
8	macaque	0.0187798	0.0890474	0.22615	0.0164615	0.0820218	0.201482	0.0214636	0.0974553	0.253753	0.995982	0.564447	0.604591	Lymphoid Tissue Structure and Development	0.964286
9	chimp	0.00411629	0.0159205	0.297522	0.00357646	0.0145672	0.260399	0.00475121	0.0175235	0.34021	0.101083	0.869882	0.0903075	Lymphoid Tissue Structure and Development	0.931818
1	dog	0.0605626	0.435974	0.140873	0.0559321	0.415597	0.13024	0.0655051	0.458096	0.1521	0.0944762	0.562215	0.0956274	Metabolic Disease	0.961712
2	cat	0.0616553	0.419829	0.145058	0.0569241	0.40031	0.134179	0.066732	0.441139	0.156289	0.194794	0.546339	0.229403	Metabolic Disease	0.961712
3	rat	0.0810216	0.660753	0.122821	0.0752053	0.637319	0.113734	0.0872371	0.685253	0.132431	0.162985	0.197025	0.175559	Metabolic Disease	0.981982
4	mouse	0.0778032	0.641185	0.120691	0.0719145	0.619821	0.111517	0.0840405	0.664356	0.130079	0.0924513	0.104752	0.25249	Metabolic Disease	0.984234
5	rabbit	0.0700951	0.512751	0.134578	0.064271	0.48628	0.123969	0.0760889	0.539619	0.146059	0.0461335	0.22602	0.0968741	Metabolic Disease	0.914414
6	bushbaby	0.0579612	0.377329	0.153692	0.0534585	0.360581	0.142707	0.0626017	0.395408	0.165119	0.0167634	0.0710623	0.0853856	Metabolic Disease	0.972973
7	marmoset	0.0339119	0.163659	0.205772	0.0309774	0.152423	0.191244	0.0368578	0.175798	0.220985	0.0629624	0.211811	0.197938	Metabolic Disease	0.977477
8	macaque	0.017972	0.0910025	0.206881	0.0163082	0.0857428	0.19064	0.019914	0.0970011	0.224517	0.437558	0.417373	0.699266	Metabolic Disease	0.961712
9	chimp	0.0040337	0.0165113	0.275111	0.00367128	0.0152577	0.248792	0.00446948	0.0179534	0.302971	0.947823	0.551364	0.443299	Metabolic Disease	0.936937
1	dog	0.0635976	0.45239	0.13893	0.0589845	0.435099	0.129664	0.0683769	0.470992	0.148676	0.044643	0.0183277	0.293805	Molecular Transport	0.948378
2	cat	0.06476	0.441024	0.142601	0.0601469	0.423993	0.133008	0.0695211	0.459299	0.15263	0.0933687	0.00644472	0.579667	Molecular Transport	0.949853
3	rat	0.0820556	0.670459	0.118808	0.0765284	0.651086	0.111184	0.0880521	0.691263	0.127032	0.271383	0.0247637	0.634944	Molecular Transport	0.977876
4	mouse	0.0795776	0.654014	0.118418	0.0740528	0.635339	0.110476	0.0856646	0.674032	0.126491	0.098255	0.00598782	0.539496	Molecular Transport	0.983776
5	rabbit	0.0709853	0.523197	0.129527	0.0656911	0.500696	0.120955	0.0765812	0.54639	0.138935	0.0582132	0.0177524	0.529919	Molecular Transport	0.914454
6	bushbaby	0.0578749	0.386119	0.146032	0.05372	0.372933	0.136679	0.0621512	0.400187	0.156017	0.0790988	0.00063827	0.835601	Molecular Transport	0.963127
7	marmoset	0.0337331	0.16955	0.197915	0.0312305	0.161444	0.185468	0.0364116	0.178117	0.211146	0.126051	0.00706284	0.88833	Molecular Transport	0.969027
8	macaque	0.0196167	0.0956711	0.208315	0.0178162	0.0907201	0.194062	0.0216595	0.101063	0.223517	0.432184	0.0431024	0.752281	Molecular Transport	0.966077
9	chimp	0.00423447	0.0180474	0.274064	0.0038515	0.0168155	0.252381	0.00462421	0.0193492	0.29719	0.397121	0.0138937	0.242235	Molecular Transport	0.936578
1	dog	0.0474369	0.423228	0.11095	0.042782	0.403116	0.100431	0.052241	0.44436	0.121922	3.47713e-05	0.343224	2.54012e-05	Nervous System Development and Function	0.960251
2	cat	0.0470682	0.407354	0.112158	0.0423478	0.387608	0.102142	0.0520191	0.428821	0.123039	1.36353e-06	0.216791	3.37853e-06	Nervous System Development and Function	0.956067
3	rat	0.0603663	0.617913	0.095288	0.0548098	0.596949	0.0870597	0.066039	0.640221	0.10392	3.06051e-08	0.0101031	1.98667e-06	Nervous System Development and Function	0.991632
4	mouse	0.0589376	0.606985	0.0946908	0.0537046	0.58551	0.086557	0.0647494	0.629408	0.103237	5.05504e-07	0.0544705	2.77417e-06	Nervous System Development and Function	0.993724
5	rabbit	0.05592	0.484798	0.109747	0.05044	0.46039	0.099609	0.0617499	0.510027	0.120406	0.0018553	0.236018	0.000949883	Nervous System Development and Function	0.910042
6	bushbaby	0.0420017	0.35429	0.117586	0.0381641	0.338474	0.107174	0.0461526	0.371425	0.128415	2.67488e-07	0.244172	1.53849e-07	Nervous System Development and Function	0.976987
7	marmoset	0.0252421	0.154437	0.162928	0.0229772	0.144547	0.149201	0.0277653	0.165168	0.178214	8.90323e-06	0.253086	5.20263e-06	Nervous System Development and Function	0.972803
8	macaque	0.0137256	0.0866523	0.171182	0.0123364	0.0813304	0.157324	0.0152723	0.0926026	0.186063	8.70796e-09	0.195526	2.52151e-08	Nervous System Development and Function	0.979079
9	chimp	0.00403109	0.0169091	0.261253	0.0035573	0.0156188	0.236547	0.00446459	0.0183522	0.289183	0.0054816	0.497285	0.000197695	Nervous System Development and Function	0.930962
1	dog	0.0495605	0.422196	0.116271	0.0458	0.40668	0.107767	0.0535259	0.438402	0.125147	0.000115038	0.372549	0.000123265	Neurological Disease	0.966715
2	cat	0.0501949	0.410967	0.118644	0.0463422	0.395517	0.11038	0.0542446	0.42697	0.127259	2.08912e-05	0.384987	3.58394e-05	Neurological Disease	0.969609
3	rat	0.0633955	0.620588	0.100779	0.0588584	0.603204	0.0938551	0.0679765	0.637985	0.107833	1.97616e-07	0.0109667	2.21742e-05	Neurological Disease	0.97974
4	mouse	0.0614146	0.607696	0.100144	0.0571001	0.591224	0.0929772	0.0660627	0.624985	0.107292	1.05793e-06	0.062927	1.56331e-05	Neurological Disease	0.98987
5	rabbit	0.0544895	0.486681	0.109682	0.0502847	0.467112	0.101905	0.0587292	0.507317	0.118109	3.71559e-05	0.364501	0.000105995	Neurological Disease	0.917511
6	bushbaby	0.0463528	0.358307	0.128739	0.0431744	0.34546	0.12007	0.0497673	0.371837	0.137898	0.000159614	0.59865	0.000105771	Neurological Disease	0.963821
7	marmoset	0.027635	0.156844	0.178346	0.025461	0.148352	0.166881	0.0298924	0.16597	0.190504	0.00179057	0.813525	0.000779052	Neurological Disease	0.971056
8	macaque	0.016608	0.0877822	0.195126	0.0150399	0.0832304	0.181971	0.0183339	0.0927891	0.209635	0.00049288	0.363907	0.000907035	Neurological Disease	0.976845
9	chimp	0.00372233	0.0164282	0.266631	0.00340837	0.0153806	0.245488	0.00409745	0.0175716	0.289813	5.00508e-05	0.920709	9.70629e-05	Neurological Disease	0.926194
1	dog	0.0582906	0.424016	0.139969	0.0514847	0.39623	0.122661	0.065876	0.454572	0.158203	0.834792	0.68102	0.509565	Nucleic Acid Metabolism	0.94152
2	cat	0.0593977	0.402115	0.144703	0.0520217	0.377999	0.126799	0.0681065	0.431941	0.162431	0.900014	0.706	0.695984	Nucleic Acid Metabolism	0.953216
3	rat	0.0782626	0.64652	0.113942	0.0678623	0.613236	0.100201	0.0891221	0.683188	0.129314	0.942727	0.619896	0.707063	Nucleic Acid Metabolism	0.976608
4	mouse	0.0742295	0.635564	0.110359	0.0654587	0.603186	0.0976159	0.084049	0.670294	0.124818	0.901394	0.29619	0.604194	Nucleic Acid Metabolism	0.982456
5	rabbit	0.0637559	0.485948	0.123774	0.0549378	0.452239	0.109069	0.0735052	0.524597	0.142186	0.667663	0.937342	0.836115	Nucleic Acid Metabolism	0.935673
6	bushbaby	0.0563181	0.361129	0.154341	0.0494427	0.336468	0.136723	0.0635495	0.388731	0.173236	0.499528	0.951491	0.40616	Nucleic Acid Metabolism	0.953216
7	marmoset	0.030017	0.155565	0.194336	0.026169	0.14316	0.172059	0.0342009	0.169569	0.219616	0.918186	0.989215	0.93066	Nucleic Acid Metabolism	0.97076
8	macaque	0.0175836	0.0832062	0.204735	0.0150726	0.0760621	0.178501	0.0204679	0.0906248	0.23182	0.833534	0.187387	0.825506	Nucleic Acid Metabolism	0.947368
9	chimp	0.00383933	0.015761	0.266107	0.00312548	0.0138557	0.230609	0.00454683	0.0179834	0.309388	0.266173	0.836273	0.287267	Nucleic Acid Metabolism	0.947368
1	dog	0.0637973	0.46434	0.136303	0.056782	0.434674	0.120778	0.0716334	0.497134	0.152758	0.106952	0.0236122	0.638821	Nutritional Disease	0.948498
2	cat	0.0693802	0.45591	0.146217	0.0610339	0.425647	0.130293	0.0785583	0.490234	0.163064	0.0339716	0.0161648	0.328187	Nutritional Disease	0.948498
3	rat	0.0835265	0.679871	0.120502	0.0753787	0.644927	0.107712	0.0934484	0.71797	0.134098	0.264449	0.0578754	0.565137	Nutritional Disease	0.987124
4	mouse	0.0798717	0.668386	0.119134	0.0720055	0.635217	0.10687	0.0890125	0.703518	0.131536	0.197558	0.0148032	0.616763	Nutritional Disease	0.987124
5	rabbit	0.0765986	0.532432	0.131794	0.066885	0.493154	0.117192	0.0871456	0.57461	0.148106	0.060917	0.0748821	0.547178	Nutritional Disease	0.918455
6	bushbaby	0.057912	0.401654	0.144975	0.0518316	0.379079	0.129645	0.0642966	0.42448	0.161178	0.197016	0.000616773	0.931736	Nutritional Disease	0.961373
7	marmoset	0.0356046	0.178568	0.203667	0.0317022	0.162984	0.182001	0.0398428	0.194843	0.225987	0.0482874	0.00591722	0.698126	Nutritional Disease	0.961373
8	macaque	0.0180464	0.0936556	0.192851	0.0158683	0.0865732	0.172226	0.0206718	0.101983	0.216103	0.897584	0.19268	0.293071	Nutritional Disease	0.969957
9	chimp	0.00412144	0.0175799	0.278232	0.00352384	0.0157775	0.246069	0.00467949	0.0195316	0.313529	0.861286	0.288189	0.799029	Nutritional Disease	0.948498
1	dog	0.0609999	0.454455	0.138427	0.0523223	0.418478	0.119115	0.0703148	0.491189	0.158254	0.766759	0.218096	0.843765	Ophthalmic Disease	0.958115
2	cat	0.0591205	0.426792	0.145111	0.0513716	0.396555	0.12645	0.0681941	0.461841	0.167156	0.98097	0.501359	0.649522	Ophthalmic Disease	0.968586
3	rat	0.0751759	0.658321	0.114369	0.0656984	0.621393	0.100215	0.0854538	0.699127	0.13253	0.705904	0.477054	0.639194	Ophthalmic Disease	0.973822
4	mouse	0.0722422	0.649451	0.115041	0.0628237	0.613713	0.0999292	0.0827438	0.690637	0.133312	0.942019	0.243763	0.90751	Ophthalmic Disease	0.979058
5	rabbit	0.0679623	0.517053	0.131274	0.0584731	0.474331	0.112318	0.0786816	0.564661	0.152949	0.439562	0.367464	0.766926	Ophthalmic Disease	0.926702
6	bushbaby	0.0515897	0.372861	0.138392	0.0451876	0.345326	0.121669	0.0589072	0.40257	0.158786	0.842722	0.413224	0.537397	Ophthalmic Disease	0.95288
7	marmoset	0.0291307	0.173741	0.178982	0.0254283	0.156443	0.158968	0.0330438	0.192707	0.199824	0.460291	0.127166	0.110484	Ophthalmic Disease	0.973822
8	macaque	0.0172086	0.0966866	0.199352	0.0145295	0.0873212	0.176786	0.0205466	0.108512	0.225195	0.312535	0.199468	0.185586	Ophthalmic Disease	0.968586
9	chimp	0.00385174	0.0166643	0.277223	0.00338079	0.0148691	0.238271	0.0045523	0.0188459	0.321467	0.748121	0.577625	0.361792	Ophthalmic Disease	0.942408
1	dog	0.0540092	0.445762	0.119874	0.0500644	0.430031	0.111472	0.0582945	0.462666	0.129078	0.0493237	0.111197	0.00280654	Organ Development	0.961842
2	cat	0.0556311	0.424385	0.125516	0.0514605	0.408807	0.116771	0.0600866	0.441367	0.134736	0.0254233	0.347272	0.00318058	Organ Development	0.952632
3	rat	0.069322	0.641512	0.105221	0.0644704	0.623802	0.0981121	0.07434	0.659396	0.112785	0.00101132	0.580555	0.00192758	Organ Development	0.982895
4	mouse	0.067428	0.627465	0.104578	0.0624893	0.610335	0.0975864	0.0725859	0.6456	0.112202	0.00581574	0.995763	0.0035382	Organ Development	0.989474
5	rabbit	0.0611715	0.506135	0.115562	0.0563914	0.486056	0.107426	0.0662603	0.52688	0.124398	0.0762657	0.628457	0.0114714	Organ Development	0.915789
6	bushbaby	0.047422	0.376918	0.1246	0.0438363	0.363299	0.115859	0.0512915	0.391252	0.133755	0.00096481	0.121353	7.03952e-06	Organ Development	0.965789
7	marmoset	0.0288669	0.164926	0.179143	0.0268356	0.157002	0.167113	0.0310502	0.173239	0.191871	0.0318777	0.263291	0.00179669	Organ Development	0.964474
8	macaque	0.0159599	0.0921526	0.189953	0.0146032	0.0874804	0.176802	0.0174648	0.097319	0.20382	0.000732431	0.814567	0.000446889	Organ Development	0.965789
9	chimp	0.00393351	0.0174807	0.277398	0.00358705	0.0163781	0.25347	0.00434283	0.0186391	0.302999	0.0623745	0.17749	0.0265871	Organ Development	0.928947
1	dog	0.0552594	0.451763	0.122391	0.0511886	0.43505	0.113717	0.0597928	0.469791	0.131808	0.164611	0.0368372	0.0148218	Organ Morphology	0.961853
2	cat	0.0569157	0.4338	0.12622	0.0525362	0.417216	0.117457	0.0615156	0.451311	0.135239	0.055368	0.0807958	0.00407032	Organ Morphology	0.952316
3	rat	0.0705102	0.651051	0.10555	0.0655258	0.632815	0.0982965	0.0756249	0.669705	0.113237	0.00300763	0.730082	0.00219152	Organ Morphology	0.985014
4	mouse	0.0684867	0.632969	0.10478	0.0635869	0.615309	0.0978062	0.0735789	0.651454	0.112451	0.0178128	0.5457	0.00511432	Organ Morphology	0.990463
5	rabbit	0.0620418	0.506153	0.117611	0.0571661	0.48619	0.109377	0.0670771	0.526955	0.12661	0.116708	0.473196	0.0274143	Organ Morphology	0.912807
6	bushbaby	0.0484771	0.377394	0.12787	0.0448975	0.363715	0.119023	0.0522855	0.391509	0.137142	0.0064102	0.0751894	0.000135104	Organ Morphology	0.964578
7	marmoset	0.0292946	0.165783	0.182005	0.0271963	0.157863	0.169935	0.0314826	0.174048	0.194934	0.0753243	0.194792	0.00398501	Organ Morphology	0.967302
8	macaque	0.0161562	0.0918661	0.193625	0.0147902	0.0873026	0.180037	0.0176392	0.0968784	0.208315	0.00162448	0.738544	0.00171807	Organ Morphology	0.96594
9	chimp	0.00388682	0.0174227	0.26129	0.00353955	0.0163283	0.240195	0.00429983	0.0186066	0.284718	0.029757	0.0843444	0.00137456	Organ Morphology	0.923706
1	dog	0.0547123	0.447536	0.12123	0.051119	0.433052	0.113778	0.0585717	0.462822	0.129194	0.0325783	0.0968902	0.00102166	Organismal Development	0.955852
2	cat	0.0565674	0.426273	0.127691	0.0528346	0.412077	0.119814	0.0605256	0.441488	0.135887	0.0265272	0.360314	0.0029876	Organismal Development	0.951745
3	rat	0.0706081	0.643802	0.107166	0.0662587	0.627582	0.100801	0.0751957	0.660191	0.113868	0.00141682	0.604835	0.00258621	Organismal Development	0.980493
4	mouse	0.0687427	0.627881	0.106473	0.064272	0.612198	0.100178	0.0732195	0.644251	0.113418	0.0061972	0.909745	0.00335127	Organismal Development	0.988706
5	rabbit	0.062245	0.50378	0.11708	0.0578538	0.486129	0.109778	0.0667353	0.522097	0.125081	0.0790019	0.656251	0.0125377	Organismal Development	0.908624
6	bushbaby	0.0492941	0.377084	0.12872	0.0458715	0.365076	0.120965	0.0527698	0.389503	0.136758	0.00407422	0.0924318	4.25698e-05	Organismal Development	0.965092
7	marmoset	0.0287011	0.161039	0.179975	0.0268727	0.154067	0.169366	0.0306757	0.168367	0.191169	0.00600481	0.678622	0.00036246	Organismal Development	0.965092
8	macaque	0.016734	0.0905487	0.195764	0.0154855	0.0865873	0.184014	0.0180007	0.0947637	0.20813	0.000897652	0.751296	0.000840801	Organismal Development	0.967146
9	chimp	0.00403481	0.0173372	0.277329	0.00371935	0.016381	0.255912	0.00433122	0.0183632	0.299239	0.0173589	0.260993	0.00342275	Organismal Development	0.932238
1	dog	0.0670879	0.443266	0.151431	0.0574483	0.411991	0.133381	0.0770167	0.47784	0.170124	0.0825031	0.590676	0.110075	Organismal Functions	0.944162
2	cat	0.0667119	0.424645	0.157929	0.0587029	0.395571	0.140475	0.0761846	0.458378	0.177067	0.094591	0.591522	0.0869995	Organismal Functions	0.964467
3	rat	0.0917926	0.674514	0.133023	0.0809452	0.636222	0.118001	0.104795	0.718634	0.15041	0.0168886	0.187466	0.0564655	Organismal Functions	1
4	mouse	0.0849469	0.639926	0.128885	0.0742643	0.60565	0.114151	0.0959326	0.677609	0.145665	0.0368784	0.425625	0.0601201	Organismal Functions	1
5	rabbit	0.0734083	0.487941	0.144379	0.064076	0.452346	0.127895	0.0837848	0.527004	0.160691	0.112979	0.762928	0.0473166	Organismal Functions	0.939086
6	bushbaby	0.0593249	0.369924	0.155298	0.0521324	0.345929	0.138712	0.0671932	0.395584	0.174041	0.103777	0.457504	0.221773	Organismal Functions	0.964467
7	marmoset	0.0327516	0.153238	0.20182	0.0287216	0.140882	0.177742	0.0375787	0.168756	0.229799	0.598231	0.915891	0.864471	Organismal Functions	0.959391
8	macaque	0.0194072	0.0923323	0.226129	0.0165798	0.083472	0.197258	0.0232495	0.102794	0.257351	0.389824	0.639955	0.388238	Organismal Functions	0.979695
9	chimp	0.00393005	0.0155754	0.290917	0.00335634	0.0139454	0.252527	0.00454512	0.0177491	0.332635	0.924729	0.8629	0.880683	Organismal Functions	0.939086
1	dog	0.0583637	0.443303	0.130186	0.0533539	0.425573	0.120348	0.063574	0.462924	0.140455	0.855395	0.277299	0.413269	Organismal Injury and Abnormalities	0.956155
2	cat	0.0585186	0.423318	0.133283	0.0534918	0.406012	0.123185	0.0637402	0.441157	0.144073	0.377258	0.544918	0.252814	Organismal Injury and Abnormalities	0.952782
3	rat	0.076902	0.658236	0.11418	0.0710554	0.638065	0.105732	0.0831982	0.679745	0.123337	0.505384	0.311093	0.277479	Organismal Injury and Abnormalities	0.979764
4	mouse	0.0732774	0.633608	0.113644	0.0674987	0.6148	0.105061	0.0795837	0.653326	0.122989	0.562461	0.469252	0.4096	Organismal Injury and Abnormalities	0.98145
5	rabbit	0.0661484	0.514912	0.123136	0.0604951	0.491446	0.113468	0.0720919	0.538785	0.133448	0.940439	0.309434	0.346929	Organismal Injury and Abnormalities	0.919056
6	bushbaby	0.0528542	0.373679	0.139767	0.0486442	0.359759	0.12926	0.0574879	0.388385	0.151189	0.796595	0.0996305	0.25577	Organismal Injury and Abnormalities	0.957841
7	marmoset	0.0306037	0.160975	0.190999	0.028233	0.152291	0.178077	0.033176	0.170437	0.204811	0.530637	0.390034	0.232758	Organismal Injury and Abnormalities	0.957841
8	macaque	0.0181754	0.0908759	0.209785	0.0165495	0.0859736	0.193409	0.0198863	0.0964091	0.227276	0.191855	0.81447	0.174283	Organismal Injury and Abnormalities	0.966273
9	chimp	0.00409019	0.0167625	0.286922	0.0037066	0.0156045	0.260779	0.00452056	0.0180178	0.315583	0.13922	0.668492	0.135141	Organismal Injury and Abnormalities	0.927487
1	dog	0.0595599	0.444003	0.131979	0.0545746	0.425661	0.121875	0.0649132	0.463575	0.142692	0.922695	0.233613	0.404796	Organismal Survival	0.95515
2	cat	0.0623015	0.429049	0.138949	0.0569751	0.410687	0.128506	0.0674265	0.448545	0.15009	0.945321	0.31876	0.632202	Organismal Survival	0.95515
3	rat	0.0784561	0.655285	0.116672	0.0723335	0.633872	0.107732	0.0850308	0.678627	0.12619	0.568791	0.631973	0.470169	Organismal Survival	0.98505
4	mouse	0.0754925	0.631362	0.11673	0.0694724	0.611993	0.107443	0.081942	0.652036	0.126063	0.822568	0.70225	0.668867	Organismal Survival	0.991694
5	rabbit	0.0665833	0.506342	0.122741	0.061217	0.483536	0.113266	0.0722433	0.529975	0.133026	0.946048	0.479568	0.326289	Organismal Survival	0.923588
6	bushbaby	0.0545955	0.371598	0.143333	0.0500595	0.35696	0.132162	0.0592613	0.386854	0.155714	0.575051	0.274115	0.250738	Organismal Survival	0.9701
7	marmoset	0.031608	0.162255	0.19409	0.0292021	0.153696	0.180509	0.0341414	0.171643	0.208292	0.697312	0.341485	0.236945	Organismal Survival	0.963455
8	macaque	0.0179058	0.0899261	0.204571	0.0162783	0.0848338	0.189761	0.0197444	0.0954825	0.22078	0.0401165	0.634989	0.0422239	Organismal Survival	0.9701
9	chimp	0.00393427	0.0168166	0.268198	0.00353254	0.0156632	0.244441	0.00433774	0.0181822	0.294897	0.0190309	0.614435	0.00284504	Organismal Survival	0.930233
1	dog	0.0545815	0.400551	0.134052	0.0471196	0.368436	0.115335	0.0634072	0.430921	0.155596	0.43668	0.033648	0.94895	Post-Translational Modification	0.957672
2	cat	0.0577144	0.406356	0.139477	0.0492896	0.377499	0.122559	0.0669019	0.439107	0.159283	0.65271	0.48862	0.917947	Post-Translational Modification	0.989418
3	rat	0.0804915	0.635719	0.126394	0.0699735	0.601649	0.108639	0.0932966	0.669126	0.145992	0.754608	0.519712	0.481545	Post-Translational Modification	1
4	mouse	0.0757766	0.615397	0.120704	0.0655224	0.584435	0.104673	0.0880187	0.650432	0.139017	0.755871	0.671119	0.712798	Post-Translational Modification	1
5	rabbit	0.0685401	0.506337	0.127371	0.057109	0.466636	0.110161	0.0801814	0.546359	0.148484	0.950518	0.906882	0.806667	Post-Translational Modification	0.952381
6	bushbaby	0.0534211	0.352932	0.148504	0.0462776	0.328786	0.12785	0.0616441	0.379013	0.172501	0.856644	0.408372	0.894613	Post-Translational Modification	0.978836
7	marmoset	0.0294427	0.144595	0.196231	0.024751	0.130655	0.170505	0.0345521	0.160151	0.22641	0.241476	0.0438368	0.515211	Post-Translational Modification	0.978836
8	macaque	0.019961	0.0873281	0.21942	0.0157984	0.0774654	0.186935	0.0244659	0.0999319	0.250963	0.572758	0.291117	0.706163	Post-Translational Modification	0.968254
9	chimp	0.00328584	0.0150326	0.26698	0.00282039	0.0130912	0.226971	0.00395824	0.0172779	0.310975	0.000485086	0.357469	0.000876328	Post-Translational Modification	0.952381
1	dog	0.0603933	0.450509	0.130114	0.0534283	0.421273	0.116219	0.0676806	0.482063	0.145056	0.562096	0.194957	0.860275	Protein Synthesis	0.956175
2	cat	0.0610226	0.440667	0.133913	0.054204	0.410991	0.118454	0.0690689	0.473313	0.150867	0.897079	0.122155	0.500431	Protein Synthesis	0.956175
3	rat	0.0774513	0.659132	0.112224	0.0694291	0.626336	0.100899	0.0860603	0.695437	0.124881	0.843372	0.513825	0.554225	Protein Synthesis	0.988048
4	mouse	0.0754262	0.646222	0.113711	0.0672906	0.614805	0.102193	0.0843783	0.679986	0.126359	0.834621	0.221351	0.763664	Protein Synthesis	0.992032
5	rabbit	0.0661254	0.500347	0.120904	0.0587428	0.464296	0.108634	0.0747467	0.540312	0.134612	0.668394	0.674447	0.647149	Protein Synthesis	0.928287
6	bushbaby	0.0562306	0.381239	0.142153	0.0495857	0.357995	0.126954	0.0631743	0.406898	0.157482	0.757064	0.134292	0.522776	Protein Synthesis	0.972112
7	marmoset	0.0334269	0.169497	0.201739	0.0297608	0.155296	0.181721	0.0376532	0.184629	0.222173	0.31268	0.209906	0.971752	Protein Synthesis	0.964143
8	macaque	0.0173272	0.0925238	0.19333	0.0152518	0.0848875	0.173616	0.0197734	0.101605	0.214871	0.395609	0.489762	0.0908397	Protein Synthesis	0.972112
9	chimp	0.00430161	0.0176317	0.277568	0.0038029	0.0157815	0.24389	0.00487981	0.0197197	0.314348	0.471252	0.168962	0.0257988	Protein Synthesis	0.940239
1	dog	0.0577589	0.437156	0.127829	0.0488172	0.40684	0.109584	0.0684173	0.470195	0.148749	0.80825	0.596307	0.449368	Psychological Disorders	0.96732
2	cat	0.0613711	0.416622	0.135235	0.0520161	0.388483	0.115905	0.0715428	0.448236	0.154716	0.844914	0.7404	0.742117	Psychological Disorders	0.973856
3	rat	0.0771223	0.645666	0.11236	0.0653936	0.611838	0.0962796	0.0921639	0.684044	0.130023	0.784689	0.713571	0.554818	Psychological Disorders	0.980392
4	mouse	0.0744946	0.643248	0.109879	0.062768	0.606942	0.0944781	0.0888266	0.684228	0.126946	0.793355	0.320472	0.324476	Psychological Disorders	0.986928
5	rabbit	0.0640712	0.49562	0.118919	0.0546064	0.457926	0.103157	0.0759256	0.536349	0.140046	0.861305	0.896137	0.481314	Psychological Disorders	0.941176
6	bushbaby	0.0561827	0.368408	0.140864	0.0474104	0.342321	0.11969	0.0642551	0.400858	0.163125	0.909113	0.364997	0.313121	Psychological Disorders	0.954248
7	marmoset	0.0337612	0.165921	0.19563	0.0288897	0.147955	0.171001	0.0389569	0.187435	0.221974	0.546605	0.234508	0.838626	Psychological Disorders	0.986928
8	macaque	0.0203933	0.0942836	0.216132	0.0166568	0.0841458	0.186803	0.02463	0.106332	0.245642	0.586348	0.260717	0.806826	Psychological Disorders	0.980392
9	chimp	0.00362734	0.0170254	0.252276	0.00296793	0.0147677	0.214676	0.0045512	0.0198445	0.296641	0.0974794	0.468072	0.0437894	Psychological Disorders	0.947712
1	dog	0.0623164	0.447979	0.140173	0.0546847	0.413711	0.123951	0.0712297	0.487467	0.157605	0.0950626	0.338246	0.282525	Renal and Urological Disease	0.971292
2	cat	0.0671858	0.432391	0.142906	0.058479	0.404246	0.125553	0.0767118	0.464414	0.161384	0.104078	0.124518	0.66361	Renal and Urological Disease	0.971292
3	rat	0.0846132	0.661856	0.122966	0.0746641	0.630333	0.109666	0.0964853	0.695137	0.139364	0.099861	0.291706	0.238848	Renal and Urological Disease	0.990431
4	mouse	0.0804438	0.638275	0.122037	0.070564	0.609048	0.108565	0.0924184	0.670173	0.138371	0.0693925	0.292266	0.129952	Renal and Urological Disease	0.995215
5	rabbit	0.0689794	0.525169	0.131042	0.0607024	0.48211	0.115996	0.078512	0.571741	0.147702	0.115668	0.139457	0.403261	Renal and Urological Disease	0.937799
6	bushbaby	0.0586244	0.366762	0.150876	0.051512	0.345493	0.134302	0.0662101	0.392003	0.170456	0.0977263	0.384844	0.231735	Renal and Urological Disease	0.971292
7	marmoset	0.03253	0.165786	0.194976	0.0282075	0.150485	0.174034	0.0375583	0.183439	0.215785	0.447518	0.305021	0.869183	Renal and Urological Disease	0.990431
8	macaque	0.0203769	0.0950969	0.216164	0.0170726	0.085668	0.188727	0.0242949	0.106474	0.249218	0.388023	0.373831	0.655479	Renal and Urological Disease	0.966507
9	chimp	0.00411848	0.0162897	0.286037	0.00359141	0.0144695	0.251187	0.00476978	0.0185589	0.324736	0.866433	0.653731	0.707141	Renal and Urological Disease	0.947368
1	dog	0.0566729	0.421881	0.128769	0.0487933	0.391928	0.112963	0.0650912	0.454759	0.147884	0.800583	0.587912	0.943705	Renal and Urological System Development and Function	0.963351
2	cat	0.0615346	0.414229	0.138664	0.0521992	0.387969	0.12156	0.0715756	0.444717	0.158324	0.929466	0.881336	0.897956	Renal and Urological System Development and Function	0.947644
3	rat	0.0788034	0.642699	0.116724	0.069618	0.6144	0.102819	0.0894027	0.674541	0.132238	0.997861	0.943406	0.94668	Renal and Urological System Development and Function	0.973822
4	mouse	0.074603	0.624576	0.114048	0.0655539	0.594788	0.101054	0.0841605	0.656957	0.1294	0.988329	0.977856	0.964961	Renal and Urological System Development and Function	0.989529
5	rabbit	0.0635447	0.483054	0.121719	0.0549531	0.446904	0.105736	0.0727808	0.522367	0.140922	0.776938	0.489784	0.649858	Renal and Urological System Development and Function	0.937173
6	bushbaby	0.0511521	0.359629	0.132042	0.0444141	0.336745	0.116647	0.0587354	0.385848	0.150452	0.460923	0.888327	0.169749	Renal and Urological System Development and Function	0.968586
7	marmoset	0.0314962	0.154742	0.205677	0.0274856	0.140619	0.182129	0.0358879	0.170875	0.22967	0.672792	0.720344	0.670665	Renal and Urological System Development and Function	0.963351
8	macaque	0.0152701	0.0859009	0.192702	0.0126895	0.077268	0.167794	0.0181945	0.0951229	0.222642	0.0276674	0.197479	0.108293	Renal and Urological System Development and Function	0.973822
9	chimp	0.00435238	0.0176309	0.279459	0.00369315	0.0153973	0.240755	0.00507003	0.0204436	0.323874	0.460021	0.617372	0.864701	Renal and Urological System Development and Function	0.926702
1	dog	0.0548345	0.437734	0.123742	0.0487844	0.411269	0.109779	0.0617853	0.465093	0.139852	0.343304	0.716407	0.180049	Reproductive System Development and Function	0.947917
2	cat	0.0571205	0.416857	0.130846	0.0503058	0.393097	0.115951	0.0646886	0.44273	0.146693	0.350041	0.89621	0.1874	Reproductive System Development and Function	0.951389
3	rat	0.0716655	0.637455	0.106884	0.0641331	0.612557	0.0961281	0.079897	0.66354	0.118794	0.118277	0.622773	0.128674	Reproductive System Development and Function	0.986111
4	mouse	0.0712696	0.629928	0.108853	0.0638726	0.604594	0.0983531	0.0789942	0.656478	0.121237	0.387544	0.687506	0.283811	Reproductive System Development and Function	0.996528
5	rabbit	0.0620481	0.497014	0.11711	0.0551697	0.466482	0.104175	0.0691609	0.530515	0.131611	0.258941	0.995984	0.125169	Reproductive System Development and Function	0.916667
6	bushbaby	0.0479274	0.365693	0.126451	0.0425999	0.345639	0.113594	0.0536452	0.387581	0.140986	0.0511954	0.688946	0.00746495	Reproductive System Development and Function	0.96875
7	marmoset	0.0305968	0.160504	0.195295	0.0273878	0.147878	0.176583	0.0342068	0.173816	0.216745	0.797898	0.797403	0.600353	Reproductive System Development and Function	0.958333
8	macaque	0.0156729	0.0872615	0.191898	0.0134431	0.0803355	0.170662	0.0182697	0.0951214	0.215525	0.00977081	0.410098	0.0231504	Reproductive System Development and Function	0.982639
9	chimp	0.0040838	0.0169974	0.269674	0.00354676	0.0154492	0.24001	0.00456222	0.0187204	0.303615	0.525389	0.593671	0.219667	Reproductive System Development and Function	0.951389
1	dog	0.0601777	0.420817	0.136081	0.0519591	0.394766	0.118804	0.0676124	0.448355	0.154267	0.469138	0.462704	0.54726	Reproductive System Disease	0.964981
2	cat	0.0621163	0.410627	0.140198	0.0531131	0.386021	0.123956	0.0698218	0.436508	0.158013	0.357109	0.685852	0.442266	Reproductive System Disease	0.953307
3	rat	0.078181	0.651177	0.116776	0.0679946	0.62294	0.101925	0.0894042	0.680126	0.133322	0.358344	0.780561	0.410503	Reproductive System Disease	0.992218
4	mouse	0.0762807	0.641956	0.113557	0.0663376	0.61361	0.100342	0.0870451	0.670536	0.129629	0.574668	0.363375	0.386583	Reproductive System Disease	1
5	rabbit	0.0683739	0.505592	0.123546	0.060063	0.472794	0.109024	0.0773476	0.54039	0.140971	0.998743	0.630606	0.461382	Reproductive System Disease	0.941634
6	bushbaby	0.0530679	0.361923	0.136778	0.0464116	0.342384	0.12078	0.05979	0.38332	0.156404	0.237524	0.829184	0.103545	Reproductive System Disease	0.957198
7	marmoset	0.0309896	0.155321	0.192786	0.0276043	0.143396	0.172388	0.0345933	0.168325	0.216046	0.592103	0.896924	0.351802	Reproductive System Disease	0.972763
8	macaque	0.0155775	0.08493	0.191655	0.0133464	0.0778895	0.168407	0.0181746	0.092968	0.217501	0.00147432	0.174433	0.0031713	Reproductive System Disease	0.980545
9	chimp	0.00376438	0.0168173	0.262345	0.00325476	0.0149484	0.22584	0.00435214	0.0188138	0.301643	0.00893697	0.736336	0.00336727	Reproductive System Disease	0.949416
1	dog	0.0595509	0.440597	0.131303	0.0526379	0.417177	0.116093	0.067433	0.465544	0.1484	0.729935	0.36092	0.688378	Respiratory Disease	0.957895
2	cat	0.0620718	0.420019	0.138453	0.0543965	0.39712	0.123116	0.0704174	0.444226	0.156306	0.795852	0.65277	0.780383	Respiratory Disease	0.950877
3	rat	0.0829312	0.672517	0.116544	0.0736531	0.645806	0.104028	0.093543	0.705029	0.131638	0.473598	0.0477468	0.741298	Respiratory Disease	0.975439
4	mouse	0.0788409	0.643182	0.118388	0.0701813	0.617836	0.105831	0.0885074	0.669654	0.132122	0.412973	0.139855	0.849332	Respiratory Disease	0.982456
5	rabbit	0.0708463	0.522099	0.125489	0.0628284	0.486966	0.111507	0.0792083	0.556814	0.142559	0.466291	0.202231	0.740985	Respiratory Disease	0.933333
6	bushbaby	0.0554457	0.376397	0.143486	0.0494235	0.356309	0.127866	0.0623369	0.398323	0.161668	0.704048	0.113832	0.658792	Respiratory Disease	0.961404
7	marmoset	0.0313832	0.158377	0.193527	0.0277026	0.146742	0.174498	0.035057	0.170802	0.21655	0.801918	0.845543	0.593689	Respiratory Disease	0.961404
8	macaque	0.0200465	0.0922887	0.218743	0.0173781	0.084926	0.193607	0.0231627	0.100285	0.243663	0.844408	0.624359	0.512375	Respiratory Disease	0.97193
9	chimp	0.00407704	0.0168767	0.278586	0.00353344	0.0151968	0.245055	0.00461849	0.0188395	0.316282	0.0764474	0.85277	0.0376334	Respiratory Disease	0.940351
1	dog	0.0413946	0.434402	0.0937836	0.0349893	0.400021	0.0795953	0.0488837	0.472641	0.110705	0.000176327	0.989761	4.27828e-05	Respiratory System Development and Function	0.951389
2	cat	0.0457151	0.418928	0.102114	0.0366426	0.38485	0.0887887	0.0555772	0.458809	0.117597	0.00186692	0.988977	0.000273004	Respiratory System Development and Function	0.958333
3	rat	0.054815	0.635222	0.0826865	0.0457461	0.595854	0.0690833	0.0655192	0.675806	0.0978516	3.30815e-05	0.466115	1.44764e-05	Respiratory System Development and Function	0.993056
4	mouse	0.0533307	0.61994	0.0811175	0.0440276	0.579785	0.0677386	0.0645202	0.663583	0.0996746	8.71439e-05	0.521724	3.84063e-05	Respiratory System Development and Function	0.993056
5	rabbit	0.0477741	0.498604	0.0917133	0.038918	0.457726	0.0775779	0.059201	0.542406	0.108083	0.000577808	0.865486	0.000377573	Respiratory System Development and Function	0.909722
6	bushbaby	0.0374506	0.366579	0.0945392	0.0303253	0.338884	0.0798741	0.0453801	0.397306	0.111008	2.43077e-05	0.894058	2.59543e-07	Respiratory System Development and Function	0.979167
7	marmoset	0.023991	0.165009	0.132917	0.0191041	0.148434	0.114673	0.0298187	0.183688	0.157623	0.00215095	0.425889	1.25753e-05	Respiratory System Development and Function	0.972222
8	macaque	0.0146588	0.0993086	0.156931	0.0114104	0.0868676	0.13539	0.0182298	0.11331	0.184072	0.00492064	0.419415	0.000176695	Respiratory System Development and Function	0.965278
9	chimp	0.00312304	0.0201098	0.192737	0.00235127	0.0171408	0.166717	0.00414158	0.0232209	0.230066	0.00169042	0.0649437	0.000152077	Respiratory System Development and Function	0.951389
1	dog	0.0558463	0.425108	0.129828	0.0514261	0.410188	0.120228	0.0605845	0.44073	0.139885	0.0993444	0.752152	0.11815	Skeletal and Muscular Disorders	0.952654
2	cat	0.0592989	0.422962	0.132702	0.0545034	0.407565	0.12336	0.0642057	0.439169	0.142962	0.255795	0.504053	0.123115	Skeletal and Muscular Disorders	0.958393
3	rat	0.0750475	0.636067	0.113495	0.0691106	0.619027	0.105483	0.0811827	0.654197	0.122088	0.0595031	0.39477	0.108668	Skeletal and Muscular Disorders	0.97561
4	mouse	0.0717108	0.619687	0.113074	0.0658515	0.602457	0.104979	0.0778321	0.637626	0.122137	0.107646	0.586098	0.156627	Skeletal and Muscular Disorders	0.987088
5	rabbit	0.0653265	0.50918	0.121118	0.059796	0.488069	0.111758	0.071278	0.530585	0.131446	0.302984	0.386612	0.0844003	Skeletal and Muscular Disorders	0.935438
6	bushbaby	0.0519794	0.3628	0.141619	0.0480139	0.350445	0.131356	0.0561938	0.375992	0.152993	0.275996	0.735225	0.200748	Skeletal and Muscular Disorders	0.964132
7	marmoset	0.0309574	0.15936	0.193432	0.0286318	0.150943	0.179688	0.0334129	0.168555	0.207983	0.293584	0.756965	0.100639	Skeletal and Muscular Disorders	0.967001
8	macaque	0.0179238	0.0898504	0.208364	0.0161364	0.0849393	0.19288	0.0198888	0.0953373	0.22473	0.0272046	0.753641	0.0365685	Skeletal and Muscular Disorders	0.969871
9	chimp	0.00408283	0.017005	0.292122	0.00372556	0.0159564	0.268221	0.00447396	0.0181964	0.319271	0.0211677	0.406449	0.0217403	Skeletal and Muscular Disorders	0.935438
1	dog	0.0463595	0.441196	0.103019	0.0416028	0.420257	0.0937428	0.0517713	0.463233	0.11296	2.82869e-06	0.458091	2.46293e-08	Skeletal and Muscular System Development and Function	0.955319
2	cat	0.0485695	0.423113	0.107813	0.0427422	0.402801	0.0982532	0.0545718	0.445287	0.1186	2.08256e-06	0.589477	3.4258e-08	Skeletal and Muscular System Development and Function	0.951064
3	rat	0.0602407	0.638549	0.0914121	0.0537893	0.614966	0.0830527	0.0672391	0.66277	0.100109	3.88217e-09	0.395796	5.35998e-09	Skeletal and Muscular System Development and Function	0.980851
4	mouse	0.057943	0.628168	0.0899817	0.0518124	0.605329	0.0814113	0.0646843	0.652485	0.0986665	7.87554e-08	0.953641	1.10892e-08	Skeletal and Muscular System Development and Function	0.987234
5	rabbit	0.0511629	0.494783	0.0996081	0.0454537	0.468716	0.0906302	0.0575343	0.521822	0.109388	9.58377e-07	0.473596	8.61339e-08	Skeletal and Muscular System Development and Function	0.914894
6	bushbaby	0.0413623	0.367685	0.112328	0.0373447	0.3501	0.102229	0.0457631	0.386364	0.123149	5.16997e-08	0.821201	2.48369e-09	Skeletal and Muscular System Development and Function	0.970213
7	marmoset	0.026418	0.163864	0.163891	0.0237611	0.153656	0.149778	0.0292348	0.175092	0.178729	4.482e-05	0.729666	1.43114e-06	Skeletal and Muscular System Development and Function	0.957447
8	macaque	0.0145927	0.0890138	0.177694	0.0129149	0.0833881	0.161522	0.0165375	0.0955008	0.195074	1.63606e-06	0.421229	3.08985e-06	Skeletal and Muscular System Development and Function	0.965957
9	chimp	0.00366499	0.0176023	0.257251	0.00320258	0.0162882	0.229091	0.0041997	0.0191179	0.289474	0.000632483	0.24074	0.000972657	Skeletal and Muscular System Development and Function	0.934043
1	dog	0.061444	0.435032	0.140265	0.0567023	0.417387	0.130672	0.0661271	0.453715	0.150244	0.183226	0.59781	0.171726	Small Molecule Biochemistry	0.948007
2	cat	0.06326	0.421063	0.145201	0.0582264	0.403697	0.134628	0.0685035	0.44001	0.156219	0.212619	0.388132	0.325071	Small Molecule Biochemistry	0.958406
3	rat	0.082226	0.648173	0.122549	0.0764439	0.628174	0.11407	0.0884932	0.669588	0.131529	0.258979	0.657389	0.268365	Small Molecule Biochemistry	0.980936
4	mouse	0.0787196	0.632239	0.12129	0.0732339	0.613302	0.112991	0.0847156	0.652355	0.129868	0.147084	0.358032	0.262275	Small Molecule Biochemistry	0.987868
5	rabbit	0.0686893	0.497744	0.129754	0.0633685	0.474727	0.120418	0.074258	0.522218	0.139978	0.233149	0.613864	0.427319	Small Molecule Biochemistry	0.915078
6	bushbaby	0.0583296	0.371725	0.152666	0.053818	0.357494	0.142532	0.0628688	0.38659	0.163545	0.0795029	0.148832	0.182011	Small Molecule Biochemistry	0.974003
7	marmoset	0.0327556	0.159733	0.199719	0.0300295	0.15135	0.185975	0.0355358	0.168891	0.213957	0.361504	0.531779	0.807719	Small Molecule Biochemistry	0.968804
8	macaque	0.0177682	0.0882534	0.201687	0.0161281	0.0835472	0.187112	0.0195969	0.0934236	0.217529	0.364029	0.621111	0.278575	Small Molecule Biochemistry	0.965338
9	chimp	0.00418458	0.0169286	0.278183	0.00375438	0.0156915	0.255317	0.00454974	0.0182671	0.303053	0.878274	0.282549	0.343972	Small Molecule Biochemistry	0.942808
1	dog	0.0559222	0.448079	0.124587	0.0520603	0.433183	0.116366	0.0601201	0.464013	0.133318	0.251197	0.0676782	0.0319296	Tissue Development	0.954233
2	cat	0.0583096	0.428813	0.13089	0.0541625	0.413558	0.122308	0.0627057	0.444892	0.139852	0.218073	0.159026	0.037602	Tissue Development	0.950801
3	rat	0.0735891	0.649292	0.109638	0.0686735	0.632487	0.102635	0.0786775	0.666672	0.1172	0.0418488	0.820871	0.0304764	Tissue Development	0.979405
4	mouse	0.0713743	0.633372	0.109237	0.0664464	0.617117	0.102238	0.0763845	0.650147	0.116889	0.124238	0.479671	0.0628086	Tissue Development	0.98627
5	rabbit	0.0641554	0.510541	0.120625	0.0593944	0.491513	0.112659	0.0691034	0.529716	0.129237	0.456706	0.274211	0.107125	Tissue Development	0.911899
6	bushbaby	0.0499711	0.37767	0.130626	0.0463772	0.365177	0.12208	0.0538002	0.390857	0.139648	0.0299408	0.0527798	0.000856936	Tissue Development	0.961098
7	marmoset	0.0297344	0.164066	0.18435	0.0277277	0.156951	0.172858	0.0317543	0.171609	0.196635	0.138436	0.16429	0.0130444	Tissue Development	0.961098
8	macaque	0.0169433	0.0916054	0.198654	0.0155867	0.0873835	0.185851	0.0183958	0.0962289	0.21234	0.00899745	0.700528	0.00526652	Tissue Development	0.963387
9	chimp	0.00404114	0.0172812	0.281548	0.00371276	0.0163027	0.25914	0.00435919	0.0183468	0.304581	0.0776356	0.203136	0.0254439	Tissue Development	0.93135
1	dog	0.0593906	0.451939	0.130581	0.0551674	0.436388	0.121405	0.0638393	0.468473	0.140321	0.888472	0.0365028	0.395804	Tissue Morphology	0.945586
2	cat	0.062087	0.438897	0.136775	0.0575023	0.422656	0.127718	0.0667286	0.456036	0.146448	0.91059	0.0435654	0.324814	Tissue Morphology	0.949214
3	rat	0.0776862	0.654379	0.11482	0.0724486	0.636774	0.107016	0.0831768	0.67229	0.123361	0.51633	0.612108	0.37381	Tissue Morphology	0.977025
4	mouse	0.07522	0.6373	0.114342	0.0700842	0.620178	0.106676	0.0808494	0.655176	0.122702	0.884277	0.323574	0.462369	Tissue Morphology	0.983071
5	rabbit	0.0673573	0.514193	0.124771	0.0623152	0.494881	0.116008	0.0724737	0.534115	0.134242	0.740193	0.145641	0.443665	Tissue Morphology	0.900846
6	bushbaby	0.0517308	0.375237	0.137988	0.0480454	0.362243	0.128831	0.0555575	0.388606	0.147902	0.210223	0.121323	0.049867	Tissue Morphology	0.95526
7	marmoset	0.0310936	0.164219	0.193593	0.028937	0.15666	0.181374	0.0332681	0.172294	0.206309	0.568026	0.202416	0.152789	Tissue Morphology	0.95526
8	macaque	0.0174525	0.091483	0.204554	0.0159839	0.0870719	0.191239	0.0191467	0.0961783	0.218895	0.0484186	0.802644	0.0558558	Tissue Morphology	0.960097
9	chimp	0.00410109	0.0167547	0.289962	0.00378652	0.0157226	0.267714	0.00443707	0.0178819	0.314294	0.262515	0.660608	0.152411	Tissue Morphology	0.928658
1	dog	0.0524689	0.406338	0.130644	0.0431826	0.372317	0.108337	0.0649958	0.445242	0.15607	0.175513	0.251228	0.48409	Tumor Morphology	0.954887
2	cat	0.0595076	0.404255	0.139512	0.0484589	0.373789	0.117873	0.0710807	0.438992	0.165604	0.490036	0.660827	0.674074	Tumor Morphology	0.962406
3	rat	0.0802263	0.637026	0.120532	0.0657283	0.594627	0.100611	0.0973384	0.679261	0.145431	0.63754	0.536312	0.663002	Tumor Morphology	0.984962
4	mouse	0.0773332	0.618018	0.121121	0.0640446	0.579225	0.10245	0.0921157	0.658587	0.143097	0.879332	0.593747	0.947599	Tumor Morphology	0.992481
5	rabbit	0.06807	0.51779	0.128996	0.056748	0.470603	0.109157	0.0805981	0.563282	0.154389	0.93535	0.606073	0.691918	Tumor Morphology	0.93985
6	bushbaby	0.0531677	0.351397	0.14186	0.0424583	0.324419	0.118634	0.068169	0.384415	0.170373	0.321391	0.557293	0.387451	Tumor Morphology	0.984962
7	marmoset	0.0310695	0.153105	0.19528	0.0261996	0.136303	0.166441	0.0366328	0.171062	0.227802	0.493321	0.497795	0.488159	Tumor Morphology	0.962406
8	macaque	0.0154071	0.0840597	0.18435	0.0121778	0.0746799	0.155673	0.0198662	0.0948714	0.221584	0.0125934	0.196004	0.0171044	Tumor Morphology	0.977444
9	chimp	0.00374573	0.0159322	0.269982	0.00288496	0.0137702	0.220964	0.00466865	0.018656	0.33322	0.0127182	0.706709	0.0283612	Tumor Morphology	0.969925
1	dog	0.0520954	0.469356	0.109082	0.0454679	0.436102	0.0943504	0.0597835	0.506433	0.126169	0.12399	0.0585613	0.00283454	Visual System Development and Function	0.971292
2	cat	0.0546935	0.4554	0.116772	0.0473712	0.418696	0.102559	0.0624036	0.499128	0.133081	0.161043	0.0937407	0.0108038	Visual System Development and Function	0.956938
3	rat	0.0650715	0.661095	0.093813	0.0565894	0.623877	0.0825711	0.074247	0.70095	0.106674	0.00406911	0.663014	0.000859223	Visual System Development and Function	0.995215
4	mouse	0.0645614	0.662581	0.0951019	0.056069	0.621975	0.0834379	0.0740962	0.703746	0.107996	0.0435442	0.191847	0.00569905	Visual System Development and Function	0.995215
5	rabbit	0.0620116	0.529512	0.106629	0.0523911	0.485558	0.093244	0.0735629	0.575976	0.12228	0.280497	0.216287	0.00709453	Visual System Development and Function	0.899522
6	bushbaby	0.045292	0.386013	0.112453	0.0392615	0.355913	0.0990181	0.0524194	0.414974	0.128352	0.0279656	0.234325	0.000480996	Visual System Development and Function	0.976077
7	marmoset	0.0283003	0.175895	0.156884	0.0242759	0.159001	0.137068	0.0330595	0.194999	0.178352	0.154247	0.117883	0.000566418	Visual System Development and Function	0.980861
8	macaque	0.0161703	0.101008	0.177881	0.0137104	0.091687	0.156735	0.0190397	0.112428	0.200408	0.0159456	0.0396258	0.000323517	Visual System Development and Function	0.980861
9	chimp	0.00333256	0.0172091	0.250449	0.00281734	0.0152736	0.208341	0.00404607	0.0196066	0.305471	0.000974811	0.596529	0.00132564	Visual System Development and Function	0.942584
1	dog	0.073344	0.451995	0.158004	0.0651397	0.427134	0.140373	0.081755	0.478794	0.177411	0.00116567	0.0707401	0.00624901	Vitamin and Mineral Metabolism	0.939502
2	cat	0.0759201	0.440875	0.16545	0.0675501	0.417125	0.147448	0.0849598	0.467397	0.185251	0.000327202	0.0249281	0.00222225	Vitamin and Mineral Metabolism	0.932384
3	rat	0.0992447	0.68284	0.14225	0.0884042	0.654787	0.127009	0.110965	0.712488	0.158638	0.000436582	0.00832344	0.00248875	Vitamin and Mineral Metabolism	0.964413
4	mouse	0.096658	0.66567	0.142563	0.0865622	0.639228	0.128421	0.107809	0.693971	0.158068	3.26446e-05	0.0017163	0.00031202	Vitamin and Mineral Metabolism	0.975089
5	rabbit	0.08279	0.542641	0.148228	0.0748047	0.511501	0.133315	0.0915293	0.576333	0.164806	9.17767e-05	0.00300678	0.00452818	Vitamin and Mineral Metabolism	0.932384
6	bushbaby	0.0658819	0.386395	0.164629	0.0586044	0.367345	0.147471	0.0735237	0.407189	0.183347	0.00173437	0.00342965	0.0250799	Vitamin and Mineral Metabolism	0.950178
7	marmoset	0.0392829	0.171527	0.236288	0.0352922	0.159195	0.213871	0.0435037	0.185368	0.260904	0.000208081	0.0126514	0.0042348	Vitamin and Mineral Metabolism	0.97153
8	macaque	0.0214372	0.0926946	0.232317	0.0183565	0.0856862	0.206248	0.0249748	0.101534	0.261655	0.0919791	0.368221	0.100007	Vitamin and Mineral Metabolism	0.946619
9	chimp	0.00471697	0.0179009	0.313523	0.00407413	0.0161481	0.27509	0.00544603	0.0199124	0.356658	0.0655408	0.110382	0.33211	Vitamin and Mineral Metabolism	0.935943
