# Supplementary material for: Evolutionary profiling reveals the heterogeneous origins of classes of human disease genes: implications for modeling disease genetics in animals
Source: BMC Evol Biol. 2014 Oct 4;14:212. doi: 10.1186/s12862-014-0212-1 (PMC4219131; doi:10.1186/s12862-014-0212-1)
Supplement: Additional file 15: — Number of genes binned in each phylostratum by ortholog clusters and RBHs. [file 12862_2014_212_MOESM15_ESM.xlsx]

## Sheet: Sheet1
		RBHs
		Filozoa	Metazoa	Parahoxozoa	Bilateria	Deuterostomia	Vertebrata	TOTAL
Orthologs	Filozoa	1074	145	55	51	12	82	1419
	Metazoa	96	183	77	45	6	34	441
	Parahoxozoa	28	37	82	24	10	19	200
	Bilateria	15	12	15	85	10	8	145
	Deuterostomia	12	15	15	18	24	36	120
	Vertebrata	37	27	26	45	19	248	402
	TOTAL	1262	419	270	268	81	427	2727
